# Supplementary material for: Glycan-based biological degraders targeting the cytokine immune axis
Source: Commun Biol. 2026 Apr 11;9:530. doi: 10.1038/s42003-026-10001-9 (PMC13083842; doi:10.1038/s42003-026-10001-9)
Supplement: Supplementary file 3 — Supplementary Data [file 42003_2026_10001_MOESM3_ESM.xlsx]

## Sheet: 2c
Ratio																	1st Derivative
Temperature	Siltuximab			Siltuximab-TGN (1:1)			Siltuximab-TGN (1:5)			Siltuximab-TGN (1:10)			Siltuximab-TGN (1:25)				Temperature	Siltuximab			Siltuximab-TGN (1:1)			Siltuximab-TGN (1:5)			Siltuximab-TGN (1:10)			Siltuximab-TGN (1:25)
20.0029	0.7468	0.0032		0.7544	0.0017		0.7535	0.0029		0.749	0.0028		0.7355	0.0052			20.0029	-0.00045	1e-05		-0.00017	0.00014		-0.0003	0.0001		-0.0003	8e-05		-8e-05	0.0001
20.0504	0.7451	0.0028		0.7541	0.0018		0.7503	0.0033		0.7471	0.0029		0.7341	0.0074			20.0504	-0.00046	1e-05		-0.00017	0.00014		-0.0003	0.0001		-0.0003	8e-05		-8e-05	9e-05
20.098	0.7463	0.0042		0.7531	0.0013		0.7501	0.0026		0.7484	0.0022		0.7363	0.0063			20.098	-0.00046	1e-05		-0.00017	0.00014		-0.0003	0.0001		-0.0003	8e-05		-8e-05	9e-05
20.1456	0.7457	0.0045		0.7546	0.0006		0.7526	0.002		0.7482	0.0012		0.7359	0.0069			20.1456	-0.00046	1e-05		-0.00017	0.00014		-0.0003	0.0001		-0.0003	8e-05		-8e-05	9e-05
20.1932	0.744	0.0039		0.7558	0.001		0.7511	0.0019		0.7489	0.0011		0.7356	0.006			20.1932	-0.00046	1e-05		-0.00017	0.00014		-0.00031	0.0001		-0.0003	8e-05		-8e-05	9e-05
20.2408	0.7455	0.0022		0.7541	0.0008		0.7511	0.0026		0.7483	0.0004		0.7359	0.0048			20.2408	-0.00046	1e-05		-0.00017	0.00013		-0.00031	0.0001		-0.0003	8e-05		-8e-05	9e-05
20.2883	0.7456	0.0068		0.7541	0.0012		0.7508	0.0001		0.7484	0.0011		0.7359	0.0049			20.2883	-0.00046	1e-05		-0.00018	0.00013		-0.00031	0.0001		-0.0003	8e-05		-8e-05	8e-05
20.3359	0.7453	0.0062		0.7527	0.0014		0.7509	0.0023		0.7485	0.0008		0.7351	0.0049			20.3359	-0.00046	1e-05		-0.00018	0.00013		-0.00031	0.0001		-0.0003	8e-05		-8e-05	8e-05
20.3835	0.745	0.0035		0.754	0.0017		0.7497	0.0024		0.7488	0.0013		0.7356	0.0063			20.3835	-0.00046	1e-05		-0.00018	0.00013		-0.00031	0.0001		-0.0003	8e-05		-8e-05	8e-05
20.4311	0.7457	0.0037		0.7552	0.001		0.7518	0.0025		0.7484	0.0012		0.7348	0.0042			20.4311	-0.00046	1e-05		-0.00018	0.00013		-0.00031	0.0001		-0.0003	8e-05		-8e-05	8e-05
20.4787	0.7447	0.0043		0.754	0.0012		0.7512	0.0007		0.7495	0.0018		0.7353	0.0043			20.4787	-0.00046	1e-05		-0.00019	0.00013		-0.00031	0.0001		-0.0003	8e-05		-8e-05	8e-05
20.5262	0.7466	0.0029		0.7539	0.0012		0.7523	0.0039		0.7484	0.0021		0.7352	0.0052			20.5262	-0.00046	2e-05		-0.00019	0.00013		-0.00031	0.0001		-0.0003	8e-05		-8e-05	7e-05
20.5738	0.747	0.0022		0.7522	0.0011		0.7512	0.0023		0.7477	0.002		0.7353	0.0062			20.5738	-0.00046	2e-05		-0.00019	0.00012		-0.00031	0.0001		-0.0003	8e-05		-8e-05	7e-05
20.6214	0.745	0.0022		0.7532	0.0016		0.7506	0.0027		0.7478	0.001		0.7364	0.0056			20.6214	-0.00046	2e-05		-0.00019	0.00012		-0.00031	0.0001		-0.0003	8e-05		-8e-05	7e-05
20.669	0.7455	0.003		0.754	0.0005		0.7512	0.0024		0.7491	0.0014		0.7358	0.0067			20.669	-0.00046	2e-05		-0.00019	0.00012		-0.00031	0.0001		-0.0003	8e-05		-8e-05	7e-05
20.7166	0.7476	0.0027		0.7536	0.0016		0.7514	0.0029		0.749	0.0009		0.7364	0.0056			20.7166	-0.00046	2e-05		-0.0002	0.00012		-0.00031	0.0001		-0.0003	8e-05		-8e-05	7e-05
20.7641	0.7441	0.0045		0.7538	0.0004		0.7505	0.0037		0.7497	0.0008		0.7364	0.0051			20.7641	-0.00046	2e-05		-0.0002	0.00012		-0.00032	0.0001		-0.0003	8e-05		-8e-05	6e-05
20.8117	0.7436	0.0028		0.7521	0.0005		0.7494	0.0045		0.7496	0.0007		0.7353	0.0044			20.8117	-0.00046	2e-05		-0.0002	0.00012		-0.00032	0.0001		-0.0003	8e-05		-8e-05	6e-05
20.8593	0.7454	0.0045		0.7533	0.0013		0.7505	0.0032		0.7474	0.0009		0.7348	0.0057			20.8593	-0.00046	2e-05		-0.0002	0.00011		-0.00032	0.0001		-0.0003	8e-05		-8e-05	6e-05
20.9069	0.7437	0.0034		0.754	0.0013		0.7504	0.0013		0.7464	0.0017		0.733	0.0055			20.9069	-0.00046	2e-05		-0.0002	0.00011		-0.00032	0.0001		-0.0003	8e-05		-8e-05	6e-05
20.9545	0.7443	0.0037		0.7535	0.0008		0.7504	0.0012		0.7482	0.0008		0.734	0.0051			20.9545	-0.00046	2e-05		-0.00021	0.00011		-0.00032	0.0001		-0.0003	8e-05		-8e-05	6e-05
21.002	0.7452	0.005		0.7531	0.0005		0.7511	0.0007		0.7479	0.0019		0.735	0.0041			21.002	-0.00046	2e-05		-0.00021	0.00011		-0.00032	0.0001		-0.0003	8e-05		-8e-05	5e-05
21.0496	0.7461	0.0022		0.7544	0.0004		0.7503	0.0023		0.7478	0.0016		0.7352	0.0046			21.0496	-0.00046	2e-05		-0.00021	0.00011		-0.00032	9e-05		-0.0003	8e-05		-8e-05	5e-05
21.0972	0.7445	0.0036		0.7542	0.0007		0.7499	0.0025		0.75	0.0015		0.7353	0.0047			21.0972	-0.00046	2e-05		-0.00021	0.00011		-0.00032	9e-05		-0.0003	8e-05		-8e-05	5e-05
21.1448	0.7433	0.0039		0.7545	0.0016		0.7504	0.0022		0.7483	0.0004		0.7332	0.0078			21.1448	-0.00046	2e-05		-0.00021	0.00011		-0.00032	9e-05		-0.0003	8e-05		-8e-05	5e-05
21.1924	0.7451	0.0035		0.7536	0.0007		0.751	0.0048		0.7494	0.0025		0.7339	0.0048			21.1924	-0.00046	2e-05		-0.00022	0.0001		-0.00032	9e-05		-0.0003	8e-05		-8e-05	5e-05
21.2399	0.7446	0.006		0.7555	0.0012		0.7518	0.0031		0.749	0.0013		0.7359	0.0042			21.2399	-0.00046	2e-05		-0.00022	0.0001		-0.00032	9e-05		-0.00031	8e-05		-8e-05	4e-05
21.2875	0.7456	0.0025		0.7536	0.0006		0.7509	0.0014		0.7479	0.0011		0.7364	0.0045			21.2875	-0.00046	2e-05		-0.00022	0.0001		-0.00032	9e-05		-0.00031	8e-05		-8e-05	4e-05
21.3351	0.7473	0.0024		0.7518	0.0011		0.7507	0.0025		0.7483	0.002		0.7348	0.0043			21.3351	-0.00046	2e-05		-0.00022	0.0001		-0.00033	9e-05		-0.00031	8e-05		-8e-05	4e-05
21.3827	0.7452	0.0029		0.7539	0.0001		0.7503	0.0024		0.748	0.0019		0.7353	0.0052			21.3827	-0.00046	2e-05		-0.00023	0.0001		-0.00033	9e-05		-0.00031	8e-05		-9e-05	4e-05
21.4303	0.7469	0.0034		0.7541	0.0012		0.7507	0.0024		0.7485	0.0002		0.7357	0.0064			21.4303	-0.00046	2e-05		-0.00023	0.0001		-0.00033	9e-05		-0.00031	8e-05		-9e-05	4e-05
21.4778	0.7459	0.0022		0.7542	0.0013		0.7507	0.002		0.7483	0.0021		0.736	0.0055			21.4778	-0.00046	2e-05		-0.00023	9e-05		-0.00033	9e-05		-0.00031	8e-05		-9e-05	3e-05
21.5254	0.7443	0.0057		0.7537	0.0013		0.7511	0.0025		0.7481	0.0015		0.7368	0.0048			21.5254	-0.00046	2e-05		-0.00023	9e-05		-0.00033	9e-05		-0.00031	8e-05		-9e-05	3e-05
21.573	0.7454	0.0034		0.7525	0.0015		0.7491	0.0025		0.7493	0.002		0.7345	0.007			21.573	-0.00046	2e-05		-0.00023	9e-05		-0.00033	9e-05		-0.00031	8e-05		-9e-05	3e-05
21.6206	0.7441	0.0057		0.7543	0.0021		0.7505	0.0013		0.7469	0.0008		0.7358	0.006			21.6206	-0.00046	2e-05		-0.00024	9e-05		-0.00033	9e-05		-0.00031	8e-05		-9e-05	3e-05
21.6682	0.7452	0.0027		0.7535	0.0019		0.7516	0.0041		0.7471	0.0018		0.7347	0.0054			21.6682	-0.00046	2e-05		-0.00024	9e-05		-0.00033	9e-05		-0.00031	8e-05		-9e-05	3e-05
21.7157	0.7474	0.003		0.754	0.0019		0.7513	0.0013		0.7463	0.0007		0.7352	0.0052			21.7157	-0.00046	2e-05		-0.00024	9e-05		-0.00033	9e-05		-0.00031	8e-05		-9e-05	2e-05
21.7633	0.745	0.005		0.7541	0.0021		0.7517	0.0012		0.7485	0.0021		0.7364	0.0055			21.7633	-0.00046	2e-05		-0.00024	8e-05		-0.00033	9e-05		-0.00031	8e-05		-9e-05	2e-05
21.8109	0.745	0.0026		0.7525	0.0016		0.7504	0.0025		0.7488	0.0021		0.7353	0.005			21.8109	-0.00046	2e-05		-0.00024	8e-05		-0.00034	9e-05		-0.00031	8e-05		-9e-05	2e-05
21.8585	0.7448	0.0017		0.7522	0.0017		0.7521	0.0029		0.7489	0.0026		0.7353	0.0031			21.8585	-0.00046	2e-05		-0.00025	8e-05		-0.00034	9e-05		-0.00031	8e-05		-9e-05	2e-05
21.9061	0.7459	0.0042		0.753	0.0012		0.7507	0.0038		0.7482	0.0009		0.7345	0.0053			21.9061	-0.00046	2e-05		-0.00025	8e-05		-0.00034	9e-05		-0.00031	8e-05		-9e-05	2e-05
21.9536	0.7456	0.0037		0.7537	0.0019		0.7493	0.0011		0.7481	0.0016		0.7352	0.0059			21.9536	-0.00046	2e-05		-0.00025	8e-05		-0.00034	9e-05		-0.00031	8e-05		-9e-05	2e-05
22.0012	0.7445	0.0036		0.754	0.0018		0.7502	0.0024		0.7481	0.0016		0.7341	0.0053			22.0012	-0.00046	2e-05		-0.00025	8e-05		-0.00034	9e-05		-0.00031	8e-05		-9e-05	2e-05
22.0488	0.7454	0.005		0.7536	0.0006		0.7513	0.0016		0.7491	0.002		0.7339	0.0052			22.0488	-0.00046	2e-05		-0.00026	7e-05		-0.00034	9e-05		-0.00031	8e-05		-9e-05	1e-05
22.0964	0.7456	0.0085		0.754	0.0007		0.7505	0.001		0.7494	0.0016		0.7324	0.0036			22.0964	-0.00046	3e-05		-0.00026	7e-05		-0.00034	9e-05		-0.00031	8e-05		-9e-05	1e-05
22.144	0.746	0.0074		0.7535	0.0024		0.7495	0.0004		0.7483	0.0003		0.7339	0.0058			22.144	-0.00046	3e-05		-0.00026	7e-05		-0.00034	9e-05		-0.00031	8e-05		-9e-05	1e-05
22.1915	0.7421	0.0041		0.7549	0.0017		0.7511	0.0025		0.7469	0.0012		0.7347	0.0051			22.1915	-0.00046	3e-05		-0.00026	7e-05		-0.00034	9e-05		-0.00031	8e-05		-9e-05	1e-05
22.2391	0.7441	0.0047		0.7538	0.0003		0.7511	0.0022		0.748	0.0007		0.7344	0.0052			22.2391	-0.00046	3e-05		-0.00026	7e-05		-0.00035	9e-05		-0.00031	8e-05		-9e-05	1e-05
22.2867	0.7453	0.0057		0.7546	0.0005		0.7512	0.0023		0.7476	0.0002		0.7345	0.0048			22.2867	-0.00046	3e-05		-0.00027	7e-05		-0.00035	9e-05		-0.00031	8e-05		-9e-05	1e-05
22.3343	0.7456	0.0037		0.7546	0.0014		0.7517	0.0023		0.7479	0.0008		0.7356	0.0036			22.3343	-0.00046	3e-05		-0.00027	6e-05		-0.00035	9e-05		-0.00031	8e-05		-9e-05	1e-05
22.3819	0.7469	0.0032		0.7539	0.0003		0.7507	0.0036		0.7477	0.0017		0.7351	0.0028			22.3819	-0.00046	3e-05		-0.00027	6e-05		-0.00035	9e-05		-0.00031	8e-05		-9e-05	1e-05
22.4294	0.7455	0.0031		0.7532	0.0006		0.7514	0.0031		0.7473	0.0018		0.7351	0.004			22.4294	-0.00046	3e-05		-0.00027	6e-05		-0.00035	9e-05		-0.00031	8e-05		-9e-05	1e-05
22.477	0.7441	0.0024		0.7519	0.0019		0.7494	0.0024		0.7478	0.001		0.7345	0.0046			22.477	-0.00046	3e-05		-0.00028	6e-05		-0.00035	9e-05		-0.00031	8e-05		-9e-05	1e-05
22.5246	0.7444	0.0037		0.7523	0.0017		0.7489	0.0031		0.7471	0.0022		0.7362	0.0046			22.5246	-0.00046	3e-05		-0.00028	6e-05		-0.00035	9e-05		-0.00031	8e-05		-9e-05	1e-05
22.5722	0.7436	0.0072		0.7524	0.0032		0.749	0.0038		0.7487	0.0017		0.7364	0.005			22.5722	-0.00046	3e-05		-0.00028	6e-05		-0.00035	9e-05		-0.00031	8e-05		-9e-05	2e-05
22.6198	0.7443	0.0042		0.7533	0.0015		0.7499	0.0015		0.7476	0.0011		0.7353	0.0046			22.6198	-0.00046	3e-05		-0.00028	5e-05		-0.00035	9e-05		-0.00031	8e-05		-9e-05	2e-05
22.6673	0.7436	0.0051		0.7543	0.0012		0.7508	0.0017		0.7473	0.0016		0.7351	0.0053			22.6673	-0.00046	3e-05		-0.00028	5e-05		-0.00036	9e-05		-0.00031	9e-05		-9e-05	2e-05
22.7149	0.7432	0.0049		0.7536	0.002		0.7501	0.0017		0.7478	0.0004		0.7337	0.0052			22.7149	-0.00046	3e-05		-0.00029	5e-05		-0.00036	9e-05		-0.00031	9e-05		-9e-05	2e-05
22.7625	0.7452	0.0042		0.7532	0.0014		0.7509	0.0018		0.7479	0.0012		0.7339	0.0036			22.7625	-0.00046	3e-05		-0.00029	5e-05		-0.00036	9e-05		-0.00031	9e-05		-9e-05	2e-05
22.8101	0.7461	0.0042		0.7538	0.0012		0.7507	0.0006		0.7473	0.0004		0.7335	0.0022			22.8101	-0.00046	3e-05		-0.00029	5e-05		-0.00036	9e-05		-0.00031	9e-05		-9e-05	2e-05
22.8577	0.7463	0.0017		0.7538	0.0007		0.7495	0.0008		0.747	0.0002		0.7344	0.0034			22.8577	-0.00046	3e-05		-0.00029	5e-05		-0.00036	9e-05		-0.00031	9e-05		-9e-05	2e-05
22.9052	0.7447	0.0044		0.7523	0.0014		0.7509	0.0016		0.7467	0.0014		0.7353	0.0041			22.9052	-0.00047	3e-05		-0.0003	4e-05		-0.00036	9e-05		-0.00032	9e-05		-9e-05	3e-05
22.9528	0.7438	0.0064		0.7522	0.0012		0.7508	0.0028		0.7477	0.0012		0.7351	0.005			22.9528	-0.00047	3e-05		-0.0003	4e-05		-0.00036	8e-05		-0.00032	9e-05		-9e-05	3e-05
23.0004	0.7455	0.0057		0.7531	0.0011		0.7503	0.0016		0.7472	0.0013		0.7351	0.0059			23.0004	-0.00047	3e-05		-0.0003	4e-05		-0.00036	8e-05		-0.00032	8e-05		-9e-05	3e-05
23.048	0.7437	0.0084		0.7544	0.0004		0.7503	0.0019		0.7476	0.0029		0.7344	0.0069			23.048	-0.00047	3e-05		-0.0003	4e-05		-0.00036	8e-05		-0.00032	8e-05		-0.0001	3e-05
23.0956	0.7437	0.0047		0.7537	0.001		0.7509	0.0027		0.7486	0.0014		0.7344	0.0049			23.0956	-0.00047	3e-05		-0.0003	4e-05		-0.00037	8e-05		-0.00032	8e-05		-0.0001	3e-05
23.1431	0.7438	0.0046		0.7535	0.0004		0.7503	0.002		0.7487	0.0003		0.7346	0.0045			23.1431	-0.00047	3e-05		-0.00031	3e-05		-0.00037	8e-05		-0.00032	8e-05		-0.0001	3e-05
23.1907	0.7448	0.0058		0.7531	0.0014		0.7498	0.0014		0.7483	0.0012		0.7352	0.0052			23.1907	-0.00047	4e-05		-0.00031	3e-05		-0.00037	8e-05		-0.00032	8e-05		-0.0001	4e-05
23.2383	0.7446	0.0052		0.7529	0.0012		0.7492	0.0013		0.7483	0.001		0.7348	0.0048			23.2383	-0.00047	4e-05		-0.00031	3e-05		-0.00037	8e-05		-0.00032	8e-05		-0.0001	4e-05
23.2859	0.7436	0.0029		0.7528	0.0006		0.7484	0.0016		0.748	0.0017		0.7346	0.0045			23.2859	-0.00047	4e-05		-0.00031	3e-05		-0.00037	8e-05		-0.00032	8e-05		-0.0001	4e-05
23.3335	0.7436	0.0031		0.7529	0.0005		0.7502	0.0024		0.7472	0.0005		0.7351	0.0058			23.3335	-0.00047	4e-05		-0.00031	3e-05		-0.00037	8e-05		-0.00032	8e-05		-0.0001	4e-05
23.381	0.7444	0.0056		0.7538	0.0006		0.7529	0.0032		0.7468	0.0015		0.7351	0.0067			23.381	-0.00047	4e-05		-0.00032	3e-05		-0.00037	8e-05		-0.00032	8e-05		-0.0001	4e-05
23.4286	0.7456	0.0051		0.7536	0.0007		0.7516	0.0028		0.747	0.0005		0.7347	0.0051			23.4286	-0.00047	4e-05		-0.00032	2e-05		-0.00037	8e-05		-0.00032	8e-05		-0.0001	4e-05
23.4762	0.7449	0.0041		0.7526	0.0011		0.7503	0.0025		0.7471	0.0004		0.7344	0.0042			23.4762	-0.00047	4e-05		-0.00032	2e-05		-0.00038	8e-05		-0.00032	8e-05		-0.0001	5e-05
23.5238	0.7443	0.0023		0.7525	0.0011		0.7506	0.0019		0.7472	0.0022		0.7356	0.0043			23.5238	-0.00047	4e-05		-0.00032	2e-05		-0.00038	8e-05		-0.00032	8e-05		-0.0001	5e-05
23.5714	0.7447	0.0034		0.753	0.0014		0.7501	0.0011		0.7479	0.0021		0.7358	0.0048			23.5714	-0.00047	4e-05		-0.00033	2e-05		-0.00038	8e-05		-0.00032	8e-05		-0.0001	5e-05
23.6189	0.7446	0.0052		0.7525	0.001		0.7504	0.0018		0.7476	0.0009		0.7347	0.0047			23.6189	-0.00047	4e-05		-0.00033	2e-05		-0.00038	8e-05		-0.00032	8e-05		-0.0001	5e-05
23.6665	0.7446	0.0023		0.7514	0.0017		0.7509	0.0026		0.7468	0.0025		0.7344	0.0047			23.6665	-0.00047	4e-05		-0.00033	2e-05		-0.00038	8e-05		-0.00032	8e-05		-0.0001	5e-05
23.7141	0.7451	0.0039		0.7529	0.0015		0.7507	0.0028		0.7465	0.0009		0.7351	0.0043			23.7141	-0.00047	4e-05		-0.00033	1e-05		-0.00038	8e-05		-0.00032	8e-05		-0.0001	5e-05
23.7617	0.7431	0.0058		0.7538	0.0009		0.7512	0.0025		0.747	0.0013		0.7342	0.0048			23.7617	-0.00047	4e-05		-0.00034	1e-05		-0.00038	8e-05		-0.00033	8e-05		-0.0001	6e-05
23.8093	0.7429	0.0051		0.7528	0.0004		0.7515	0.0025		0.7482	0.001		0.7351	0.0054			23.8093	-0.00047	4e-05		-0.00034	1e-05		-0.00039	8e-05		-0.00033	8e-05		-0.0001	6e-05
23.8568	0.7447	0.0045		0.752	0.001		0.7503	0.0026		0.7477	0.0007		0.735	0.0057			23.8568	-0.00047	4e-05		-0.00034	1e-05		-0.00039	8e-05		-0.00033	8e-05		-0.00011	6e-05
23.9044	0.7442	0.0055		0.7519	0.0002		0.7504	0.0016		0.7467	0.0008		0.7347	0.0044			23.9044	-0.00047	5e-05		-0.00034	1e-05		-0.00039	8e-05		-0.00033	8e-05		-0.00011	6e-05
23.952	0.7435	0.0066		0.7536	0.0009		0.7504	0.0009		0.7487	0.0002		0.7346	0.0043			23.952	-0.00047	5e-05		-0.00035	1e-05		-0.00039	8e-05		-0.00033	8e-05		-0.00011	6e-05
23.9996	0.7445	0.0052		0.7531	0.0011		0.7493	0.0016		0.7482	0.0011		0.7343	0.0051			23.9996	-0.00047	5e-05		-0.00035	1e-05		-0.00039	8e-05		-0.00033	8e-05		-0.00011	6e-05
24.0472	0.7442	0.0071		0.7522	0.001		0.7489	0.0022		0.7475	0.0006		0.7344	0.0056			24.0472	-0.00047	5e-05		-0.00035	1e-05		-0.0004	8e-05		-0.00033	8e-05		-0.00011	6e-05
24.0947	0.7438	0.0074		0.7528	0.002		0.7492	0.0016		0.748	0.0019		0.7347	0.005			24.0947	-0.00047	5e-05		-0.00035	1e-05		-0.0004	8e-05		-0.00034	8e-05		-0.00011	6e-05
24.1423	0.7418	0.0049		0.7535	0.0004		0.7488	0.0021		0.7479	0.001		0.7358	0.0051			24.1423	-0.00048	5e-05		-0.00036	1e-05		-0.0004	8e-05		-0.00034	7e-05		-0.00011	6e-05
24.1899	0.7434	0.0053		0.7538	0.0004		0.7498	0.0009		0.7469	0.001		0.7356	0.0046			24.1899	-0.00048	5e-05		-0.00036	1e-05		-0.0004	8e-05		-0.00034	7e-05		-0.00012	6e-05
24.2375	0.7431	0.0066		0.754	0.0008		0.7498	0.0022		0.7466	0.0012		0.7345	0.0048			24.2375	-0.00048	5e-05		-0.00036	2e-05		-0.0004	8e-05		-0.00034	7e-05		-0.00012	6e-05
24.2851	0.7447	0.007		0.754	0.0009		0.75	0.0029		0.7454	0.0018		0.7357	0.005			24.2851	-0.00048	6e-05		-0.00036	2e-05		-0.00041	8e-05		-0.00034	7e-05		-0.00012	6e-05
24.3326	0.7437	0.0068		0.7527	0.0006		0.7501	0.0038		0.7467	0.0004		0.7338	0.0058			24.3326	-0.00048	6e-05		-0.00037	2e-05		-0.00041	8e-05		-0.00035	7e-05		-0.00012	6e-05
24.3802	0.7448	0.0052		0.7532	0.0019		0.7498	0.0039		0.7484	0.0011		0.7338	0.0054			24.3802	-0.00048	6e-05		-0.00037	2e-05		-0.00041	8e-05		-0.00035	7e-05		-0.00012	6e-05
24.4278	0.7434	0.0036		0.7523	0.0021		0.7503	0.0037		0.7478	0.0025		0.7341	0.0044			24.4278	-0.00048	6e-05		-0.00037	3e-05		-0.00041	8e-05		-0.00035	7e-05		-0.00012	6e-05
24.4754	0.7431	0.004		0.7531	0.0002		0.7499	0.0026		0.7469	0.0018		0.7336	0.0043			24.4754	-0.00048	6e-05		-0.00038	3e-05		-0.00041	8e-05		-0.00035	7e-05		-0.00013	6e-05
24.523	0.7419	0.0057		0.7522	0.0008		0.7502	0.0022		0.7477	0.0013		0.7354	0.0059			24.523	-0.00048	6e-05		-0.00038	3e-05		-0.00042	8e-05		-0.00035	6e-05		-0.00013	6e-05
24.5705	0.74	0.0068		0.7519	0.0014		0.7501	0.0034		0.7479	0.0011		0.736	0.0056			24.5705	-0.00048	6e-05		-0.00038	3e-05		-0.00042	8e-05		-0.00036	6e-05		-0.00013	6e-05
24.6181	0.7437	0.0044		0.7529	0.0004		0.7489	0.004		0.7478	0.0012		0.7357	0.0048			24.6181	-0.00048	7e-05		-0.00038	4e-05		-0.00042	7e-05		-0.00036	6e-05		-0.00013	6e-05
24.6657	0.743	0.0034		0.753	0.0027		0.7492	0.0022		0.7473	0.0007		0.736	0.0056			24.6657	-0.00049	7e-05		-0.00039	4e-05		-0.00042	7e-05		-0.00036	6e-05		-0.00013	6e-05
24.7133	0.742	0.0038		0.7533	0.0015		0.749	0.0013		0.7469	0.0009		0.7357	0.0046			24.7133	-0.00049	7e-05		-0.00039	4e-05		-0.00043	7e-05		-0.00036	6e-05		-0.00014	6e-05
24.7609	0.7427	0.0034		0.7534	0.0005		0.7503	0.0027		0.7466	0.0013		0.7362	0.0056			24.7609	-0.00049	7e-05		-0.00039	4e-05		-0.00043	7e-05		-0.00036	6e-05		-0.00014	6e-05
24.8084	0.7459	0.0035		0.7524	0.0007		0.75	0.0025		0.7493	0.0011		0.7362	0.0057			24.8084	-0.00049	7e-05		-0.0004	5e-05		-0.00043	7e-05		-0.00037	5e-05		-0.00014	6e-05
24.856	0.7437	0.0065		0.7524	0.0016		0.7495	0.0026		0.7468	0.0007		0.7351	0.0069			24.856	-0.00049	7e-05		-0.0004	5e-05		-0.00043	7e-05		-0.00037	5e-05		-0.00014	6e-05
24.9036	0.7456	0.0057		0.7533	0.0011		0.7494	0.0037		0.7486	0.0008		0.7338	0.0068			24.9036	-0.00049	7e-05		-0.0004	5e-05		-0.00043	7e-05		-0.00037	5e-05		-0.00014	6e-05
24.9512	0.7434	0.0043		0.7549	0.0015		0.7505	0.0027		0.7481	0.0024		0.7365	0.0049			24.9512	-0.00049	7e-05		-0.0004	5e-05		-0.00044	7e-05		-0.00037	5e-05		-0.00015	6e-05
24.9988	0.7439	0.0042		0.7529	0.001		0.7488	0.0027		0.7446	0.001		0.7333	0.0049			24.9988	-0.00049	8e-05		-0.00041	6e-05		-0.00044	7e-05		-0.00038	5e-05		-0.00015	6e-05
25.0464	0.7422	0.0027		0.7519	0.002		0.7493	0.0027		0.7473	0.0032		0.7359	0.0051			25.0464	-0.00049	8e-05		-0.00041	6e-05		-0.00044	7e-05		-0.00038	5e-05		-0.00015	6e-05
25.0939	0.7429	0.0037		0.7521	0.0009		0.7493	0.0026		0.7474	0.002		0.7356	0.0058			25.0939	-0.0005	8e-05		-0.00041	6e-05		-0.00044	7e-05		-0.00038	5e-05		-0.00015	6e-05
25.1415	0.7451	0.003		0.7533	0.0015		0.7486	0.0024		0.7475	0.0013		0.7339	0.0066			25.1415	-0.0005	8e-05		-0.00041	6e-05		-0.00045	7e-05		-0.00038	4e-05		-0.00016	6e-05
25.1891	0.7466	0.0028		0.7532	0.0035		0.7492	0.0025		0.7459	0.001		0.7337	0.0067			25.1891	-0.0005	8e-05		-0.00042	7e-05		-0.00045	7e-05		-0.00039	4e-05		-0.00016	6e-05
25.2367	0.7438	0.0023		0.7544	0.0019		0.7495	0.0048		0.7462	0.0028		0.7344	0.0033			25.2367	-0.0005	8e-05		-0.00042	7e-05		-0.00045	6e-05		-0.00039	4e-05		-0.00016	6e-05
25.2843	0.7452	0.0041		0.7535	0.0025		0.7493	0.0026		0.7461	0.001		0.734	0.0075			25.2843	-0.0005	8e-05		-0.00042	7e-05		-0.00045	6e-05		-0.00039	4e-05		-0.00016	6e-05
25.3318	0.7448	0.0018		0.7525	0.0009		0.7488	0.0025		0.7471	0.0021		0.7341	0.004			25.3318	-0.0005	8e-05		-0.00043	7e-05		-0.00045	6e-05		-0.0004	4e-05		-0.00016	5e-05
25.3794	0.7452	0.005		0.7499	0.0011		0.7495	0.0034		0.7466	0.0006		0.734	0.0055			25.3794	-0.0005	8e-05		-0.00043	7e-05		-0.00046	6e-05		-0.0004	4e-05		-0.00017	5e-05
25.427	0.7445	0.0033		0.7505	0.0013		0.7503	0.0002		0.7464	0.0006		0.7347	0.0048			25.427	-0.0005	9e-05		-0.00043	8e-05		-0.00046	6e-05		-0.0004	3e-05		-0.00017	5e-05
25.4746	0.7453	0.0049		0.753	0.0014		0.7495	0.001		0.7468	0.0009		0.7347	0.0051			25.4746	-0.00051	9e-05		-0.00043	8e-05		-0.00046	6e-05		-0.0004	3e-05		-0.00017	5e-05
25.5222	0.7434	0.0033		0.7526	0.0016		0.7494	0.0005		0.7469	0.0038		0.7368	0.0055			25.5222	-0.00051	9e-05		-0.00044	8e-05		-0.00046	6e-05		-0.00041	3e-05		-0.00017	5e-05
25.5697	0.7427	0.0078		0.7523	0.0009		0.7488	0.0025		0.7459	0.0004		0.7362	0.0073			25.5697	-0.00051	9e-05		-0.00044	8e-05		-0.00047	6e-05		-0.00041	3e-05		-0.00018	5e-05
25.6173	0.7414	0.0066		0.7527	0.0021		0.7486	0.0035		0.7473	0.001		0.7345	0.0045			25.6173	-0.00051	9e-05		-0.00044	8e-05		-0.00047	6e-05		-0.00041	3e-05		-0.00018	5e-05
25.6649	0.7435	0.0042		0.7518	0.0014		0.7496	0.004		0.7468	0.0012		0.7344	0.0056			25.6649	-0.00051	9e-05		-0.00044	8e-05		-0.00047	6e-05		-0.00041	3e-05		-0.00018	5e-05
25.7125	0.7438	0.0048		0.752	0.001		0.7497	0.0021		0.7473	0.0024		0.7346	0.0074			25.7125	-0.00051	9e-05		-0.00045	9e-05		-0.00047	6e-05		-0.00042	3e-05		-0.00018	5e-05
25.7601	0.7418	0.0045		0.7541	0.0008		0.7492	0.0023		0.7475	0.0022		0.7343	0.0054			25.7601	-0.00052	9e-05		-0.00045	9e-05		-0.00047	5e-05		-0.00042	3e-05		-0.00019	5e-05
25.8076	0.743	0.0067		0.7525	0.001		0.7494	0.0031		0.7461	0.0018		0.7347	0.0046			25.8076	-0.00052	9e-05		-0.00045	9e-05		-0.00048	5e-05		-0.00042	2e-05		-0.00019	5e-05
25.8552	0.741	0.0082		0.7523	0.0011		0.75	0.0035		0.7464	0.0018		0.7346	0.0035			25.8552	-0.00052	9e-05		-0.00045	9e-05		-0.00048	5e-05		-0.00043	2e-05		-0.00019	5e-05
25.9028	0.7402	0.0049		0.7513	0.0001		0.7497	0.0028		0.7474	0.0021		0.7344	0.0044			25.9028	-0.00052	9e-05		-0.00046	9e-05		-0.00048	5e-05		-0.00043	2e-05		-0.00019	5e-05
25.9504	0.7426	0.0033		0.7515	0.0005		0.7486	0.0011		0.7471	0.0015		0.7352	0.0059			25.9504	-0.00052	9e-05		-0.00046	9e-05		-0.00048	5e-05		-0.00043	2e-05		-0.0002	5e-05
25.998	0.743	0.0048		0.7519	0.0005		0.7495	0.0012		0.7463	0.0025		0.7339	0.0069			25.998	-0.00052	9e-05		-0.00046	0.0001		-0.00048	5e-05		-0.00043	2e-05		-0.0002	5e-05
26.0455	0.7424	0.0066		0.7522	0.0002		0.7495	0.0016		0.7473	0.0009		0.734	0.0062			26.0455	-0.00053	9e-05		-0.00046	0.0001		-0.00049	5e-05		-0.00044	2e-05		-0.0002	5e-05
26.0931	0.7412	0.0054		0.7507	0.0008		0.7493	0.0014		0.7471	0.0019		0.7344	0.0057			26.0931	-0.00053	9e-05		-0.00047	0.0001		-0.00049	5e-05		-0.00044	2e-05		-0.0002	5e-05
26.1407	0.7418	0.0036		0.751	0.001		0.7487	0.0017		0.7476	0.0015		0.7345	0.0053			26.1407	-0.00053	0.0001		-0.00047	0.0001		-0.00049	5e-05		-0.00044	2e-05		-0.00021	4e-05
26.1883	0.7424	0.0031		0.7514	0.0016		0.7483	0.0014		0.7478	0.0016		0.7343	0.0044			26.1883	-0.00053	0.0001		-0.00047	0.0001		-0.00049	5e-05		-0.00044	2e-05		-0.00021	4e-05
26.2359	0.7443	0.003		0.7514	0.0011		0.7494	0.002		0.7476	0.0014		0.7341	0.0039			26.2359	-0.00053	0.0001		-0.00047	0.0001		-0.00049	5e-05		-0.00045	2e-05		-0.00021	4e-05
26.2834	0.7434	0.0044		0.7515	0.0007		0.7506	0.0031		0.7466	0.0015		0.7348	0.0039			26.2834	-0.00054	0.0001		-0.00048	0.0001		-0.0005	5e-05		-0.00045	2e-05		-0.00021	4e-05
26.331	0.7419	0.005		0.7527	0.0008		0.7503	0.0026		0.7464	0.0021		0.7351	0.0045			26.331	-0.00054	0.0001		-0.00048	0.0001		-0.0005	5e-05		-0.00045	2e-05		-0.00022	4e-05
26.3786	0.7408	0.0039		0.7524	0.0023		0.7498	0.0006		0.7471	0.0022		0.7356	0.0049			26.3786	-0.00054	0.0001		-0.00048	0.0001		-0.0005	6e-05		-0.00046	2e-05		-0.00022	4e-05
26.4262	0.7422	0.0014		0.7519	0.0016		0.7495	0.0012		0.7469	0.0013		0.7349	0.0054			26.4262	-0.00054	0.0001		-0.00048	0.0001		-0.0005	6e-05		-0.00046	2e-05		-0.00022	4e-05
26.4738	0.7426	0.0006		0.7524	0.0007		0.7487	0.0022		0.7456	0.0019		0.7341	0.0053			26.4738	-0.00054	0.0001		-0.00049	0.0001		-0.0005	6e-05		-0.00046	2e-05		-0.00022	4e-05
26.5213	0.7414	0.0022		0.7524	0.0009		0.7484	0.0024		0.7458	0.0025		0.7348	0.0043			26.5213	-0.00055	0.0001		-0.00049	0.0001		-0.0005	6e-05		-0.00046	2e-05		-0.00023	4e-05
26.5689	0.7424	0.0033		0.7522	0.001		0.7494	0.0014		0.7471	0.0005		0.7348	0.0047			26.5689	-0.00055	0.0001		-0.00049	0.0001		-0.00051	6e-05		-0.00047	2e-05		-0.00023	4e-05
26.6165	0.7428	0.0045		0.7521	0.0005		0.7494	0.0015		0.7474	0.0007		0.7332	0.0057			26.6165	-0.00055	0.0001		-0.00049	0.0001		-0.00051	6e-05		-0.00047	2e-05		-0.00023	4e-05
26.6641	0.7436	0.0035		0.7519	0.001		0.7483	0.0013		0.7475	0.0014		0.7322	0.0044			26.6641	-0.00055	0.0001		-0.0005	0.0001		-0.00051	6e-05		-0.00047	2e-05		-0.00023	4e-05
26.7117	0.7425	0.004		0.752	0.0003		0.7482	0.0014		0.746	0.0007		0.7333	0.0037			26.7117	-0.00055	0.0001		-0.0005	0.00011		-0.00051	6e-05		-0.00047	2e-05		-0.00024	4e-05
26.7592	0.7437	0.0056		0.7509	0.0014		0.7478	0.0019		0.7471	0.0013		0.7335	0.0046			26.7592	-0.00056	0.0001		-0.0005	0.00011		-0.00051	6e-05		-0.00048	2e-05		-0.00024	4e-05
26.8068	0.7426	0.0051		0.7506	0.0002		0.7479	0.0032		0.7467	0.0005		0.7357	0.0071			26.8068	-0.00056	9e-05		-0.0005	0.0001		-0.00051	6e-05		-0.00048	2e-05		-0.00024	4e-05
26.8544	0.7434	0.0019		0.7514	0.0004		0.7473	0.0042		0.7454	0.0012		0.7334	0.0043			26.8544	-0.00056	9e-05		-0.00051	0.0001		-0.00051	6e-05		-0.00048	2e-05		-0.00024	3e-05
26.902	0.7427	0.0029		0.7506	0.0016		0.7492	0.0033		0.748	0.0015		0.7342	0.0033			26.902	-0.00056	9e-05		-0.00051	0.0001		-0.00052	7e-05		-0.00049	2e-05		-0.00025	3e-05
26.9496	0.7441	0.0041		0.7503	0.002		0.7478	0.0031		0.7463	0.0019		0.7348	0.0046			26.9496	-0.00057	9e-05		-0.00051	0.0001		-0.00052	7e-05		-0.00049	2e-05		-0.00025	3e-05
26.9971	0.7408	0.0054		0.7527	0.0014		0.7476	0.0027		0.7454	0.001		0.7348	0.005			26.9971	-0.00057	9e-05		-0.00052	0.0001		-0.00052	7e-05		-0.00049	2e-05		-0.00025	3e-05
27.0447	0.7423	0.0057		0.751	0.0003		0.7489	0.0018		0.7463	0.0008		0.7348	0.0068			27.0447	-0.00057	9e-05		-0.00052	0.0001		-0.00052	7e-05		-0.00049	2e-05		-0.00025	3e-05
27.0923	0.745	0.0048		0.7506	0.0009		0.7499	0.0027		0.7476	0.0026		0.735	0.0054			27.0923	-0.00057	9e-05		-0.00052	0.0001		-0.00052	7e-05		-0.0005	2e-05		-0.00026	3e-05
27.1399	0.7444	0.0061		0.7514	0.0016		0.7482	0.0035		0.7457	0.0009		0.7348	0.0051			27.1399	-0.00058	9e-05		-0.00052	0.0001		-0.00052	7e-05		-0.0005	2e-05		-0.00026	3e-05
27.1875	0.7451	0.0034		0.751	0.0009		0.7493	0.0029		0.7465	0.0012		0.7355	0.0063			27.1875	-0.00058	9e-05		-0.00053	0.0001		-0.00052	7e-05		-0.0005	3e-05		-0.00026	3e-05
27.235	0.7416	0.004		0.7513	0.0013		0.7485	0.001		0.7458	0.0018		0.735	0.0057			27.235	-0.00058	9e-05		-0.00053	0.0001		-0.00053	8e-05		-0.0005	3e-05		-0.00026	3e-05
27.2826	0.7407	0.0036		0.7508	0.0008		0.7471	0.0021		0.7463	0.0014		0.7326	0.006			27.2826	-0.00058	9e-05		-0.00053	0.0001		-0.00053	8e-05		-0.00051	3e-05		-0.00027	3e-05
27.3302	0.7439	0.0038		0.7515	0.0008		0.7489	0.0026		0.7471	0.0019		0.7337	0.0056			27.3302	-0.00059	9e-05		-0.00054	0.0001		-0.00053	8e-05		-0.00051	3e-05		-0.00027	3e-05
27.3778	0.7437	0.0039		0.7511	0.0015		0.7466	0.0026		0.7464	0.0011		0.7355	0.0055			27.3778	-0.00059	9e-05		-0.00054	0.0001		-0.00053	8e-05		-0.00051	3e-05		-0.00027	3e-05
27.4254	0.7438	0.0014		0.7518	0.0015		0.7477	0.0018		0.7448	0.002		0.7342	0.0061			27.4254	-0.00059	9e-05		-0.00054	0.0001		-0.00053	8e-05		-0.00051	3e-05		-0.00027	3e-05
27.4729	0.7433	0.0004		0.7532	0.0002		0.7487	0.0015		0.7457	0.0018		0.7342	0.0053			27.4729	-0.00059	9e-05		-0.00054	0.0001		-0.00053	8e-05		-0.00052	3e-05		-0.00028	3e-05
27.5205	0.7434	0.0025		0.7528	0.0008		0.7492	0.0029		0.7456	0.0007		0.7352	0.0062			27.5205	-0.0006	9e-05		-0.00055	9e-05		-0.00053	8e-05		-0.00052	3e-05		-0.00028	3e-05
27.5681	0.7416	0.0028		0.7517	0.0016		0.7496	0.003		0.7461	0.0005		0.7342	0.0056			27.5681	-0.0006	9e-05		-0.00055	9e-05		-0.00054	9e-05		-0.00052	3e-05		-0.00028	3e-05
27.6157	0.7419	0.0023		0.7509	0.0018		0.749	0.0021		0.7453	0.0012		0.7342	0.0065			27.6157	-0.0006	8e-05		-0.00055	9e-05		-0.00054	9e-05		-0.00052	3e-05		-0.00028	3e-05
27.6633	0.7431	0.0029		0.7513	0.0006		0.749	0.0015		0.7441	0.0009		0.7348	0.0075			27.6633	-0.0006	8e-05		-0.00056	9e-05		-0.00054	9e-05		-0.00052	3e-05		-0.00029	3e-05
27.7108	0.7419	0.0055		0.7511	0.0018		0.7482	0.003		0.7456	0.0019		0.7345	0.0057			27.7108	-0.00061	8e-05		-0.00056	9e-05		-0.00054	9e-05		-0.00053	3e-05		-0.00029	3e-05
27.7584	0.7425	0.0044		0.7513	0.002		0.7473	0.0026		0.7466	0.0014		0.7341	0.0051			27.7584	-0.00061	8e-05		-0.00056	9e-05		-0.00054	9e-05		-0.00053	3e-05		-0.00029	3e-05
27.806	0.7417	0.004		0.752	0.0014		0.7484	0.0016		0.7458	0.0007		0.7344	0.0059			27.806	-0.00061	8e-05		-0.00057	9e-05		-0.00054	9e-05		-0.00053	4e-05		-0.00029	3e-05
27.8536	0.7404	0.0037		0.7514	0.0015		0.7485	0.0017		0.7454	0.0003		0.7333	0.0062			27.8536	-0.00061	8e-05		-0.00057	8e-05		-0.00054	0.0001		-0.00053	4e-05		-0.0003	4e-05
27.9012	0.7415	0.0013		0.7511	0.0007		0.747	0.0025		0.7454	0.0008		0.7329	0.0054			27.9012	-0.00062	8e-05		-0.00057	8e-05		-0.00054	0.0001		-0.00053	4e-05		-0.0003	4e-05
27.9487	0.7422	0.0038		0.7516	0.0007		0.7469	0.0023		0.7447	0.0012		0.7346	0.0047			27.9487	-0.00062	8e-05		-0.00058	8e-05		-0.00055	0.0001		-0.00054	4e-05		-0.0003	4e-05
27.9963	0.7417	0.0059		0.7509	0.0005		0.7469	0.0017		0.7449	0.0016		0.7342	0.0046			27.9963	-0.00062	8e-05		-0.00058	8e-05		-0.00055	0.0001		-0.00054	4e-05		-0.0003	4e-05
28.0439	0.7408	0.0045		0.7511	0.0009		0.7466	0.0015		0.7454	0.0007		0.7328	0.0041			28.0439	-0.00062	8e-05		-0.00058	8e-05		-0.00055	0.0001		-0.00054	4e-05		-0.0003	4e-05
28.0915	0.7411	0.0056		0.7519	0.0007		0.7474	0.002		0.7455	0.0008		0.7327	0.0043			28.0915	-0.00063	8e-05		-0.00058	7e-05		-0.00055	0.0001		-0.00054	4e-05		-0.00031	4e-05
28.1391	0.7416	0.0059		0.7513	0.0013		0.7481	0.0007		0.7457	0.0019		0.7332	0.0041			28.1391	-0.00063	8e-05		-0.00059	7e-05		-0.00055	0.0001		-0.00054	4e-05		-0.00031	5e-05
28.1866	0.7419	0.0055		0.7511	0.0007		0.7476	0.0019		0.7458	0.0018		0.7344	0.0038			28.1866	-0.00063	8e-05		-0.00059	7e-05		-0.00055	0.00011		-0.00054	4e-05		-0.00031	5e-05
28.2342	0.7422	0.0042		0.7515	0.0004		0.7489	0.0022		0.7454	0.001		0.7348	0.0048			28.2342	-0.00063	8e-05		-0.00059	7e-05		-0.00055	0.00011		-0.00055	4e-05		-0.00031	5e-05
28.2818	0.7418	0.0044		0.7514	0.0013		0.749	0.0021		0.7442	0.0008		0.7335	0.0049			28.2818	-0.00064	7e-05		-0.0006	7e-05		-0.00055	0.00011		-0.00055	4e-05		-0.00031	5e-05
28.3294	0.7407	0.0031		0.7515	0.0013		0.7486	0.003		0.7442	0.0006		0.7338	0.0052			28.3294	-0.00064	7e-05		-0.0006	6e-05		-0.00055	0.00011		-0.00055	4e-05		-0.00032	5e-05
28.377	0.7418	0.0026		0.7511	0.0017		0.7486	0.0022		0.7467	0.001		0.7345	0.0043			28.377	-0.00064	7e-05		-0.0006	6e-05		-0.00056	0.00011		-0.00055	4e-05		-0.00032	5e-05
28.4245	0.7418	0.0036		0.751	0.0011		0.7474	0.0013		0.7456	0.0029		0.7331	0.0045			28.4245	-0.00064	7e-05		-0.00061	6e-05		-0.00056	0.00011		-0.00055	4e-05		-0.00032	6e-05
28.4721	0.7428	0.0035		0.7506	0.0032		0.748	0.0028		0.7447	0.0006		0.7337	0.0039			28.4721	-0.00065	7e-05		-0.00061	6e-05		-0.00056	0.00011		-0.00055	5e-05		-0.00032	6e-05
28.5197	0.7411	0.0031		0.7505	0.0021		0.7477	0.003		0.7448	0.0022		0.7333	0.0051			28.5197	-0.00065	7e-05		-0.00061	5e-05		-0.00056	0.00012		-0.00056	5e-05		-0.00033	6e-05
28.5673	0.742	0.0036		0.7525	0.0012		0.7477	0.0023		0.7457	0.0028		0.7334	0.0041			28.5673	-0.00065	7e-05		-0.00061	5e-05		-0.00056	0.00012		-0.00056	5e-05		-0.00033	6e-05
28.6149	0.7419	0.0041		0.7509	0.0021		0.7479	0.0018		0.7443	0.0011		0.734	0.0038			28.6149	-0.00065	7e-05		-0.00062	5e-05		-0.00056	0.00012		-0.00056	5e-05		-0.00033	7e-05
28.6624	0.7451	0.0036		0.7504	0.0033		0.7469	0.0032		0.7457	0.0017		0.7342	0.0071			28.6624	-0.00066	7e-05		-0.00062	5e-05		-0.00056	0.00012		-0.00056	5e-05		-0.00033	7e-05
28.71	0.742	0.004		0.7505	0.0006		0.7471	0.0021		0.7466	0.0028		0.7339	0.0057			28.71	-0.00066	7e-05		-0.00062	4e-05		-0.00056	0.00012		-0.00056	5e-05		-0.00033	7e-05
28.7576	0.7401	0.0019		0.7506	0.0017		0.7485	0.0015		0.7446	0.0016		0.7335	0.0051			28.7576	-0.00066	7e-05		-0.00062	4e-05		-0.00057	0.00012		-0.00056	5e-05		-0.00034	7e-05
28.8052	0.7415	0.0052		0.7509	0.0009		0.748	0.0003		0.7449	0.0026		0.7342	0.0032			28.8052	-0.00066	7e-05		-0.00063	4e-05		-0.00057	0.00012		-0.00056	5e-05		-0.00034	7e-05
28.8528	0.7402	0.0032		0.7513	0.0025		0.7464	0.0038		0.7454	0.0027		0.7339	0.0042			28.8528	-0.00067	8e-05		-0.00063	4e-05		-0.00057	0.00012		-0.00056	5e-05		-0.00034	8e-05
28.9003	0.7435	0.0034		0.7502	0.0018		0.747	0.0023		0.7474	0.0018		0.733	0.0052			28.9003	-0.00067	8e-05		-0.00063	3e-05		-0.00057	0.00012		-0.00057	5e-05		-0.00034	8e-05
28.9479	0.7415	0.0039		0.7485	0.0005		0.7467	0.0031		0.745	0.0003		0.7344	0.0033			28.9479	-0.00067	8e-05		-0.00064	3e-05		-0.00057	0.00012		-0.00057	5e-05		-0.00035	8e-05
28.9955	0.7435	0.0026		0.7511	0.0016		0.7465	0.0017		0.7453	0.0008		0.7334	0.0054			28.9955	-0.00067	8e-05		-0.00064	3e-05		-0.00057	0.00012		-0.00057	5e-05		-0.00035	8e-05
29.0431	0.7402	0.0059		0.7512	0.0033		0.7465	0.0024		0.7458	0.0013		0.7342	0.0069			29.0431	-0.00068	8e-05		-0.00064	3e-05		-0.00057	0.00012		-0.00057	5e-05		-0.00035	8e-05
29.0907	0.7403	0.007		0.7509	0.0011		0.7484	0.0037		0.7444	0.0012		0.7351	0.006			29.0907	-0.00068	8e-05		-0.00064	2e-05		-0.00058	0.00012		-0.00057	5e-05		-0.00035	9e-05
29.1382	0.7398	0.0037		0.7502	0.0013		0.7474	0.0015		0.7451	0.0023		0.7351	0.0049			29.1382	-0.00068	8e-05		-0.00065	2e-05		-0.00058	0.00012		-0.00057	5e-05		-0.00036	9e-05
29.1858	0.7424	0.0031		0.7511	0.0009		0.7474	0.0028		0.7448	0.0021		0.7338	0.0049			29.1858	-0.00068	8e-05		-0.00065	2e-05		-0.00058	0.00012		-0.00057	5e-05		-0.00036	9e-05
29.2334	0.742	0.0052		0.7512	0.0017		0.7478	0.0029		0.744	0.0008		0.7343	0.0049			29.2334	-0.00069	8e-05		-0.00065	2e-05		-0.00058	0.00012		-0.00057	5e-05		-0.00036	9e-05
29.281	0.7414	0.0047		0.7512	0.0005		0.7487	0.0041		0.7449	0.0008		0.7347	0.0043			29.281	-0.00069	8e-05		-0.00065	2e-05		-0.00058	0.00012		-0.00057	5e-05		-0.00036	9e-05
29.3286	0.7397	0.0047		0.7505	0.0002		0.7487	0.0038		0.7462	0.0017		0.7352	0.0058			29.3286	-0.00069	9e-05		-0.00065	2e-05		-0.00058	0.00012		-0.00058	5e-05		-0.00037	9e-05
29.3761	0.7399	0.0052		0.7498	0.0012		0.7474	0.0028		0.7448	0.0011		0.7337	0.006			29.3761	-0.00069	9e-05		-0.00066	2e-05		-0.00058	0.00012		-0.00058	5e-05		-0.00037	9e-05
29.4237	0.7422	0.0052		0.7492	0.0009		0.7472	0.0039		0.7436	0.001		0.7322	0.0049			29.4237	-0.0007	9e-05		-0.00066	1e-05		-0.00059	0.00012		-0.00058	5e-05		-0.00037	0.0001
29.4713	0.7417	0.0054		0.7487	0.001		0.7469	0.004		0.7437	0.0007		0.7326	0.0049			29.4713	-0.0007	9e-05		-0.00066	2e-05		-0.00059	0.00012		-0.00058	5e-05		-0.00037	0.0001
29.5189	0.7416	0.005		0.7492	0.0009		0.7468	0.0035		0.7453	0.0004		0.7331	0.0067			29.5189	-0.0007	9e-05		-0.00066	2e-05		-0.00059	0.00012		-0.00058	5e-05		-0.00038	0.0001
29.5665	0.7424	0.0042		0.75	0.0007		0.7473	0.0027		0.7464	0.0005		0.7339	0.0081			29.5665	-0.0007	9e-05		-0.00067	2e-05		-0.00059	0.00012		-0.00058	5e-05		-0.00038	0.0001
29.614	0.7409	0.0036		0.7502	0.0006		0.7468	0.0031		0.7447	0.0016		0.7339	0.0072			29.614	-0.00071	9e-05		-0.00067	2e-05		-0.00059	0.00012		-0.00058	5e-05		-0.00038	0.0001
29.6616	0.7405	0.003		0.7502	0.0009		0.7464	0.0043		0.7442	0.0021		0.7328	0.0055			29.6616	-0.00071	0.0001		-0.00067	2e-05		-0.00059	0.00012		-0.00058	5e-05		-0.00039	0.0001
29.7092	0.7421	0.002		0.7499	0.0008		0.7467	0.0026		0.7452	0.0022		0.7333	0.0045			29.7092	-0.00071	0.0001		-0.00067	2e-05		-0.0006	0.00012		-0.00058	5e-05		-0.00039	0.0001
29.7568	0.7412	0.0015		0.7492	0.0007		0.7466	0.0027		0.7456	0.0013		0.7335	0.0057			29.7568	-0.00071	0.0001		-0.00067	2e-05		-0.0006	0.00012		-0.00058	5e-05		-0.00039	0.0001
29.8044	0.7412	0.0028		0.7497	0.0013		0.747	0.0034		0.7465	0.0008		0.7334	0.0061			29.8044	-0.00072	0.0001		-0.00068	3e-05		-0.0006	0.00011		-0.00058	5e-05		-0.00039	0.0001
29.8519	0.7397	0.0025		0.7511	0.0017		0.7482	0.0023		0.7455	0.0004		0.7323	0.0057			29.8519	-0.00072	0.0001		-0.00068	3e-05		-0.0006	0.00011		-0.00059	5e-05		-0.0004	0.0001
29.8995	0.7411	0.0029		0.75	0.0007		0.7484	0.0014		0.7444	0.0012		0.7332	0.0056			29.8995	-0.00072	0.0001		-0.00068	3e-05		-0.0006	0.00011		-0.00059	5e-05		-0.0004	0.0001
29.9471	0.7417	0.0026		0.7502	0.0016		0.7473	0.0014		0.7442	0.0004		0.7338	0.005			29.9471	-0.00072	0.00011		-0.00068	3e-05		-0.0006	0.00011		-0.00059	5e-05		-0.0004	0.0001
29.9947	0.742	0.0047		0.75	0.0021		0.747	0.0011		0.7441	0.0019		0.7332	0.0062			29.9947	-0.00073	0.00011		-0.00069	3e-05		-0.00061	0.00011		-0.00059	5e-05		-0.00041	0.0001
30.0423	0.7421	0.0026		0.7492	0.0013		0.7468	0.0011		0.7439	0.0015		0.7331	0.0047			30.0423	-0.00073	0.00011		-0.00069	4e-05		-0.00061	0.00011		-0.00059	5e-05		-0.00041	0.0001
30.0898	0.7397	0.002		0.7486	0.0004		0.747	0.0029		0.745	0.0013		0.7315	0.0045			30.0898	-0.00073	0.00011		-0.00069	4e-05		-0.00061	0.0001		-0.00059	5e-05		-0.00041	0.0001
30.1374	0.7382	0.0022		0.7496	0.0011		0.7465	0.0039		0.7448	0.0006		0.7333	0.0037			30.1374	-0.00073	0.00011		-0.00069	4e-05		-0.00061	0.0001		-0.00059	5e-05		-0.00042	0.0001
30.185	0.7402	0.004		0.7509	0.0013		0.7462	0.0023		0.7432	0.0006		0.7329	0.007			30.185	-0.00073	0.00011		-0.00069	4e-05		-0.00061	0.0001		-0.00059	5e-05		-0.00042	0.0001
30.2326	0.7406	0.0022		0.7495	0.0011		0.7473	0.0049		0.7447	0.0026		0.7327	0.0078			30.2326	-0.00074	0.00012		-0.0007	5e-05		-0.00062	0.0001		-0.00059	4e-05		-0.00042	0.0001
30.2802	0.7408	0.0037		0.7496	0.0018		0.7462	0.0024		0.7442	0.0014		0.7339	0.0061			30.2802	-0.00074	0.00012		-0.0007	5e-05		-0.00062	0.0001		-0.00059	4e-05		-0.00042	0.0001
30.3277	0.7398	0.0033		0.7497	0.0019		0.7481	0.0021		0.7436	0.0019		0.733	0.0066			30.3277	-0.00074	0.00012		-0.0007	5e-05		-0.00062	0.0001		-0.00059	4e-05		-0.00043	0.0001
30.3753	0.7399	0.0061		0.751	0.0025		0.7476	0.0034		0.7437	0.0032		0.7346	0.0053			30.3753	-0.00074	0.00012		-0.0007	5e-05		-0.00062	9e-05		-0.0006	4e-05		-0.00043	0.0001
30.4229	0.7387	0.0044		0.7501	0.0012		0.7466	0.0036		0.7435	0.0015		0.7341	0.0072			30.4229	-0.00075	0.00012		-0.0007	5e-05		-0.00062	9e-05		-0.0006	4e-05		-0.00043	0.0001
30.4705	0.739	0.0079		0.7493	0.0007		0.7474	0.0047		0.7445	0.0008		0.7331	0.0054			30.4705	-0.00075	0.00012		-0.00071	5e-05		-0.00063	9e-05		-0.0006	4e-05		-0.00044	0.0001
30.5181	0.739	0.0041		0.7492	0.0023		0.7447	0.0033		0.7444	0.0014		0.735	0.0047			30.5181	-0.00075	0.00012		-0.00071	6e-05		-0.00063	9e-05		-0.0006	4e-05		-0.00044	0.0001
30.5656	0.7411	0.0074		0.75	0.001		0.7482	0.002		0.745	0.0012		0.7329	0.0052			30.5656	-0.00075	0.00013		-0.00071	6e-05		-0.00063	9e-05		-0.0006	4e-05		-0.00044	0.0001
30.6132	0.7401	0.0067		0.7494	0.0004		0.7463	0.0015		0.7455	0.0016		0.7321	0.0065			30.6132	-0.00076	0.00013		-0.00071	6e-05		-0.00063	8e-05		-0.0006	4e-05		-0.00045	0.0001
30.6608	0.7388	0.0013		0.749	0.0009		0.7471	0.0031		0.7454	0.0013		0.7333	0.0052			30.6608	-0.00076	0.00013		-0.00071	6e-05		-0.00063	8e-05		-0.0006	3e-05		-0.00045	0.0001
30.7084	0.7402	0.0025		0.7491	0.0006		0.7463	0.0044		0.7437	0.0038		0.7346	0.0045			30.7084	-0.00076	0.00013		-0.00072	6e-05		-0.00064	8e-05		-0.0006	3e-05		-0.00045	0.0001
30.756	0.7407	0.004		0.7503	0.0006		0.7461	0.0036		0.7439	0.0026		0.7348	0.0046			30.756	-0.00076	0.00013		-0.00072	6e-05		-0.00064	8e-05		-0.0006	3e-05		-0.00045	9e-05
30.8035	0.7397	0.0039		0.7493	0.0007		0.7467	0.0011		0.7445	0.0011		0.7333	0.005			30.8035	-0.00076	0.00013		-0.00072	6e-05		-0.00064	8e-05		-0.0006	3e-05		-0.00046	9e-05
30.8511	0.7395	0.0041		0.7498	0.0014		0.7462	0.003		0.7446	0.0007		0.7338	0.0052			30.8511	-0.00077	0.00013		-0.00072	6e-05		-0.00064	8e-05		-0.00061	3e-05		-0.00046	9e-05
30.8987	0.7396	0.0044		0.7497	0.0007		0.7462	0.004		0.7444	0.0009		0.7322	0.0046			30.8987	-0.00077	0.00013		-0.00072	6e-05		-0.00065	7e-05		-0.00061	3e-05		-0.00046	9e-05
30.9463	0.7396	0.0034		0.7482	0.0006		0.7468	0.0022		0.7437	0.001		0.7313	0.0042			30.9463	-0.00077	0.00014		-0.00073	6e-05		-0.00065	7e-05		-0.00061	3e-05		-0.00047	9e-05
30.9939	0.7376	0.0032		0.748	0.0007		0.747	0.0016		0.7441	0.001		0.7333	0.0044			30.9939	-0.00077	0.00014		-0.00073	7e-05		-0.00065	7e-05		-0.00061	2e-05		-0.00047	9e-05
31.0414	0.7383	0.0036		0.748	0.001		0.7467	0.0035		0.7438	0.0008		0.7344	0.0052			31.0414	-0.00078	0.00014		-0.00073	7e-05		-0.00065	7e-05		-0.00061	2e-05		-0.00047	8e-05
31.089	0.7411	0.0037		0.7476	0.0025		0.7466	0.003		0.7426	0.0016		0.7335	0.0054			31.089	-0.00078	0.00014		-0.00073	7e-05		-0.00065	7e-05		-0.00061	2e-05		-0.00047	8e-05
31.1366	0.741	0.0039		0.748	0.002		0.7466	0.0019		0.7428	0.0011		0.7318	0.0043			31.1366	-0.00078	0.00014		-0.00073	7e-05		-0.00066	6e-05		-0.00061	2e-05		-0.00048	8e-05
31.1842	0.7403	0.0033		0.7485	0.0007		0.7462	0.0025		0.7439	0.0027		0.7319	0.0038			31.1842	-0.00078	0.00014		-0.00074	7e-05		-0.00066	6e-05		-0.00062	2e-05		-0.00048	8e-05
31.2318	0.7392	0.002		0.7473	0.0013		0.7466	0.0022		0.7443	0.0015		0.733	0.0045			31.2318	-0.00078	0.00014		-0.00074	7e-05		-0.00066	6e-05		-0.00062	2e-05		-0.00048	7e-05
31.2793	0.7407	0.0032		0.7474	0.0011		0.7475	0.0018		0.7437	0.0022		0.7327	0.0033			31.2793	-0.00079	0.00014		-0.00074	7e-05		-0.00066	6e-05		-0.00062	2e-05		-0.00048	7e-05
31.3269	0.7413	0.0054		0.749	0.0012		0.7465	0.0025		0.7444	0.0021		0.7328	0.0034			31.3269	-0.00079	0.00014		-0.00074	7e-05		-0.00067	6e-05		-0.00062	2e-05		-0.00049	7e-05
31.3745	0.7379	0.005		0.7488	0.0023		0.7454	0.0029		0.7451	0.0002		0.7333	0.0063			31.3745	-0.00079	0.00014		-0.00074	7e-05		-0.00067	5e-05		-0.00062	1e-05		-0.00049	7e-05
31.4221	0.738	0.0056		0.7488	0.0022		0.7445	0.0012		0.7429	0.0022		0.7326	0.0043			31.4221	-0.00079	0.00014		-0.00074	7e-05		-0.00067	5e-05		-0.00062	1e-05		-0.00049	6e-05
31.4697	0.7415	0.0045		0.7488	0.0006		0.7455	0.0022		0.7423	0.0007		0.733	0.004			31.4697	-0.00079	0.00014		-0.00075	7e-05		-0.00067	5e-05		-0.00063	1e-05		-0.00049	6e-05
31.5172	0.7401	0.0071		0.7495	0.0018		0.7459	0.0036		0.7436	0.0006		0.7324	0.0059			31.5172	-0.0008	0.00015		-0.00075	7e-05		-0.00068	5e-05		-0.00063	1e-05		-0.00049	6e-05
31.5648	0.7386	0.0083		0.7481	0.0013		0.7457	0.0024		0.7427	0.0014		0.732	0.0074			31.5648	-0.0008	0.00015		-0.00075	7e-05		-0.00068	5e-05		-0.00063	1e-05		-0.0005	6e-05
31.6124	0.7385	0.0032		0.7485	0.0007		0.7453	0.0027		0.7446	0.0008		0.7323	0.0065			31.6124	-0.0008	0.00015		-0.00075	6e-05		-0.00068	5e-05		-0.00063	1e-05		-0.0005	5e-05
31.66	0.7395	0.0063		0.7487	0.0011		0.7454	0.003		0.7421	0.0022		0.7326	0.0081			31.66	-0.0008	0.00015		-0.00076	6e-05		-0.00068	5e-05		-0.00063	1e-05		-0.0005	5e-05
31.7076	0.7393	0.0079		0.7488	0.0015		0.7447	0.0038		0.7441	0.0015		0.731	0.0088			31.7076	-0.0008	0.00015		-0.00076	6e-05		-0.00068	4e-05		-0.00063	1e-05		-0.0005	5e-05
31.7551	0.7386	0.0035		0.7479	0.0023		0.7464	0.0028		0.744	0.0015		0.7325	0.0067			31.7551	-0.00081	0.00015		-0.00076	6e-05		-0.00069	4e-05		-0.00064	1e-05		-0.0005	4e-05
31.8027	0.7412	0.0032		0.7491	0.0022		0.7456	0.0045		0.745	0.0021		0.7318	0.0059			31.8027	-0.00081	0.00015		-0.00076	6e-05		-0.00069	4e-05		-0.00064	1e-05		-0.00051	4e-05
31.8503	0.7378	0.0058		0.7472	0.0004		0.7455	0.0031		0.743	0.0024		0.7324	0.0055			31.8503	-0.00081	0.00015		-0.00076	6e-05		-0.00069	4e-05		-0.00064	1e-05		-0.00051	4e-05
31.8979	0.7366	0.0045		0.7486	0.0019		0.7456	0.0022		0.7429	0.0023		0.731	0.0085			31.8979	-0.00081	0.00015		-0.00077	6e-05		-0.00069	4e-05		-0.00064	1e-05		-0.00051	4e-05
31.9455	0.7385	0.0067		0.7494	0.0031		0.7457	0.0032		0.7432	0.0018		0.7338	0.0077			31.9455	-0.00081	0.00015		-0.00077	6e-05		-0.0007	4e-05		-0.00064	1e-05		-0.00051	3e-05
31.993	0.7379	0.0042		0.7482	0.0015		0.7449	0.003		0.7444	0.0016		0.7331	0.0056			31.993	-0.00081	0.00015		-0.00077	6e-05		-0.0007	4e-05		-0.00064	1e-05		-0.00051	3e-05
32.0406	0.74	0.008		0.7487	0.0012		0.7439	0.0045		0.7436	0.0038		0.7338	0.0051			32.0406	-0.00082	0.00015		-0.00077	6e-05		-0.0007	4e-05		-0.00065	1e-05		-0.00052	3e-05
32.0882	0.7394	0.0068		0.7472	0.0005		0.7447	0.0053		0.7429	0.0015		0.7318	0.0052			32.0882	-0.00082	0.00015		-0.00077	6e-05		-0.0007	4e-05		-0.00065	1e-05		-0.00052	2e-05
32.1358	0.7374	0.0038		0.7485	0.0018		0.7464	0.0031		0.743	0.0006		0.7326	0.0058			32.1358	-0.00082	0.00015		-0.00078	5e-05		-0.00071	4e-05		-0.00065	2e-05		-0.00052	2e-05
32.1834	0.7401	0.0054		0.748	0.0021		0.7446	0.0021		0.7445	0.0012		0.7306	0.0073			32.1834	-0.00082	0.00015		-0.00078	5e-05		-0.00071	4e-05		-0.00065	2e-05		-0.00052	2e-05
32.2309	0.7395	0.0057		0.7488	0.0012		0.7446	0.0029		0.743	0.0009		0.7341	0.0057			32.2309	-0.00082	0.00015		-0.00078	5e-05		-0.00071	4e-05		-0.00065	2e-05		-0.00052	1e-05
32.2785	0.7398	0.0066		0.7497	0.0024		0.7455	0.0033		0.7422	0.0036		0.7337	0.0021			32.2785	-0.00083	0.00015		-0.00078	5e-05		-0.00071	4e-05		-0.00066	2e-05		-0.00052	1e-05
32.3261	0.74	0.0041		0.748	0.0009		0.7443	0.0036		0.7434	0.0013		0.7311	0.0038			32.3261	-0.00083	0.00015		-0.00079	5e-05		-0.00072	4e-05		-0.00066	2e-05		-0.00052	1e-05
32.3737	0.7402	0.0028		0.7485	0.0019		0.7463	0.0024		0.7429	0.0007		0.731	0.0064			32.3737	-0.00083	0.00015		-0.00079	5e-05		-0.00072	4e-05		-0.00066	3e-05		-0.00053	1e-05
32.4213	0.7402	0.0055		0.7474	0.0024		0.7465	0.0035		0.7417	0.0014		0.7328	0.0038			32.4213	-0.00083	0.00015		-0.00079	5e-05		-0.00072	4e-05		-0.00066	3e-05		-0.00053	1e-05
32.4688	0.738	0.0044		0.7475	0.0009		0.7451	0.0042		0.741	0.0025		0.7322	0.003			32.4688	-0.00083	0.00015		-0.00079	5e-05		-0.00072	4e-05		-0.00066	3e-05		-0.00053	1e-05
32.5164	0.7396	0.0075		0.7495	0.0003		0.7446	0.0031		0.7422	0.0012		0.7336	0.0069			32.5164	-0.00084	0.00015		-0.0008	4e-05		-0.00073	5e-05		-0.00067	3e-05		-0.00053	1e-05
32.564	0.7393	0.004		0.7472	0.0007		0.7441	0.003		0.7432	0.0019		0.7325	0.007			32.564	-0.00084	0.00015		-0.0008	4e-05		-0.00073	5e-05		-0.00067	4e-05		-0.00053	1e-05
32.6116	0.7363	0.0032		0.7472	0.0007		0.745	0.0011		0.7438	0.0012		0.7325	0.0056			32.6116	-0.00084	0.00015		-0.0008	4e-05		-0.00073	5e-05		-0.00067	4e-05		-0.00053	1e-05
32.6592	0.7382	0.0037		0.7473	0.0008		0.7458	0.0038		0.7425	0.0002		0.7315	0.0045			32.6592	-0.00084	0.00015		-0.00081	4e-05		-0.00073	5e-05		-0.00067	4e-05		-0.00053	2e-05
32.7067	0.7379	0.006		0.7476	0.0025		0.7442	0.0034		0.7419	0.0023		0.7333	0.0056			32.7067	-0.00084	0.00015		-0.00081	4e-05		-0.00074	5e-05		-0.00067	4e-05		-0.00053	2e-05
32.7543	0.7373	0.0032		0.7477	0.0027		0.7447	0.0017		0.7434	0.0014		0.7314	0.0055			32.7543	-0.00085	0.00015		-0.00081	4e-05		-0.00074	5e-05		-0.00068	4e-05		-0.00053	2e-05
32.8019	0.7402	0.0037		0.7476	0.0019		0.7451	0.0015		0.7429	0.0013		0.7314	0.0056			32.8019	-0.00085	0.00015		-0.00081	4e-05		-0.00074	6e-05		-0.00068	4e-05		-0.00053	2e-05
32.8495	0.7389	0.0025		0.7482	0.0005		0.7459	0.0041		0.743	0.0014		0.733	0.0066			32.8495	-0.00085	0.00015		-0.00082	4e-05		-0.00075	6e-05		-0.00068	5e-05		-0.00054	3e-05
32.8971	0.7372	0.007		0.7486	0.0012		0.7454	0.003		0.7428	0.002		0.734	0.0053			32.8971	-0.00085	0.00015		-0.00082	4e-05		-0.00075	6e-05		-0.00068	5e-05		-0.00054	3e-05
32.9446	0.7388	0.0046		0.7473	0.0004		0.7465	0.001		0.7417	0.0008		0.7333	0.0078			32.9446	-0.00085	0.00015		-0.00082	4e-05		-0.00075	6e-05		-0.00069	5e-05		-0.00054	3e-05
32.9922	0.7404	0.0063		0.748	0.0005		0.7459	0.0013		0.7433	0.0021		0.7325	0.0079			32.9922	-0.00086	0.00015		-0.00083	4e-05		-0.00075	6e-05		-0.00069	5e-05		-0.00054	3e-05
33.0398	0.7387	0.0054		0.7479	0.0012		0.7443	0.0028		0.7435	0.0011		0.7319	0.0054			33.0398	-0.00086	0.00015		-0.00083	4e-05		-0.00076	7e-05		-0.00069	5e-05		-0.00054	4e-05
33.0874	0.736	0.0046		0.7485	0.0021		0.7438	0.0037		0.7428	0.0005		0.7309	0.0059			33.0874	-0.00086	0.00014		-0.00083	3e-05		-0.00076	7e-05		-0.00069	5e-05		-0.00054	4e-05
33.135	0.7379	0.006		0.7473	0.0003		0.7442	0.0032		0.7434	0.0007		0.7314	0.0072			33.135	-0.00086	0.00014		-0.00084	3e-05		-0.00076	7e-05		-0.0007	5e-05		-0.00054	4e-05
33.1825	0.7362	0.0038		0.7466	0.0011		0.7445	0.003		0.743	0.0013		0.7316	0.0065			33.1825	-0.00087	0.00014		-0.00084	3e-05		-0.00077	7e-05		-0.0007	6e-05		-0.00054	4e-05
33.2301	0.7379	0.0031		0.7472	0.0008		0.7451	0.002		0.7427	0.0007		0.7312	0.0057			33.2301	-0.00087	0.00014		-0.00084	3e-05		-0.00077	7e-05		-0.0007	6e-05		-0.00054	4e-05
33.2777	0.7385	0.0049		0.7492	0.0016		0.7444	0.0021		0.742	0.0008		0.7317	0.0051			33.2777	-0.00087	0.00014		-0.00085	3e-05		-0.00077	8e-05		-0.00071	6e-05		-0.00054	5e-05
33.3253	0.7377	0.0026		0.748	0.0006		0.7437	0.0043		0.7418	0.0011		0.7316	0.0056			33.3253	-0.00087	0.00014		-0.00085	4e-05		-0.00077	8e-05		-0.00071	6e-05		-0.00054	5e-05
33.3729	0.7352	0.0048		0.7471	0.0014		0.7453	0.0043		0.7425	0.0006		0.7314	0.0068			33.3729	-0.00087	0.00014		-0.00085	4e-05		-0.00078	8e-05		-0.00071	6e-05		-0.00054	5e-05
33.4204	0.7372	0.0044		0.7474	0.0021		0.7458	0.0028		0.7416	0.001		0.7304	0.0061			33.4204	-0.00088	0.00014		-0.00086	4e-05		-0.00078	8e-05		-0.00072	6e-05		-0.00054	5e-05
33.468	0.7381	0.0042		0.7476	0.001		0.7459	0.0031		0.7411	0.0021		0.731	0.0039			33.468	-0.00088	0.00014		-0.00086	4e-05		-0.00078	8e-05		-0.00072	6e-05		-0.00054	5e-05
33.5156	0.7369	0.0047		0.7477	0.0017		0.7454	0.0016		0.744	0.0024		0.7315	0.0027			33.5156	-0.00088	0.00014		-0.00086	4e-05		-0.00079	9e-05		-0.00072	6e-05		-0.00054	5e-05
33.5632	0.7369	0.0065		0.748	0.0018		0.745	0.0016		0.7444	0.0016		0.7308	0.0046			33.5632	-0.00088	0.00014		-0.00087	4e-05		-0.00079	9e-05		-0.00073	6e-05		-0.00054	5e-05
33.6108	0.737	0.003		0.7488	0.0012		0.7451	0.003		0.7428	0.0017		0.7313	0.006			33.6108	-0.00089	0.00014		-0.00087	4e-05		-0.00079	9e-05		-0.00073	6e-05		-0.00054	6e-05
33.6583	0.7367	0.0024		0.7482	0.0009		0.7444	0.0039		0.7422	0.0007		0.7317	0.0057			33.6583	-0.00089	0.00014		-0.00087	4e-05		-0.0008	9e-05		-0.00073	6e-05		-0.00054	6e-05
33.7059	0.7383	0.0059		0.7475	0.0007		0.7447	0.0038		0.7424	0.0014		0.7313	0.0055			33.7059	-0.00089	0.00014		-0.00088	4e-05		-0.0008	9e-05		-0.00074	6e-05		-0.00054	6e-05
33.7535	0.7396	0.0049		0.7467	0.0012		0.7463	0.0035		0.7428	0.0007		0.7302	0.0056			33.7535	-0.00089	0.00014		-0.00088	4e-05		-0.0008	9e-05		-0.00074	6e-05		-0.00054	6e-05
33.8011	0.7379	0.0055		0.7458	0.0006		0.7444	0.0025		0.7425	0.0017		0.7304	0.0048			33.8011	-0.0009	0.00014		-0.00088	5e-05		-0.0008	0.0001		-0.00075	6e-05		-0.00054	6e-05
33.8487	0.7378	0.0053		0.7475	0.0011		0.7428	0.0016		0.7423	0.0016		0.7321	0.0037			33.8487	-0.0009	0.00014		-0.00089	5e-05		-0.00081	0.0001		-0.00075	6e-05		-0.00054	6e-05
33.8962	0.7379	0.0042		0.7467	0.0007		0.7439	0.0026		0.7416	0.0013		0.7305	0.0051			33.8962	-0.0009	0.00014		-0.00089	5e-05		-0.00081	0.0001		-0.00075	6e-05		-0.00054	6e-05
33.9438	0.7374	0.0045		0.7466	0.0009		0.7442	0.0018		0.7423	0.0004		0.7309	0.0046			33.9438	-0.0009	0.00014		-0.00089	5e-05		-0.00081	0.0001		-0.00076	6e-05		-0.00054	6e-05
33.9914	0.739	0.005		0.7465	0.0011		0.7447	0.0019		0.7418	0.0011		0.7318	0.0047			33.9914	-0.00091	0.00014		-0.0009	5e-05		-0.00082	0.0001		-0.00076	5e-05		-0.00054	6e-05
34.039	0.7374	0.0053		0.7468	0.0012		0.7442	0.0028		0.7417	0.0002		0.7316	0.0059			34.039	-0.00091	0.00014		-0.0009	5e-05		-0.00082	0.0001		-0.00077	5e-05		-0.00053	6e-05
34.0866	0.7371	0.0074		0.7467	0.0016		0.7443	0.0022		0.7419	0.0021		0.7302	0.0057			34.0866	-0.00091	0.00014		-0.0009	5e-05		-0.00082	0.0001		-0.00077	5e-05		-0.00053	6e-05
34.1342	0.7387	0.0058		0.7458	0.0007		0.7443	0.0023		0.7406	0.0017		0.731	0.0048			34.1342	-0.00092	0.00014		-0.00091	6e-05		-0.00082	0.0001		-0.00077	5e-05		-0.00053	6e-05
34.1817	0.7372	0.0021		0.7461	0.0013		0.7448	0.0036		0.7413	0.0005		0.7319	0.0043			34.1817	-0.00092	0.00014		-0.00091	6e-05		-0.00083	0.00011		-0.00078	5e-05		-0.00053	6e-05
34.2293	0.7355	0.004		0.7459	0.002		0.7438	0.0029		0.7424	0.0014		0.7305	0.0038			34.2293	-0.00092	0.00014		-0.00091	6e-05		-0.00083	0.00011		-0.00078	5e-05		-0.00053	6e-05
34.2769	0.7357	0.0031		0.745	0.0015		0.7428	0.0024		0.742	0.0014		0.7311	0.0051			34.2769	-0.00092	0.00014		-0.00092	6e-05		-0.00083	0.00011		-0.00079	5e-05		-0.00053	6e-05
34.3245	0.7353	0.0027		0.7457	0.001		0.7433	0.0027		0.7423	0.0013		0.7307	0.0061			34.3245	-0.00093	0.00014		-0.00092	6e-05		-0.00083	0.00011		-0.00079	4e-05		-0.00053	6e-05
34.3721	0.736	0.005		0.7464	0.0008		0.7442	0.0014		0.7427	0.0018		0.7305	0.006			34.3721	-0.00093	0.00014		-0.00092	6e-05		-0.00084	0.00011		-0.0008	4e-05		-0.00053	6e-05
34.4196	0.7368	0.0049		0.7461	0.0019		0.7443	0.0019		0.742	0.0027		0.7306	0.0047			34.4196	-0.00093	0.00014		-0.00092	7e-05		-0.00084	0.00011		-0.0008	4e-05		-0.00053	6e-05
34.4672	0.7364	0.0045		0.747	0.0015		0.743	0.002		0.7435	0.0014		0.7297	0.0047			34.4672	-0.00093	0.00014		-0.00093	7e-05		-0.00084	0.00011		-0.00081	4e-05		-0.00053	6e-05
34.5148	0.737	0.0055		0.7471	0.001		0.7448	0.0029		0.7419	0.0015		0.7302	0.0056			34.5148	-0.00094	0.00014		-0.00093	7e-05		-0.00084	0.00011		-0.00081	3e-05		-0.00053	6e-05
34.5624	0.7381	0.0031		0.7467	0.0008		0.7444	0.0034		0.7411	0.0003		0.7297	0.0051			34.5624	-0.00094	0.00014		-0.00093	7e-05		-0.00085	0.00011		-0.00081	3e-05		-0.00053	5e-05
34.61	0.7373	0.0064		0.7452	0.0018		0.7434	0.0031		0.7414	0.0006		0.7319	0.0076			34.61	-0.00094	0.00014		-0.00094	7e-05		-0.00085	0.00011		-0.00082	3e-05		-0.00053	5e-05
34.6575	0.7381	0.003		0.746	0.0003		0.743	0.003		0.7425	0.0005		0.7312	0.0061			34.6575	-0.00095	0.00014		-0.00094	7e-05		-0.00085	0.00011		-0.00082	3e-05		-0.00053	5e-05
34.7051	0.7379	0.0036		0.7467	0.0016		0.7442	0.0032		0.741	0.001		0.7321	0.0057			34.7051	-0.00095	0.00014		-0.00094	7e-05		-0.00085	0.00011		-0.00083	2e-05		-0.00053	5e-05
34.7527	0.7366	0.001		0.7451	0.0009		0.7442	0.0019		0.74	0.0018		0.7326	0.0067			34.7527	-0.00095	0.00014		-0.00095	7e-05		-0.00086	0.00011		-0.00083	2e-05		-0.00053	5e-05
34.8003	0.7367	0.0026		0.7484	0.0001		0.7441	0.0019		0.7418	0.004		0.7322	0.0077			34.8003	-0.00095	0.00014		-0.00095	7e-05		-0.00086	0.00011		-0.00084	2e-05		-0.00053	5e-05
34.8479	0.7377	0.0056		0.7465	0.0013		0.7432	0.004		0.7415	0.0019		0.7289	0.0048			34.8479	-0.00096	0.00014		-0.00095	8e-05		-0.00086	0.00012		-0.00084	2e-05		-0.00053	5e-05
34.8954	0.7402	0.0043		0.7468	0.0006		0.7436	0.003		0.7414	0.0008		0.7312	0.0061			34.8954	-0.00096	0.00014		-0.00095	8e-05		-0.00086	0.00012		-0.00085	1e-05		-0.00053	5e-05
34.943	0.7369	0.0056		0.7461	0.0015		0.7428	0.0039		0.7418	0.001		0.7299	0.0056			34.943	-0.00096	0.00014		-0.00096	8e-05		-0.00086	0.00012		-0.00085	1e-05		-0.00053	4e-05
34.9906	0.7377	0.0044		0.7468	0.0014		0.7435	0.0036		0.7409	0.0006		0.7293	0.0043			34.9906	-0.00097	0.00014		-0.00096	8e-05		-0.00087	0.00012		-0.00085	1e-05		-0.00053	4e-05
35.0382	0.7382	0.0044		0.7449	0.0008		0.7432	0.0037		0.7421	0.001		0.7293	0.0044			35.0382	-0.00097	0.00014		-0.00096	8e-05		-0.00087	0.00012		-0.00086	0		-0.00053	4e-05
35.0858	0.7368	0.0054		0.7463	0.0005		0.7432	0.0034		0.7431	0.002		0.7307	0.0058			35.0858	-0.00097	0.00014		-0.00097	8e-05		-0.00087	0.00012		-0.00086	0		-0.00053	4e-05
35.1333	0.7353	0.008		0.7456	0.0016		0.7423	0.0033		0.7409	0.0004		0.7309	0.0058			35.1333	-0.00097	0.00014		-0.00097	8e-05		-0.00087	0.00012		-0.00087	0		-0.00053	4e-05
35.1809	0.7358	0.0056		0.7446	0.0014		0.7427	0.0024		0.7392	0.0012		0.7319	0.0042			35.1809	-0.00098	0.00014		-0.00097	8e-05		-0.00087	0.00012		-0.00087	1e-05		-0.00053	4e-05
35.2285	0.7371	0.0054		0.7438	0.0015		0.7419	0.0035		0.7417	0.0016		0.7306	0.0067			35.2285	-0.00098	0.00014		-0.00097	8e-05		-0.00087	0.00012		-0.00088	1e-05		-0.00053	3e-05
35.2761	0.7378	0.0063		0.7456	0.001		0.7435	0.0034		0.7418	0.0016		0.7316	0.0048			35.2761	-0.00098	0.00014		-0.00098	8e-05		-0.00088	0.00012		-0.00088	1e-05		-0.00053	3e-05
35.3237	0.736	0.0034		0.7463	0.0008		0.742	0.0037		0.7398	0.0017		0.7317	0.0038			35.3237	-0.00099	0.00014		-0.00098	8e-05		-0.00088	0.00012		-0.00089	2e-05		-0.00053	3e-05
35.3712	0.7359	0.0027		0.7465	0.0026		0.7427	0.0022		0.7401	0.0021		0.7303	0.005			35.3712	-0.00099	0.00014		-0.00098	8e-05		-0.00088	0.00012		-0.00089	2e-05		-0.00053	3e-05
35.4188	0.737	0.0041		0.7447	0.0005		0.7435	0.0017		0.7388	0.0014		0.7312	0.0049			35.4188	-0.00099	0.00014		-0.00098	8e-05		-0.00088	0.00012		-0.00089	2e-05		-0.00053	3e-05
35.4664	0.7347	0.0047		0.7461	0.0016		0.7415	0.0033		0.7404	0.0019		0.7296	0.0053			35.4664	-0.00099	0.00014		-0.00099	8e-05		-0.00088	0.00012		-0.0009	3e-05		-0.00053	2e-05
35.514	0.7374	0.0067		0.7445	0.0009		0.7433	0.004		0.7419	0.0013		0.7311	0.0056			35.514	-0.001	0.00014		-0.00099	8e-05		-0.00088	0.00012		-0.0009	3e-05		-0.00053	2e-05
35.5616	0.7378	0.0047		0.7426	0.0014		0.7438	0.0033		0.7407	0.0011		0.7311	0.0034			35.5616	-0.001	0.00014		-0.00099	7e-05		-0.00089	0.00011		-0.00091	3e-05		-0.00053	2e-05
35.6091	0.7339	0.0072		0.747	0.0026		0.7421	0.0044		0.7427	0.0017		0.7295	0.0064			35.6091	-0.001	0.00014		-0.00099	7e-05		-0.00089	0.00011		-0.00091	4e-05		-0.00053	2e-05
35.6567	0.7343	0.0059		0.7439	0.001		0.7416	0.0047		0.7414	0.002		0.7296	0.0066			35.6567	-0.00101	0.00014		-0.001	7e-05		-0.00089	0.00011		-0.00092	4e-05		-0.00053	2e-05
35.7043	0.734	0.0061		0.7452	0.0013		0.7422	0.002		0.7409	0.002		0.7303	0.0054			35.7043	-0.00101	0.00014		-0.001	7e-05		-0.00089	0.00011		-0.00092	4e-05		-0.00053	1e-05
35.7519	0.7338	0.0051		0.7456	0.0027		0.7419	0.0019		0.7392	0.0007		0.732	0.0072			35.7519	-0.00101	0.00014		-0.001	7e-05		-0.00089	0.00011		-0.00092	5e-05		-0.00054	1e-05
35.7995	0.7365	0.005		0.7456	0.0006		0.745	0.0036		0.7391	0.0006		0.7298	0.0048			35.7995	-0.00102	0.00015		-0.001	7e-05		-0.00089	0.00011		-0.00093	5e-05		-0.00054	1e-05
35.847	0.7349	0.0047		0.744	0.0008		0.7445	0.0051		0.7407	0.0015		0.7299	0.0059			35.847	-0.00102	0.00015		-0.001	7e-05		-0.0009	0.00011		-0.00093	5e-05		-0.00054	1e-05
35.8946	0.7349	0.0043		0.745	0.0002		0.7421	0.0017		0.7412	0.0015		0.7309	0.0057			35.8946	-0.00102	0.00015		-0.00101	7e-05		-0.0009	0.00011		-0.00094	5e-05		-0.00054	1e-05
35.9422	0.7353	0.0033		0.7439	0.0007		0.7415	0.0022		0.739	0.0005		0.7314	0.0042			35.9422	-0.00103	0.00015		-0.00101	7e-05		-0.0009	0.00011		-0.00094	6e-05		-0.00054	1e-05
35.9898	0.7348	0.0039		0.7429	0.0012		0.7426	0.0021		0.739	0.0011		0.7298	0.0044			35.9898	-0.00103	0.00015		-0.00101	6e-05		-0.0009	0.00011		-0.00094	6e-05		-0.00054	1e-05
36.0374	0.7337	0.0029		0.7444	0.0004		0.7419	0.0017		0.74	0.0009		0.7309	0.0067			36.0374	-0.00103	0.00015		-0.00101	6e-05		-0.0009	0.00011		-0.00095	6e-05		-0.00054	1e-05
36.0849	0.7344	0.0053		0.7453	0.0014		0.7401	0.0025		0.7407	0.0026		0.7318	0.0062			36.0849	-0.00104	0.00015		-0.00101	6e-05		-0.0009	0.00011		-0.00095	6e-05		-0.00054	1e-05
36.1325	0.7358	0.0054		0.743	0.0012		0.7416	0.0032		0.7408	0.0001		0.7303	0.0067			36.1325	-0.00104	0.00015		-0.00102	6e-05		-0.0009	0.00011		-0.00095	7e-05		-0.00055	1e-05
36.1801	0.7326	0.0069		0.745	0.002		0.7419	0.0051		0.7422	0.0009		0.7299	0.0034			36.1801	-0.00104	0.00015		-0.00102	6e-05		-0.00091	0.00011		-0.00096	7e-05		-0.00055	1e-05
36.2277	0.7359	0.0066		0.746	0.0023		0.7417	0.0023		0.7414	0.0003		0.7319	0.0049			36.2277	-0.00105	0.00015		-0.00102	6e-05		-0.00091	0.0001		-0.00096	7e-05		-0.00055	1e-05
36.2753	0.7368	0.0059		0.7445	0.0025		0.7434	0.004		0.7389	0.0007		0.733	0.0073			36.2753	-0.00105	0.00015		-0.00102	5e-05		-0.00091	0.0001		-0.00096	7e-05		-0.00055	1e-05
36.3228	0.7368	0.0041		0.7444	0.0001		0.7426	0.0019		0.74	0.0042		0.7279	0.0067			36.3228	-0.00105	0.00015		-0.00102	5e-05		-0.00091	0.0001		-0.00097	7e-05		-0.00055	1e-05
36.3704	0.7342	0.0082		0.7424	0.0017		0.743	0.0037		0.7391	0.0026		0.7288	0.0073			36.3704	-0.00106	0.00015		-0.00103	5e-05		-0.00091	0.0001		-0.00097	8e-05		-0.00055	1e-05
36.418	0.7355	0.0051		0.7437	0.001		0.7403	0.003		0.7393	0.0008		0.7306	0.0047			36.418	-0.00106	0.00015		-0.00103	5e-05		-0.00091	0.0001		-0.00097	8e-05		-0.00056	1e-05
36.4656	0.7334	0.0061		0.7458	0.0009		0.7414	0.0028		0.7395	0.0013		0.7285	0.0029			36.4656	-0.00106	0.00015		-0.00103	5e-05		-0.00091	0.0001		-0.00098	8e-05		-0.00056	1e-05
36.5132	0.7343	0.0054		0.7453	0.0017		0.7431	0.0042		0.7405	0.0006		0.7293	0.0028			36.5132	-0.00107	0.00015		-0.00103	5e-05		-0.00092	0.0001		-0.00098	8e-05		-0.00056	2e-05
36.5607	0.7367	0.0042		0.7434	0.0025		0.7416	0.0017		0.7397	0.0008		0.7303	0.0043			36.5607	-0.00107	0.00015		-0.00103	5e-05		-0.00092	0.0001		-0.00098	8e-05		-0.00056	2e-05
36.6083	0.7359	0.0053		0.7435	0.0013		0.7406	0.001		0.739	0.0018		0.7311	0.0044			36.6083	-0.00107	0.00015		-0.00103	4e-05		-0.00092	9e-05		-0.00098	8e-05		-0.00056	2e-05
36.6559	0.7351	0.0047		0.7448	0.0019		0.7405	0.002		0.7408	0.0013		0.7295	0.0044			36.6559	-0.00107	0.00015		-0.00104	4e-05		-0.00092	9e-05		-0.00099	8e-05		-0.00057	2e-05
36.7035	0.7334	0.0069		0.7446	0.0002		0.7421	0.002		0.7405	0.0013		0.7287	0.007			36.7035	-0.00108	0.00015		-0.00104	4e-05		-0.00092	9e-05		-0.00099	8e-05		-0.00057	2e-05
36.7511	0.7338	0.0058		0.7435	0.0019		0.7422	0.0024		0.7392	0.0018		0.7304	0.0071			36.7511	-0.00108	0.00015		-0.00104	4e-05		-0.00092	9e-05		-0.00099	8e-05		-0.00057	2e-05
36.7986	0.7355	0.0034		0.7434	0.0009		0.7416	0.0018		0.7382	0.0012		0.7305	0.0061			36.7986	-0.00108	0.00015		-0.00104	4e-05		-0.00092	9e-05		-0.00099	8e-05		-0.00057	2e-05
36.8462	0.7361	0.0006		0.7444	0.0005		0.743	0.0024		0.7404	0.0004		0.7311	0.005			36.8462	-0.00109	0.00015		-0.00104	4e-05		-0.00093	9e-05		-0.001	9e-05		-0.00057	2e-05
36.8938	0.736	0.0032		0.7433	0.0002		0.7421	0.0028		0.7397	0.0006		0.7313	0.0065			36.8938	-0.00109	0.00016		-0.00104	4e-05		-0.00093	9e-05		-0.001	9e-05		-0.00058	2e-05
36.9414	0.7367	0.0031		0.7439	0.0019		0.7416	0.0041		0.7396	0.0017		0.7301	0.0066			36.9414	-0.00109	0.00016		-0.00105	4e-05		-0.00093	8e-05		-0.001	9e-05		-0.00058	2e-05
36.989	0.7357	0.0039		0.7442	0.0007		0.7425	0.0042		0.7405	0.0009		0.7275	0.005			36.989	-0.0011	0.00016		-0.00105	4e-05		-0.00093	8e-05		-0.001	9e-05		-0.00058	2e-05
37.0365	0.7348	0.0075		0.7445	0.0009		0.7424	0.0031		0.7385	0.002		0.727	0.0045			37.0365	-0.0011	0.00016		-0.00105	4e-05		-0.00093	8e-05		-0.00101	9e-05		-0.00059	2e-05
37.0841	0.7347	0.0053		0.7442	0.0009		0.7422	0.0022		0.7389	0.0005		0.7296	0.0055			37.0841	-0.0011	0.00016		-0.00105	4e-05		-0.00093	8e-05		-0.00101	9e-05		-0.00059	2e-05
37.1317	0.7324	0.0049		0.7446	0.0016		0.7421	0.0013		0.7399	0.0012		0.7304	0.0053			37.1317	-0.00111	0.00016		-0.00105	4e-05		-0.00093	8e-05		-0.00101	9e-05		-0.00059	2e-05
37.1793	0.7324	0.0037		0.7445	0.0013		0.7408	0.0028		0.7403	0.0004		0.7304	0.005			37.1793	-0.00111	0.00016		-0.00105	4e-05		-0.00094	8e-05		-0.00101	9e-05		-0.00059	2e-05
37.2269	0.734	0.0032		0.7427	0.0017		0.7392	0.0033		0.7406	0.0009		0.7295	0.0045			37.2269	-0.00111	0.00016		-0.00105	4e-05		-0.00094	8e-05		-0.00101	9e-05		-0.0006	2e-05
37.2744	0.7361	0.0047		0.7426	0.0008		0.7399	0.0037		0.7376	0.0015		0.7298	0.0046			37.2744	-0.00111	0.00016		-0.00106	4e-05		-0.00094	7e-05		-0.00102	9e-05		-0.0006	2e-05
37.322	0.7348	0.0075		0.7423	0.0011		0.7407	0.003		0.7369	0.0011		0.7297	0.0066			37.322	-0.00112	0.00016		-0.00106	4e-05		-0.00094	7e-05		-0.00102	8e-05		-0.0006	2e-05
37.3696	0.7332	0.0068		0.7426	0.0017		0.74	0.0016		0.738	0.0025		0.7295	0.0054			37.3696	-0.00112	0.00016		-0.00106	4e-05		-0.00094	7e-05		-0.00102	8e-05		-0.0006	2e-05
37.4172	0.733	0.0064		0.7429	0.0011		0.7407	0.0002		0.739	0.0012		0.7297	0.0053			37.4172	-0.00112	0.00016		-0.00106	4e-05		-0.00094	7e-05		-0.00102	8e-05		-0.00061	1e-05
37.4648	0.7348	0.0055		0.7435	0.0024		0.7416	0.0017		0.7388	0.0004		0.729	0.005			37.4648	-0.00113	0.00016		-0.00106	4e-05		-0.00094	7e-05		-0.00102	8e-05		-0.00061	1e-05
37.5123	0.7358	0.0041		0.7437	0.0016		0.7413	0.0037		0.7374	0.0021		0.7301	0.0049			37.5123	-0.00113	0.00016		-0.00106	4e-05		-0.00095	7e-05		-0.00102	8e-05		-0.00061	1e-05
37.5599	0.733	0.0035		0.7431	0.0014		0.7412	0.0043		0.7394	0.0034		0.7305	0.0063			37.5599	-0.00113	0.00016		-0.00106	4e-05		-0.00095	7e-05		-0.00103	8e-05		-0.00062	1e-05
37.6075	0.7315	0.0043		0.7419	0.0012		0.7413	0.0049		0.7402	0.0017		0.729	0.0059			37.6075	-0.00113	0.00016		-0.00107	4e-05		-0.00095	7e-05		-0.00103	8e-05		-0.00062	1e-05
37.6551	0.7323	0.0047		0.7419	0.0004		0.7405	0.0038		0.7387	0.0011		0.7289	0.0059			37.6551	-0.00114	0.00016		-0.00107	4e-05		-0.00095	6e-05		-0.00103	8e-05		-0.00062	1e-05
37.7027	0.7328	0.003		0.7425	0.001		0.7404	0.0017		0.7383	0.0014		0.7283	0.0068			37.7027	-0.00114	0.00016		-0.00107	4e-05		-0.00095	6e-05		-0.00103	8e-05		-0.00063	1e-05
37.7502	0.7348	0.0025		0.742	0.0016		0.7408	0.0014		0.7378	0.0004		0.7282	0.0061			37.7502	-0.00114	0.00016		-0.00107	4e-05		-0.00095	6e-05		-0.00103	8e-05		-0.00063	1e-05
37.7978	0.7345	0.0014		0.7433	0.0004		0.7402	0.001		0.7381	0.001		0.7289	0.0061			37.7978	-0.00114	0.00017		-0.00107	4e-05		-0.00095	6e-05		-0.00103	8e-05		-0.00063	1e-05
37.8454	0.7326	0.0043		0.7447	0.0002		0.7402	0.0015		0.7385	0.0021		0.7289	0.0058			37.8454	-0.00115	0.00017		-0.00107	4e-05		-0.00096	6e-05		-0.00103	8e-05		-0.00064	1e-05
37.893	0.7335	0.0073		0.7438	0.0011		0.7404	0.0025		0.7375	0.0018		0.7299	0.0061			37.893	-0.00115	0.00017		-0.00108	5e-05		-0.00096	6e-05		-0.00103	8e-05		-0.00064	1e-05
37.9406	0.7334	0.0049		0.7438	0.0009		0.7414	0.0009		0.7374	0.0004		0.7296	0.0074			37.9406	-0.00115	0.00017		-0.00108	5e-05		-0.00096	6e-05		-0.00103	7e-05		-0.00065	2e-05
37.9881	0.7351	0.0054		0.7427	0.0008		0.7411	0.0024		0.7379	0.0013		0.728	0.0064			37.9881	-0.00115	0.00017		-0.00108	5e-05		-0.00096	6e-05		-0.00103	7e-05		-0.00065	2e-05
38.0357	0.7333	0.005		0.7411	0.0013		0.7401	0.0029		0.7392	0.002		0.7281	0.0063			38.0357	-0.00116	0.00017		-0.00108	5e-05		-0.00096	5e-05		-0.00104	7e-05		-0.00065	2e-05
38.0833	0.7324	0.0059		0.7428	0.0002		0.7405	0.003		0.7388	0.0006		0.7302	0.0054			38.0833	-0.00116	0.00017		-0.00108	5e-05		-0.00096	5e-05		-0.00104	7e-05		-0.00066	2e-05
38.1309	0.7328	0.0035		0.7436	0.0002		0.7398	0.0029		0.737	0.001		0.7301	0.0055			38.1309	-0.00116	0.00017		-0.00109	5e-05		-0.00097	5e-05		-0.00104	7e-05		-0.00066	2e-05
38.1785	0.7341	0.0023		0.7425	0.001		0.7394	0.0021		0.7372	0.0006		0.7292	0.0046			38.1785	-0.00116	0.00017		-0.00109	5e-05		-0.00097	5e-05		-0.00104	7e-05		-0.00066	3e-05
38.226	0.7341	0.0072		0.7438	0.0013		0.7397	0.0032		0.7365	0.0018		0.7287	0.0027			38.226	-0.00117	0.00017		-0.00109	5e-05		-0.00097	5e-05		-0.00104	7e-05		-0.00067	3e-05
38.2736	0.7325	0.0065		0.7426	0.0013		0.7405	0.0031		0.7376	0.0005		0.7291	0.0031			38.2736	-0.00117	0.00017		-0.00109	5e-05		-0.00097	5e-05		-0.00104	7e-05		-0.00067	3e-05
38.3212	0.7317	0.0051		0.7406	0.0004		0.7405	0.0019		0.7372	0.0011		0.7287	0.0048			38.3212	-0.00117	0.00017		-0.00109	5e-05		-0.00097	5e-05		-0.00104	7e-05		-0.00067	3e-05
38.3688	0.733	0.0079		0.7418	0.0012		0.7401	0.0027		0.7369	0.0013		0.7295	0.0065			38.3688	-0.00117	0.00017		-0.0011	5e-05		-0.00098	5e-05		-0.00104	7e-05		-0.00068	4e-05
38.4164	0.734	0.0062		0.743	0.0006		0.7396	0.0028		0.7378	0.0008		0.7307	0.0062			38.4164	-0.00118	0.00017		-0.0011	5e-05		-0.00098	5e-05		-0.00104	6e-05		-0.00068	4e-05
38.4639	0.7352	0.0051		0.743	0.0007		0.74	0.003		0.7388	0.0016		0.7308	0.0065			38.4639	-0.00118	0.00017		-0.0011	5e-05		-0.00098	4e-05		-0.00104	6e-05		-0.00069	4e-05
38.5115	0.7337	0.0074		0.7427	0.0009		0.7399	0.0036		0.7398	0.0011		0.7308	0.0069			38.5115	-0.00118	0.00017		-0.0011	6e-05		-0.00098	4e-05		-0.00104	6e-05		-0.00069	4e-05
38.5591	0.7314	0.0058		0.742	0.0013		0.7401	0.0038		0.7384	0.0003		0.7308	0.0072			38.5591	-0.00118	0.00017		-0.0011	6e-05		-0.00099	4e-05		-0.00104	6e-05		-0.00069	5e-05
38.6067	0.7316	0.0039		0.7415	0.0011		0.7405	0.0034		0.7384	0.0014		0.7286	0.0057			38.6067	-0.00118	0.00017		-0.00111	6e-05		-0.00099	4e-05		-0.00104	6e-05		-0.0007	5e-05
38.6543	0.7335	0.0046		0.7425	0.0011		0.7395	0.0021		0.7373	0.0014		0.7277	0.0054			38.6543	-0.00119	0.00017		-0.00111	6e-05		-0.00099	4e-05		-0.00104	6e-05		-0.0007	5e-05
38.7018	0.7332	0.0055		0.7425	0.0006		0.7392	0.0019		0.7371	0.0006		0.7273	0.0046			38.7018	-0.00119	0.00017		-0.00111	6e-05		-0.00099	4e-05		-0.00104	6e-05		-0.0007	5e-05
38.7494	0.732	0.0035		0.7424	0.0007		0.7382	0.003		0.7377	0.0016		0.7284	0.005			38.7494	-0.00119	0.00017		-0.00111	6e-05		-0.001	4e-05		-0.00104	6e-05		-0.00071	6e-05
38.797	0.7324	0.0028		0.7411	0.0014		0.739	0.0031		0.7381	0.0014		0.7289	0.0055			38.797	-0.00119	0.00017		-0.00111	6e-05		-0.001	4e-05		-0.00104	6e-05		-0.00071	6e-05
38.8446	0.7316	0.0025		0.7414	0.0014		0.7402	0.0027		0.7372	0.0013		0.7287	0.0048			38.8446	-0.00119	0.00017		-0.00112	6e-05		-0.001	4e-05		-0.00104	6e-05		-0.00071	6e-05
38.8922	0.7309	0.0046		0.742	0.0007		0.7398	0.0033		0.7364	0.0008		0.728	0.0048			38.8922	-0.0012	0.00017		-0.00112	6e-05		-0.001	3e-05		-0.00104	6e-05		-0.00072	6e-05
38.9397	0.7316	0.0071		0.7423	0.001		0.7403	0.0035		0.7376	0.0023		0.7275	0.0038			38.9397	-0.0012	0.00017		-0.00112	6e-05		-0.00101	3e-05		-0.00104	6e-05		-0.00072	7e-05
38.9873	0.7329	0.0062		0.743	0.0011		0.7404	0.0032		0.7384	0.0021		0.7277	0.0043			38.9873	-0.0012	0.00017		-0.00112	6e-05		-0.00101	3e-05		-0.00104	6e-05		-0.00073	7e-05
39.0349	0.7331	0.0056		0.7419	0.0017		0.7404	0.002		0.7379	0.0009		0.7273	0.0048			39.0349	-0.0012	0.00017		-0.00113	6e-05		-0.00101	3e-05		-0.00104	6e-05		-0.00073	7e-05
39.0825	0.7322	0.006		0.7427	0.0006		0.7393	0.0027		0.7368	0.0007		0.7272	0.0053			39.0825	-0.0012	0.00017		-0.00113	6e-05		-0.00102	3e-05		-0.00104	6e-05		-0.00073	7e-05
39.1301	0.7307	0.0076		0.741	0.0006		0.7395	0.0031		0.736	0.0015		0.7286	0.0051			39.1301	-0.00121	0.00017		-0.00113	6e-05		-0.00102	3e-05		-0.00104	6e-05		-0.00073	8e-05
39.1776	0.7318	0.0061		0.7404	0.0015		0.7392	0.0023		0.7366	0.0021		0.7288	0.0067			39.1776	-0.00121	0.00017		-0.00113	6e-05		-0.00102	3e-05		-0.00104	6e-05		-0.00074	8e-05
39.2252	0.7317	0.0053		0.7408	0.0021		0.74	0.0031		0.7362	0.0018		0.7272	0.0065			39.2252	-0.00121	0.00017		-0.00114	6e-05		-0.00103	3e-05		-0.00104	6e-05		-0.00074	8e-05
39.2728	0.7326	0.0058		0.7404	0.0014		0.7401	0.0025		0.7372	0.0027		0.7276	0.0047			39.2728	-0.00121	0.00017		-0.00114	6e-05		-0.00103	3e-05		-0.00105	7e-05		-0.00074	8e-05
39.3204	0.7322	0.0052		0.7403	0.0007		0.7393	0.0011		0.7372	0.0015		0.7288	0.005			39.3204	-0.00121	0.00017		-0.00114	5e-05		-0.00103	3e-05		-0.00105	7e-05		-0.00075	9e-05
39.368	0.7316	0.0044		0.7423	0.0014		0.7379	0.0035		0.7367	0.0022		0.7297	0.004			39.368	-0.00122	0.00017		-0.00114	5e-05		-0.00104	2e-05		-0.00105	7e-05		-0.00075	9e-05
39.4155	0.7317	0.0071		0.7403	0.0007		0.7391	0.0016		0.7361	0.0009		0.7296	0.0059			39.4155	-0.00122	0.00017		-0.00115	5e-05		-0.00104	2e-05		-0.00105	7e-05		-0.00075	9e-05
39.4631	0.7309	0.0024		0.7413	0.0021		0.7402	0.0018		0.7351	0.0006		0.7273	0.0068			39.4631	-0.00122	0.00017		-0.00115	5e-05		-0.00104	2e-05		-0.00105	7e-05		-0.00076	9e-05
39.5107	0.7304	0.0032		0.7414	0.0017		0.7401	0.0043		0.7361	0.0005		0.727	0.008			39.5107	-0.00122	0.00017		-0.00115	5e-05		-0.00105	2e-05		-0.00105	7e-05		-0.00076	9e-05
39.5583	0.7321	0.0059		0.7407	0.0009		0.7399	0.0011		0.7381	0.0022		0.7309	0.005			39.5583	-0.00122	0.00017		-0.00115	5e-05		-0.00105	2e-05		-0.00105	7e-05		-0.00076	0.0001
39.6059	0.7309	0.008		0.7403	0.0017		0.7395	0.0003		0.7368	0.0014		0.7275	0.0046			39.6059	-0.00123	0.00017		-0.00116	5e-05		-0.00106	2e-05		-0.00105	7e-05		-0.00076	0.0001
39.6534	0.7311	0.0044		0.739	0.0009		0.7385	0.0016		0.7356	0.0014		0.7251	0.0047			39.6534	-0.00123	0.00017		-0.00116	5e-05		-0.00106	2e-05		-0.00105	7e-05		-0.00077	0.0001
39.701	0.731	0.008		0.7397	0.002		0.7386	0.0024		0.7369	0.0012		0.727	0.0047			39.701	-0.00123	0.00017		-0.00116	5e-05		-0.00106	2e-05		-0.00105	8e-05		-0.00077	0.0001
39.7486	0.7318	0.0059		0.7401	0.0017		0.7395	0.0017		0.7361	0.0015		0.7269	0.0049			39.7486	-0.00123	0.00017		-0.00116	4e-05		-0.00107	2e-05		-0.00105	8e-05		-0.00077	0.0001
39.7962	0.73	0.0028		0.741	0.0011		0.7385	0.0022		0.7368	0.0031		0.7283	0.0036			39.7962	-0.00123	0.00017		-0.00117	4e-05		-0.00107	2e-05		-0.00106	8e-05		-0.00078	0.00011
39.8438	0.7299	0.0063		0.7411	0.0029		0.741	0.0017		0.7372	0.0016		0.7271	0.0053			39.8438	-0.00124	0.00017		-0.00117	4e-05		-0.00108	2e-05		-0.00106	8e-05		-0.00078	0.00011
39.8913	0.7286	0.0025		0.7417	0.0007		0.7382	0.0024		0.7387	0.0022		0.7288	0.0049			39.8913	-0.00124	0.00017		-0.00117	4e-05		-0.00108	2e-05		-0.00106	8e-05		-0.00078	0.00011
39.9389	0.7317	0.0068		0.7411	0.001		0.7371	0.0055		0.7378	0.0019		0.7298	0.0065			39.9389	-0.00124	0.00017		-0.00118	4e-05		-0.00108	2e-05		-0.00106	8e-05		-0.00078	0.00011
39.9865	0.7318	0.0042		0.7408	0.0016		0.738	0.0012		0.736	0.0007		0.7267	0.0064			39.9865	-0.00124	0.00017		-0.00118	4e-05		-0.00109	2e-05		-0.00106	8e-05		-0.00078	0.00011
40.0341	0.732	0.0061		0.7399	0.0008		0.739	0.0039		0.7366	0.0005		0.7292	0.006			40.0341	-0.00124	0.00017		-0.00118	3e-05		-0.00109	2e-05		-0.00106	8e-05		-0.00079	0.00011
40.0817	0.7299	0.0039		0.7414	0.0021		0.7395	0.0044		0.7374	0.0019		0.7282	0.0048			40.0817	-0.00125	0.00017		-0.00119	3e-05		-0.0011	2e-05		-0.00107	8e-05		-0.00079	0.00011
40.1292	0.7279	0.0034		0.7398	0.0006		0.7381	0.0023		0.736	0.0029		0.7289	0.0068			40.1292	-0.00125	0.00017		-0.00119	3e-05		-0.0011	2e-05		-0.00107	8e-05		-0.00079	0.00012
40.1768	0.7303	0.0011		0.7403	0.0018		0.7389	0.0027		0.7364	0.0012		0.7283	0.0042			40.1768	-0.00125	0.00017		-0.00119	3e-05		-0.0011	2e-05		-0.00107	9e-05		-0.00079	0.00012
40.2244	0.7291	0.0066		0.7408	0.0017		0.7378	0.004		0.7345	0.0023		0.7278	0.0051			40.2244	-0.00125	0.00016		-0.00119	3e-05		-0.00111	2e-05		-0.00107	9e-05		-0.00079	0.00012
40.272	0.728	0.0036		0.7401	0.0013		0.7394	0.0028		0.7358	0.0013		0.7288	0.0046			40.272	-0.00125	0.00016		-0.0012	3e-05		-0.00111	2e-05		-0.00107	9e-05		-0.0008	0.00012
40.3196	0.729	0.003		0.7397	0.0019		0.7394	0.0044		0.7351	0.0037		0.728	0.0067			40.3196	-0.00125	0.00016		-0.0012	2e-05		-0.00111	2e-05		-0.00107	9e-05		-0.0008	0.00012
40.3671	0.7301	0.0068		0.7383	0.0013		0.7376	0.0023		0.7357	0.0014		0.7273	0.0041			40.3671	-0.00126	0.00016		-0.0012	2e-05		-0.00112	2e-05		-0.00108	9e-05		-0.0008	0.00012
40.4147	0.7295	0.0037		0.7405	0.0023		0.7383	0.0027		0.7335	0.003		0.7268	0.006			40.4147	-0.00126	0.00016		-0.00121	2e-05		-0.00112	2e-05		-0.00108	9e-05		-0.0008	0.00012
40.4623	0.7266	0.0079		0.7388	0.0002		0.7383	0.0032		0.7342	0.0004		0.7272	0.0048			40.4623	-0.00126	0.00016		-0.00121	2e-05		-0.00113	2e-05		-0.00108	9e-05		-0.0008	0.00012
40.5099	0.7309	0.0066		0.7399	0.0003		0.7358	0.0039		0.7343	0.0019		0.7274	0.0065			40.5099	-0.00126	0.00016		-0.00121	2e-05		-0.00113	2e-05		-0.00108	9e-05		-0.0008	0.00012
40.5575	0.7301	0.0055		0.741	0.0012		0.7386	0.0011		0.7344	0.002		0.7282	0.0064			40.5575	-0.00126	0.00016		-0.00122	2e-05		-0.00113	2e-05		-0.00109	9e-05		-0.00081	0.00012
40.605	0.732	0.004		0.7387	0.0026		0.7404	0.0043		0.7355	0.0013		0.7264	0.0068			40.605	-0.00126	0.00016		-0.00122	2e-05		-0.00114	2e-05		-0.00109	9e-05		-0.00081	0.00012
40.6526	0.7308	0.0062		0.7387	0.0006		0.7367	0.0027		0.7363	0.0023		0.7265	0.0042			40.6526	-0.00127	0.00016		-0.00122	2e-05		-0.00114	2e-05		-0.00109	9e-05		-0.00081	0.00012
40.7002	0.7276	0.0058		0.7398	0.0012		0.7374	0.0041		0.736	0.0016		0.7273	0.0056			40.7002	-0.00127	0.00016		-0.00123	2e-05		-0.00114	3e-05		-0.00109	9e-05		-0.00081	0.00012
40.7478	0.7285	0.0045		0.7401	0.0019		0.7382	0.0019		0.7351	0.0017		0.7256	0.0054			40.7478	-0.00127	0.00016		-0.00123	3e-05		-0.00115	3e-05		-0.00109	8e-05		-0.00081	0.00012
40.7954	0.7275	0.0084		0.7388	0.0024		0.7364	0.0029		0.7359	0.0009		0.7273	0.0052			40.7954	-0.00127	0.00016		-0.00124	3e-05		-0.00115	3e-05		-0.0011	8e-05		-0.00081	0.00012
40.8429	0.7308	0.0077		0.7381	0.0016		0.737	0.0035		0.7342	0.0005		0.7276	0.0058			40.8429	-0.00127	0.00016		-0.00124	3e-05		-0.00116	3e-05		-0.0011	8e-05		-0.00081	0.00012
40.8905	0.728	0.0058		0.7417	0.0007		0.7366	0.0023		0.7349	0.0025		0.7263	0.0042			40.8905	-0.00127	0.00016		-0.00124	3e-05		-0.00116	3e-05		-0.0011	8e-05		-0.00081	0.00012
40.9381	0.7294	0.0073		0.7398	0.0009		0.738	0.002		0.7342	0.0014		0.7245	0.0067			40.9381	-0.00127	0.00015		-0.00125	3e-05		-0.00116	3e-05		-0.00111	8e-05		-0.00081	0.00012
40.9857	0.7338	0.0048		0.7399	0.0011		0.7382	0.0013		0.7359	0.0019		0.7258	0.0061			40.9857	-0.00127	0.00015		-0.00125	3e-05		-0.00117	3e-05		-0.00111	8e-05		-0.00082	0.00012
41.0333	0.73	0.0059		0.7392	0.001		0.7384	0.0033		0.7339	0.0022		0.7266	0.0063			41.0333	-0.00128	0.00015		-0.00125	4e-05		-0.00117	3e-05		-0.00111	8e-05		-0.00082	0.00012
41.0808	0.7303	0.0106		0.7381	0.0017		0.7375	0.0015		0.734	0.0006		0.7275	0.0059			41.0808	-0.00128	0.00015		-0.00126	4e-05		-0.00117	3e-05		-0.00111	7e-05		-0.00082	0.00012
41.1284	0.732	0.0075		0.7387	0.0023		0.7376	0.0023		0.7367	0.0005		0.7292	0.0055			41.1284	-0.00128	0.00015		-0.00126	4e-05		-0.00118	3e-05		-0.00112	7e-05		-0.00082	0.00012
41.176	0.7277	0.0059		0.7387	0.0012		0.7371	0.0035		0.7366	0.0021		0.7266	0.0052			41.176	-0.00128	0.00015		-0.00126	4e-05		-0.00118	3e-05		-0.00112	7e-05		-0.00082	0.00012
41.2236	0.7297	0.0063		0.7386	0.0017		0.7366	0.0031		0.7354	0.0013		0.7256	0.0058			41.2236	-0.00128	0.00015		-0.00127	5e-05		-0.00118	3e-05		-0.00112	7e-05		-0.00082	0.00012
41.2712	0.7284	0.0075		0.7396	0.0016		0.7372	0.0029		0.7349	0.0009		0.7274	0.0063			41.2712	-0.00128	0.00015		-0.00127	5e-05		-0.00119	3e-05		-0.00113	7e-05		-0.00082	0.00012
41.3187	0.7277	0.0043		0.7386	0.0008		0.7364	0.0018		0.735	0.0012		0.7269	0.0058			41.3187	-0.00128	0.00015		-0.00127	5e-05		-0.00119	3e-05		-0.00113	6e-05		-0.00082	0.00012
41.3663	0.7309	0.0044		0.7401	0.0011		0.7375	0.0018		0.7347	0.001		0.7273	0.0059			41.3663	-0.00129	0.00015		-0.00128	5e-05		-0.00119	3e-05		-0.00113	6e-05		-0.00082	0.00012
41.4139	0.7308	0.0054		0.7402	0.0021		0.7373	0.0026		0.7348	0.0014		0.7254	0.0051			41.4139	-0.00129	0.00015		-0.00128	6e-05		-0.0012	3e-05		-0.00114	6e-05		-0.00082	0.00011
41.4615	0.7288	0.0059		0.7388	0.0016		0.7357	0.0037		0.7354	0.0018		0.7252	0.0052			41.4615	-0.00129	0.00015		-0.00128	6e-05		-0.0012	3e-05		-0.00114	6e-05		-0.00082	0.00011
41.5091	0.7285	0.009		0.7385	0.0018		0.7359	0.0034		0.7349	0.0018		0.7266	0.0046			41.5091	-0.00129	0.00015		-0.00129	6e-05		-0.0012	3e-05		-0.00114	5e-05		-0.00082	0.00011
41.5566	0.7306	0.0082		0.7397	0.0009		0.736	0.0029		0.7343	0.0019		0.7253	0.005			41.5566	-0.00129	0.00014		-0.00129	6e-05		-0.0012	3e-05		-0.00115	5e-05		-0.00082	0.00011
41.6042	0.7291	0.0073		0.7397	0.001		0.7367	0.0023		0.7342	0.0022		0.7242	0.0029			41.6042	-0.00129	0.00014		-0.00129	7e-05		-0.00121	3e-05		-0.00115	5e-05		-0.00082	0.00011
41.6518	0.7301	0.006		0.7389	0.003		0.7368	0.0023		0.7353	0.0024		0.726	0.004			41.6518	-0.00129	0.00014		-0.0013	7e-05		-0.00121	3e-05		-0.00115	4e-05		-0.00083	0.00011
41.6994	0.7313	0.0049		0.7388	0.0023		0.7376	0.0011		0.7341	0.0014		0.7264	0.0054			41.6994	-0.00129	0.00014		-0.0013	7e-05		-0.00121	4e-05		-0.00116	4e-05		-0.00083	0.0001
41.747	0.7287	0.0063		0.7384	0.0005		0.737	0.0027		0.7333	0.0024		0.7272	0.0055			41.747	-0.0013	0.00014		-0.0013	7e-05		-0.00122	4e-05		-0.00116	4e-05		-0.00083	0.0001
41.7945	0.7291	0.0046		0.7383	0.0013		0.7369	0.0021		0.7337	0.0004		0.7281	0.006			41.7945	-0.0013	0.00014		-0.00131	7e-05		-0.00122	4e-05		-0.00116	3e-05		-0.00083	0.0001
41.8421	0.7292	0.0052		0.7381	0.0002		0.7364	0.0014		0.7338	0.0007		0.7267	0.0064			41.8421	-0.0013	0.00014		-0.00131	8e-05		-0.00122	4e-05		-0.00117	3e-05		-0.00083	0.0001
41.8897	0.729	0.0075		0.7368	0.0015		0.736	0.0027		0.7338	0.001		0.7256	0.0038			41.8897	-0.0013	0.00014		-0.00131	8e-05		-0.00122	4e-05		-0.00117	3e-05		-0.00083	0.0001
41.9373	0.7284	0.0065		0.737	0.0007		0.7357	0.0017		0.734	0.0025		0.7264	0.0031			41.9373	-0.0013	0.00014		-0.00131	8e-05		-0.00123	4e-05		-0.00118	2e-05		-0.00083	0.0001
41.9849	0.7263	0.0053		0.7372	0.0003		0.7356	0.0018		0.7345	0.0013		0.7272	0.0039			41.9849	-0.0013	0.00014		-0.00132	8e-05		-0.00123	4e-05		-0.00118	2e-05		-0.00083	9e-05
42.0324	0.726	0.006		0.7375	0.0012		0.7351	0.002		0.7342	0.0009		0.7259	0.0055			42.0324	-0.0013	0.00014		-0.00132	8e-05		-0.00123	4e-05		-0.00118	2e-05		-0.00083	9e-05
42.08	0.727	0.0062		0.7376	0.0017		0.7354	0.0022		0.7351	0.0009		0.7255	0.0057			42.08	-0.0013	0.00013		-0.00132	9e-05		-0.00124	4e-05		-0.00119	1e-05		-0.00083	9e-05
42.1276	0.7281	0.0078		0.7373	0.0003		0.7354	0.0026		0.7342	0.0022		0.726	0.0054			42.1276	-0.00131	0.00013		-0.00132	9e-05		-0.00124	4e-05		-0.00119	1e-05		-0.00083	9e-05
42.1752	0.7294	0.0075		0.738	0.0008		0.735	0.0024		0.7334	0.0025		0.7259	0.0047			42.1752	-0.00131	0.00013		-0.00133	9e-05		-0.00124	4e-05		-0.00119	1e-05		-0.00083	9e-05
42.2228	0.7292	0.0068		0.7379	0.001		0.7367	0.0023		0.7343	0.0015		0.7252	0.0042			42.2228	-0.00131	0.00013		-0.00133	9e-05		-0.00124	4e-05		-0.0012	1e-05		-0.00083	9e-05
42.2703	0.7271	0.007		0.7378	0.0023		0.7367	0.002		0.7333	0.0002		0.725	0.0053			42.2703	-0.00131	0.00013		-0.00133	9e-05		-0.00125	4e-05		-0.0012	0		-0.00083	8e-05
42.3179	0.7255	0.0056		0.738	0.002		0.7354	0.0018		0.7334	0.001		0.7264	0.0035			42.3179	-0.00131	0.00013		-0.00133	9e-05		-0.00125	4e-05		-0.00121	1e-05		-0.00083	8e-05
42.3655	0.7259	0.0067		0.7374	0.0004		0.7366	0.0016		0.7333	0.0009		0.7258	0.0021			42.3655	-0.00131	0.00013		-0.00134	9e-05		-0.00125	4e-05		-0.00121	1e-05		-0.00083	8e-05
42.4131	0.7266	0.0062		0.7379	0.001		0.7366	0.0027		0.7327	0.002		0.7234	0.004			42.4131	-0.00131	0.00013		-0.00134	9e-05		-0.00125	4e-05		-0.00121	1e-05		-0.00083	8e-05
42.4607	0.7272	0.0068		0.7381	0.0007		0.7359	0.003		0.7332	0.0011		0.7248	0.0051			42.4607	-0.00132	0.00012		-0.00134	0.0001		-0.00126	4e-05		-0.00122	1e-05		-0.00084	8e-05
42.5082	0.7279	0.0067		0.7378	0.0012		0.736	0.0031		0.7337	0.0022		0.7256	0.0041			42.5082	-0.00132	0.00012		-0.00134	0.0001		-0.00126	4e-05		-0.00122	2e-05		-0.00084	8e-05
42.5558	0.7272	0.0054		0.7383	0.0011		0.736	0.0044		0.7335	0.001		0.7254	0.0038			42.5558	-0.00132	0.00012		-0.00135	0.0001		-0.00126	4e-05		-0.00123	2e-05		-0.00084	7e-05
42.6034	0.7298	0.0064		0.7368	0.0011		0.7356	0.0032		0.7324	0.0012		0.7245	0.0071			42.6034	-0.00132	0.00012		-0.00135	0.0001		-0.00126	4e-05		-0.00123	2e-05		-0.00084	7e-05
42.651	0.7282	0.0073		0.7385	0.002		0.7361	0.0027		0.7322	0.0018		0.7246	0.0072			42.651	-0.00132	0.00012		-0.00135	0.0001		-0.00126	4e-05		-0.00123	3e-05		-0.00084	7e-05
42.6986	0.7281	0.0078		0.735	0.0016		0.734	0.0031		0.7339	0.0015		0.7252	0.0053			42.6986	-0.00132	0.00012		-0.00135	0.0001		-0.00127	4e-05		-0.00124	3e-05		-0.00084	7e-05
42.7461	0.7265	0.0056		0.7341	0.0006		0.7357	0.003		0.7326	0.0027		0.7259	0.0054			42.7461	-0.00132	0.00012		-0.00135	0.0001		-0.00127	4e-05		-0.00124	3e-05		-0.00084	7e-05
42.7937	0.7262	0.0058		0.7367	0.0004		0.7354	0.0045		0.7337	0.0012		0.7254	0.0055			42.7937	-0.00133	0.00012		-0.00136	0.0001		-0.00127	4e-05		-0.00125	3e-05		-0.00084	7e-05
42.8413	0.7275	0.0036		0.7368	0.0021		0.7347	0.0027		0.7327	0.0023		0.7245	0.006			42.8413	-0.00133	0.00011		-0.00136	0.0001		-0.00127	4e-05		-0.00125	4e-05		-0.00084	6e-05
42.8889	0.727	0.0046		0.7371	0.0019		0.7332	0.0024		0.7343	0.0011		0.7259	0.0059			42.8889	-0.00133	0.00011		-0.00136	0.0001		-0.00127	4e-05		-0.00125	4e-05		-0.00084	6e-05
42.9365	0.7259	0.0075		0.7359	0.002		0.7339	0.0027		0.7321	0.0012		0.7246	0.0058			42.9365	-0.00133	0.00011		-0.00136	0.0001		-0.00128	4e-05		-0.00126	4e-05		-0.00084	6e-05
42.9841	0.7273	0.0072		0.7372	0.0023		0.735	0.0027		0.7338	0.0024		0.7271	0.0049			42.9841	-0.00133	0.00011		-0.00136	0.0001		-0.00128	4e-05		-0.00126	5e-05		-0.00084	6e-05
43.0316	0.7287	0.0032		0.7373	0.0013		0.7375	0.0035		0.733	0.0012		0.725	0.0076			43.0316	-0.00133	0.00011		-0.00136	0.0001		-0.00128	4e-05		-0.00126	5e-05		-0.00085	6e-05
43.0792	0.7254	0.0072		0.7362	0.0005		0.7347	0.0034		0.733	0.0021		0.7252	0.0063			43.0792	-0.00133	0.00011		-0.00137	0.0001		-0.00128	4e-05		-0.00127	5e-05		-0.00085	6e-05
43.1268	0.7271	0.0062		0.7394	0.0007		0.7344	0.0033		0.7337	0.0011		0.7257	0.0044			43.1268	-0.00134	0.00011		-0.00137	0.0001		-0.00128	4e-05		-0.00127	5e-05		-0.00085	6e-05
43.1744	0.7291	0.0069		0.7362	0.002		0.7348	0.0038		0.7336	0.0004		0.7247	0.0043			43.1744	-0.00134	0.0001		-0.00137	0.0001		-0.00128	4e-05		-0.00127	6e-05		-0.00085	6e-05
43.222	0.7242	0.0057		0.7381	0.0015		0.7339	0.0034		0.7322	0.0015		0.7242	0.0039			43.222	-0.00134	0.0001		-0.00137	0.0001		-0.00129	5e-05		-0.00128	6e-05		-0.00085	5e-05
43.2695	0.7278	0.0089		0.7361	0.0011		0.7339	0.0023		0.7318	0.0004		0.7254	0.0051			43.2695	-0.00134	0.0001		-0.00137	0.0001		-0.00129	5e-05		-0.00128	6e-05		-0.00085	5e-05
43.3171	0.7236	0.0028		0.7362	0.0006		0.7335	0.0022		0.7316	0.0031		0.7249	0.0049			43.3171	-0.00134	0.0001		-0.00137	0.0001		-0.00129	5e-05		-0.00129	6e-05		-0.00085	5e-05
43.3647	0.7229	0.003		0.7354	0.0007		0.7332	0.002		0.7338	0.001		0.7261	0.0034			43.3647	-0.00134	0.0001		-0.00138	0.0001		-0.00129	5e-05		-0.00129	6e-05		-0.00085	5e-05
43.4123	0.7265	0.0058		0.7363	0.0016		0.734	0.0034		0.7337	0.0007		0.7241	0.0042			43.4123	-0.00134	0.0001		-0.00138	0.0001		-0.00129	5e-05		-0.00129	7e-05		-0.00085	5e-05
43.4599	0.727	0.0049		0.7368	0.0007		0.7343	0.0034		0.7337	0.0008		0.7247	0.0038			43.4599	-0.00135	0.0001		-0.00138	0.0001		-0.00129	5e-05		-0.0013	7e-05		-0.00086	5e-05
43.5074	0.7266	0.0078		0.7365	0.0024		0.7338	0.0034		0.734	0.0009		0.7257	0.0039			43.5074	-0.00135	9e-05		-0.00138	0.0001		-0.00129	5e-05		-0.0013	7e-05		-0.00086	5e-05
43.555	0.7273	0.0077		0.7353	0.0013		0.7347	0.0036		0.7319	0.0005		0.7236	0.0064			43.555	-0.00135	9e-05		-0.00138	0.0001		-0.00129	5e-05		-0.0013	7e-05		-0.00086	5e-05
43.6026	0.7264	0.0051		0.7331	0.0019		0.7341	0.0036		0.7324	0.0014		0.7244	0.0057			43.6026	-0.00135	9e-05		-0.00138	0.0001		-0.0013	5e-05		-0.00131	7e-05		-0.00086	5e-05
43.6502	0.7278	0.0047		0.7351	0.0006		0.7339	0.0042		0.7334	0.0013		0.7248	0.007			43.6502	-0.00135	9e-05		-0.00138	9e-05		-0.0013	5e-05		-0.00131	7e-05		-0.00086	5e-05
43.6978	0.7263	0.004		0.7357	0.0003		0.7338	0.0026		0.7303	0.0023		0.7253	0.0054			43.6978	-0.00135	9e-05		-0.00138	9e-05		-0.0013	5e-05		-0.00131	8e-05		-0.00086	4e-05
43.7453	0.726	0.0067		0.7352	0.0009		0.7348	0.0027		0.7303	0.0013		0.7242	0.0053			43.7453	-0.00136	9e-05		-0.00138	9e-05		-0.0013	6e-05		-0.00132	8e-05		-0.00086	4e-05
43.7929	0.7273	0.0095		0.734	0.001		0.7343	0.0033		0.7315	0.0021		0.7247	0.0057			43.7929	-0.00136	8e-05		-0.00139	9e-05		-0.0013	6e-05		-0.00132	8e-05		-0.00087	4e-05
43.8405	0.7268	0.007		0.7349	0.0001		0.7343	0.0038		0.7318	0		0.7252	0.0055			43.8405	-0.00136	8e-05		-0.00139	9e-05		-0.0013	6e-05		-0.00132	8e-05		-0.00087	4e-05
43.8881	0.7275	0.0068		0.7346	0.0007		0.7343	0.001		0.7315	0.0015		0.7247	0.004			43.8881	-0.00136	8e-05		-0.00139	9e-05		-0.0013	6e-05		-0.00132	8e-05		-0.00087	4e-05
43.9356	0.7279	0.0076		0.7352	0.0017		0.7344	0.0021		0.7317	0.0011		0.7245	0.0045			43.9356	-0.00136	8e-05		-0.00139	9e-05		-0.0013	6e-05		-0.00133	8e-05		-0.00087	4e-05
43.9832	0.7267	0.0063		0.737	0.0025		0.7351	0.0037		0.7312	0.0007		0.7241	0.0053			43.9832	-0.00136	8e-05		-0.00139	8e-05		-0.0013	6e-05		-0.00133	8e-05		-0.00087	4e-05
44.0308	0.7262	0.0063		0.7364	0.0001		0.7333	0.0023		0.7306	0.0013		0.7246	0.0059			44.0308	-0.00136	8e-05		-0.00139	8e-05		-0.0013	6e-05		-0.00133	9e-05		-0.00087	4e-05
44.0784	0.7265	0.0055		0.7358	0.0014		0.7325	0.0007		0.7304	0.0014		0.7244	0.0054			44.0784	-0.00137	8e-05		-0.00139	8e-05		-0.00131	7e-05		-0.00134	9e-05		-0.00088	4e-05
44.126	0.7268	0.0061		0.7353	0.0011		0.7332	0.0011		0.7309	0.0003		0.7236	0.0038			44.126	-0.00137	8e-05		-0.00139	8e-05		-0.00131	7e-05		-0.00134	9e-05		-0.00088	4e-05
44.1735	0.726	0.0081		0.7366	0.0017		0.7335	0.0027		0.7306	0.0012		0.7229	0.0058			44.1735	-0.00137	7e-05		-0.00139	8e-05		-0.00131	7e-05		-0.00134	9e-05		-0.00088	4e-05
44.2211	0.7248	0.0074		0.7369	0.0025		0.7338	0.002		0.7302	0.0016		0.7235	0.0055			44.2211	-0.00137	7e-05		-0.00139	7e-05		-0.00131	7e-05		-0.00134	9e-05		-0.00088	4e-05
44.2687	0.7241	0.0069		0.7353	0.0017		0.7339	0.0012		0.7298	0.0013		0.7247	0.0044			44.2687	-0.00137	7e-05		-0.00139	7e-05		-0.00131	7e-05		-0.00135	9e-05		-0.00088	3e-05
44.3163	0.724	0.0063		0.7339	0.0015		0.733	0.0016		0.7299	0.0009		0.7246	0.0052			44.3163	-0.00137	7e-05		-0.00139	7e-05		-0.00131	7e-05		-0.00135	9e-05		-0.00089	3e-05
44.3639	0.7257	0.0031		0.7337	0.0015		0.7321	0.001		0.7312	0.0019		0.7243	0.005			44.3639	-0.00138	7e-05		-0.00139	7e-05		-0.00131	8e-05		-0.00135	9e-05		-0.00089	3e-05
44.4115	0.7254	0.0037		0.7343	0.0012		0.732	0.0021		0.7326	0.0034		0.7237	0.0039			44.4115	-0.00138	7e-05		-0.00139	7e-05		-0.00131	8e-05		-0.00135	9e-05		-0.00089	3e-05
44.459	0.7246	0.0065		0.7343	0.0021		0.7321	0.0021		0.7322	0.0022		0.7231	0.0048			44.459	-0.00138	7e-05		-0.0014	6e-05		-0.00131	8e-05		-0.00136	9e-05		-0.00089	3e-05
44.5066	0.7267	0.0061		0.7326	0.0007		0.7324	0.0019		0.7304	0.0014		0.7239	0.0061			44.5066	-0.00138	7e-05		-0.0014	6e-05		-0.00131	8e-05		-0.00136	9e-05		-0.0009	3e-05
44.5542	0.7246	0.0063		0.7325	0.0008		0.7328	0.0045		0.7305	0.0011		0.7236	0.005			44.5542	-0.00138	7e-05		-0.0014	6e-05		-0.00131	8e-05		-0.00136	9e-05		-0.0009	3e-05
44.6018	0.7225	0.0054		0.7341	0.0018		0.7324	0.0046		0.7302	0.0001		0.723	0.0057			44.6018	-0.00138	7e-05		-0.0014	6e-05		-0.00131	8e-05		-0.00136	9e-05		-0.0009	3e-05
44.6494	0.7229	0.0033		0.7334	0.0026		0.7328	0.0036		0.7299	0.0009		0.7233	0.0051			44.6494	-0.00139	7e-05		-0.0014	5e-05		-0.00132	9e-05		-0.00137	9e-05		-0.0009	3e-05
44.6969	0.7245	0.0045		0.7342	0.002		0.7342	0.0029		0.7294	0.0008		0.723	0.0039			44.6969	-0.00139	7e-05		-0.0014	5e-05		-0.00132	9e-05		-0.00137	9e-05		-0.00091	3e-05
44.7445	0.7246	0.0053		0.7336	0.0011		0.7331	0.0018		0.7298	0.0008		0.7236	0.0045			44.7445	-0.00139	7e-05		-0.0014	5e-05		-0.00132	9e-05		-0.00137	9e-05		-0.00091	3e-05
44.7921	0.725	0.0022		0.7343	0.0002		0.7316	0.0022		0.7312	0.0015		0.7236	0.0064			44.7921	-0.00139	7e-05		-0.0014	4e-05		-0.00132	9e-05		-0.00137	9e-05		-0.00091	3e-05
44.8397	0.7274	0.0025		0.7336	0.0012		0.732	0.0021		0.7299	0.002		0.7234	0.0052			44.8397	-0.00139	7e-05		-0.0014	4e-05		-0.00132	9e-05		-0.00138	9e-05		-0.00091	3e-05
44.8873	0.7254	0.004		0.7338	0.0016		0.7321	0.0032		0.7308	0.0006		0.7232	0.0058			44.8873	-0.00139	7e-05		-0.0014	4e-05		-0.00132	9e-05		-0.00138	9e-05		-0.00092	3e-05
44.9348	0.7255	0.0041		0.7331	0.002		0.733	0.002		0.7302	0.0016		0.724	0.0031			44.9348	-0.0014	7e-05		-0.0014	4e-05		-0.00132	9e-05		-0.00138	9e-05		-0.00092	3e-05
44.9824	0.7244	0.0072		0.7333	0.0006		0.7317	0.0027		0.728	0.0014		0.7258	0.0053			44.9824	-0.0014	7e-05		-0.0014	3e-05		-0.00132	0.0001		-0.00138	9e-05		-0.00092	3e-05
45.03	0.7222	0.0027		0.7318	0.0014		0.733	0.0033		0.7326	0.002		0.7237	0.0044			45.03	-0.0014	7e-05		-0.0014	3e-05		-0.00132	0.0001		-0.00138	9e-05		-0.00092	2e-05
45.0776	0.7231	0.0046		0.7334	0.0023		0.7312	0.0019		0.7274	0.0016		0.7245	0.0046			45.0776	-0.0014	7e-05		-0.0014	3e-05		-0.00132	0.0001		-0.00138	9e-05		-0.00093	2e-05
45.1252	0.7237	0.0053		0.7343	0.0011		0.7309	0.0031		0.731	0.0019		0.7234	0.0046			45.1252	-0.0014	7e-05		-0.0014	2e-05		-0.00132	0.0001		-0.00139	9e-05		-0.00093	2e-05
45.1727	0.7251	0.0069		0.7333	0.002		0.7331	0.0052		0.7314	0.0007		0.7244	0.0035			45.1727	-0.0014	7e-05		-0.0014	2e-05		-0.00132	0.0001		-0.00139	9e-05		-0.00093	2e-05
45.2203	0.7222	0.0051		0.7324	0.0009		0.7309	0.0012		0.7294	0.0026		0.7234	0.0063			45.2203	-0.00141	7e-05		-0.0014	2e-05		-0.00132	0.0001		-0.00139	9e-05		-0.00093	2e-05
45.2679	0.7224	0.0055		0.7329	0.0014		0.7327	0.0008		0.7303	0.0013		0.7256	0.0034			45.2679	-0.00141	7e-05		-0.0014	2e-05		-0.00133	0.0001		-0.00139	9e-05		-0.00094	2e-05
45.3155	0.7247	0.0022		0.7324	0.0017		0.734	0.0045		0.7304	0.0034		0.7241	0.0034			45.3155	-0.00141	7e-05		-0.0014	1e-05		-0.00133	0.00011		-0.00139	9e-05		-0.00094	2e-05
45.3631	0.7234	0.004		0.7348	0.0016		0.7306	0.0043		0.7305	0.0007		0.7231	0.0059			45.3631	-0.00141	7e-05		-0.00141	1e-05		-0.00133	0.00011		-0.00139	8e-05		-0.00094	2e-05
45.4106	0.7225	0.0075		0.7339	0.0022		0.7324	0.0039		0.7298	0.0023		0.723	0.0054			45.4106	-0.00141	7e-05		-0.00141	1e-05		-0.00133	0.00011		-0.0014	8e-05		-0.00094	2e-05
45.4582	0.7214	0.0069		0.7329	0.0021		0.7343	0.0011		0.73	0.0009		0.7234	0.0053			45.4582	-0.00142	7e-05		-0.00141	1e-05		-0.00133	0.00011		-0.0014	8e-05		-0.00095	2e-05
45.5058	0.7215	0.0078		0.7324	0.002		0.7321	0.0036		0.7302	0.0014		0.7228	0.009			45.5058	-0.00142	7e-05		-0.00141	1e-05		-0.00133	0.00011		-0.0014	8e-05		-0.00095	2e-05
45.5534	0.7242	0.0108		0.7321	0.0007		0.7318	0.0007		0.7301	0.0004		0.7239	0.0065			45.5534	-0.00142	7e-05		-0.00141	1e-05		-0.00133	0.00011		-0.0014	8e-05		-0.00095	1e-05
45.601	0.7229	0.0058		0.7336	0.0014		0.7293	0.001		0.7285	0.0008		0.7261	0.0053			45.601	-0.00142	7e-05		-0.00141	1e-05		-0.00133	0.00011		-0.0014	8e-05		-0.00095	1e-05
45.6485	0.7213	0.0066		0.7332	0.0016		0.7314	0.0009		0.7283	0.0019		0.722	0.0048			45.6485	-0.00142	7e-05		-0.00141	1e-05		-0.00133	0.00011		-0.0014	7e-05		-0.00095	1e-05
45.6961	0.7227	0.0055		0.734	0.0017		0.7297	0.002		0.7305	0.0021		0.7236	0.0053			45.6961	-0.00142	7e-05		-0.00141	1e-05		-0.00133	0.00011		-0.0014	7e-05		-0.00096	1e-05
45.7437	0.7222	0.0084		0.733	0.0009		0.7319	0.0015		0.7292	0.0018		0.7239	0.0072			45.7437	-0.00143	7e-05		-0.00141	1e-05		-0.00133	0.00012		-0.0014	7e-05		-0.00096	1e-05
45.7913	0.7217	0.0073		0.7324	0.0017		0.7328	0.0038		0.7266	0.0026		0.7227	0.0046			45.7913	-0.00143	7e-05		-0.00141	1e-05		-0.00133	0.00012		-0.0014	7e-05		-0.00096	1e-05
45.8389	0.7236	0.0068		0.7333	0.0022		0.7317	0.0053		0.7281	0.0008		0.7234	0.0039			45.8389	-0.00143	8e-05		-0.00141	2e-05		-0.00133	0.00012		-0.0014	7e-05		-0.00096	1e-05
45.8864	0.7235	0.0063		0.7325	0.0022		0.7328	0.0039		0.7291	0.0014		0.7231	0.0028			45.8864	-0.00143	8e-05		-0.00142	2e-05		-0.00133	0.00012		-0.0014	6e-05		-0.00096	1e-05
45.934	0.7232	0.007		0.731	0.0008		0.7297	0.0023		0.7291	0.0015		0.7222	0.0045			45.934	-0.00143	8e-05		-0.00142	2e-05		-0.00133	0.00012		-0.0014	6e-05		-0.00097	0
45.9816	0.7231	0.0044		0.7321	0.0006		0.7318	0.0035		0.7292	0.0005		0.7225	0.0046			45.9816	-0.00143	8e-05		-0.00142	2e-05		-0.00133	0.00012		-0.0014	6e-05		-0.00097	0
46.0292	0.7226	0.0072		0.7322	0.0016		0.7289	0.0019		0.7272	0.0018		0.7196	0.0049			46.0292	-0.00144	8e-05		-0.00142	2e-05		-0.00133	0.00012		-0.00141	6e-05		-0.00097	0
46.0768	0.7231	0.0055		0.7327	0.0003		0.7308	0.0033		0.7293	0.0004		0.721	0.0062			46.0768	-0.00144	8e-05		-0.00142	3e-05		-0.00134	0.00012		-0.00141	5e-05		-0.00097	0
46.1243	0.7216	0.0076		0.7314	0.0012		0.7316	0.0019		0.7306	0.0006		0.7208	0.0064			46.1243	-0.00144	8e-05		-0.00142	3e-05		-0.00134	0.00012		-0.00141	5e-05		-0.00097	0
46.1719	0.7218	0.0041		0.7309	0.0004		0.7303	0.0002		0.7282	0.0022		0.7227	0.0065			46.1719	-0.00144	8e-05		-0.00142	3e-05		-0.00134	0.00012		-0.00141	5e-05		-0.00097	0
46.2195	0.7219	0.0051		0.7323	0.0013		0.7309	0.0017		0.7285	0.0017		0.7232	0.0054			46.2195	-0.00144	8e-05		-0.00143	3e-05		-0.00134	0.00012		-0.00141	4e-05		-0.00097	0
46.2671	0.7237	0.0067		0.7317	0.0003		0.7299	0.0031		0.7281	0.0012		0.7216	0.0038			46.2671	-0.00144	8e-05		-0.00143	3e-05		-0.00134	0.00012		-0.00141	4e-05		-0.00098	1e-05
46.3147	0.7217	0.0098		0.7324	0.0016		0.7301	0.0038		0.7273	0.0018		0.7219	0.0038			46.3147	-0.00145	8e-05		-0.00143	4e-05		-0.00134	0.00012		-0.00141	4e-05		-0.00098	1e-05
46.3622	0.7221	0.0079		0.7333	0.0011		0.7311	0.0037		0.7279	0.0031		0.7215	0.0047			46.3622	-0.00145	9e-05		-0.00143	4e-05		-0.00134	0.00012		-0.00141	4e-05		-0.00098	1e-05
46.4098	0.7237	0.0071		0.7326	0.0012		0.7305	0.0032		0.728	0.0038		0.7217	0.0057			46.4098	-0.00145	9e-05		-0.00143	4e-05		-0.00134	0.00012		-0.00141	3e-05		-0.00098	1e-05
46.4574	0.7217	0.0067		0.7326	0.0004		0.7305	0.0021		0.7282	0.0029		0.7223	0.0058			46.4574	-0.00145	9e-05		-0.00143	4e-05		-0.00134	0.00012		-0.00141	3e-05		-0.00098	1e-05
46.505	0.7202	0.0077		0.7332	0.001		0.7297	0.0014		0.728	0.0012		0.7227	0.0036			46.505	-0.00145	9e-05		-0.00144	4e-05		-0.00134	0.00012		-0.00141	3e-05		-0.00098	1e-05
46.5526	0.7207	0.0067		0.7329	0.0009		0.7287	0.0026		0.7269	0.0016		0.7219	0.0038			46.5526	-0.00145	9e-05		-0.00144	4e-05		-0.00134	0.00012		-0.00141	3e-05		-0.00098	1e-05
46.6001	0.7229	0.0047		0.7319	0.0017		0.7287	0.0032		0.7264	0.0006		0.7205	0.0041			46.6001	-0.00145	9e-05		-0.00144	4e-05		-0.00134	0.00012		-0.00141	2e-05		-0.00098	1e-05
46.6477	0.721	0.006		0.7312	0.0002		0.73	0.0032		0.7265	0.0005		0.7205	0.0036			46.6477	-0.00146	9e-05		-0.00144	5e-05		-0.00134	0.00012		-0.00141	2e-05		-0.00098	1e-05
46.6953	0.721	0.0057		0.7306	0.0017		0.7298	0.0038		0.7264	0.0017		0.7207	0.0044			46.6953	-0.00146	9e-05		-0.00145	5e-05		-0.00134	0.00012		-0.00141	2e-05		-0.00098	1e-05
46.7429	0.7216	0.007		0.7306	0.0015		0.7295	0.003		0.7271	0.0015		0.7213	0.0048			46.7429	-0.00146	9e-05		-0.00145	5e-05		-0.00134	0.00012		-0.0014	2e-05		-0.00098	2e-05
46.7905	0.7224	0.0065		0.7317	0.002		0.7295	0.0025		0.7278	0.0016		0.7213	0.0046			46.7905	-0.00146	9e-05		-0.00145	5e-05		-0.00134	0.00012		-0.0014	2e-05		-0.00098	2e-05
46.838	0.7247	0.0047		0.7323	0.0013		0.7292	0.0032		0.7271	0.0013		0.7202	0.0049			46.838	-0.00146	9e-05		-0.00145	5e-05		-0.00134	0.00012		-0.0014	2e-05		-0.00098	2e-05
46.8856	0.7218	0.007		0.7313	0.0003		0.7288	0.002		0.7272	0.0007		0.7209	0.0045			46.8856	-0.00146	0.0001		-0.00145	5e-05		-0.00134	0.00012		-0.0014	2e-05		-0.00098	2e-05
46.9332	0.72	0.0091		0.7304	0.0008		0.7287	0.0017		0.7267	0.0008		0.7219	0.0047			46.9332	-0.00146	0.0001		-0.00146	5e-05		-0.00134	0.00012		-0.0014	2e-05		-0.00098	2e-05
46.9808	0.7216	0.0075		0.73	0.0005		0.7302	0.0026		0.7244	0.0012		0.7212	0.0052			46.9808	-0.00146	0.0001		-0.00146	5e-05		-0.00134	0.00012		-0.0014	2e-05		-0.00098	2e-05
47.0284	0.7212	0.0044		0.7298	0.0008		0.7305	0.0025		0.7247	0.0004		0.7209	0.005			47.0284	-0.00146	0.0001		-0.00146	5e-05		-0.00134	0.00012		-0.0014	2e-05		-0.00098	2e-05
47.0759	0.7208	0.0061		0.7301	0.001		0.7298	0.0033		0.726	0.0011		0.7222	0.0056			47.0759	-0.00147	0.0001		-0.00146	5e-05		-0.00134	0.00012		-0.0014	2e-05		-0.00098	2e-05
47.1235	0.7209	0.0083		0.7311	0.0017		0.7296	0.0036		0.7265	0.0009		0.722	0.006			47.1235	-0.00147	0.0001		-0.00147	5e-05		-0.00134	0.00011		-0.0014	2e-05		-0.00098	2e-05
47.1711	0.7203	0.0069		0.7318	0.0012		0.7304	0.0033		0.728	0.0011		0.7215	0.0045			47.1711	-0.00147	0.0001		-0.00147	5e-05		-0.00134	0.00011		-0.0014	2e-05		-0.00098	2e-05
47.2187	0.7219	0.0061		0.7309	0.0013		0.7299	0.002		0.7268	0.0003		0.7222	0.0035			47.2187	-0.00147	0.0001		-0.00147	6e-05		-0.00134	0.00011		-0.0014	3e-05		-0.00098	2e-05
47.2663	0.7212	0.0066		0.7304	0.0026		0.7289	0.0034		0.7273	0.0008		0.7216	0.006			47.2663	-0.00147	0.0001		-0.00147	6e-05		-0.00134	0.00011		-0.0014	3e-05		-0.00098	2e-05
47.3138	0.7196	0.0069		0.7301	0.0007		0.7284	0.0028		0.7278	0.0005		0.72	0.0042			47.3138	-0.00147	0.0001		-0.00148	6e-05		-0.00134	0.00011		-0.0014	3e-05		-0.00098	3e-05
47.3614	0.7214	0.0069		0.7311	0.0014		0.7289	0.0021		0.7275	0.0004		0.7217	0.005			47.3614	-0.00147	0.0001		-0.00148	6e-05		-0.00134	0.00011		-0.0014	3e-05		-0.00098	3e-05
47.409	0.7217	0.0059		0.7309	0.0014		0.7302	0.0025		0.7276	0.0017		0.7207	0.0043			47.409	-0.00147	0.0001		-0.00148	6e-05		-0.00134	0.00011		-0.0014	3e-05		-0.00098	3e-05
47.4566	0.721	0.0068		0.7311	0.0016		0.7297	0.0017		0.7272	0.001		0.7208	0.0051			47.4566	-0.00147	0.0001		-0.00148	6e-05		-0.00134	0.00011		-0.0014	3e-05		-0.00098	3e-05
47.5042	0.7199	0.0063		0.7314	0.002		0.7287	0.0022		0.7277	0.0009		0.7218	0.0061			47.5042	-0.00147	0.00011		-0.00148	6e-05		-0.00134	0.0001		-0.0014	3e-05		-0.00098	3e-05
47.5517	0.7215	0.0036		0.731	0.0019		0.7285	0.0023		0.728	0.0009		0.7212	0.0079			47.5517	-0.00147	0.00011		-0.00149	6e-05		-0.00134	0.0001		-0.0014	3e-05		-0.00098	3e-05
47.5993	0.7185	0.0065		0.73	0.0016		0.7286	0.0014		0.728	0.0012		0.7216	0.007			47.5993	-0.00148	0.00011		-0.00149	6e-05		-0.00135	0.0001		-0.0014	4e-05		-0.00098	3e-05
47.6469	0.7208	0.0052		0.7313	0.0016		0.7287	0.0021		0.7263	0.0005		0.7213	0.0044			47.6469	-0.00148	0.00011		-0.00149	6e-05		-0.00135	0.0001		-0.0014	4e-05		-0.00098	3e-05
47.6945	0.7214	0.008		0.7305	0.0013		0.7281	0.0034		0.727	0.0009		0.721	0.0045			47.6945	-0.00148	0.00011		-0.00149	6e-05		-0.00135	0.0001		-0.0014	4e-05		-0.00098	4e-05
47.7421	0.7216	0.0069		0.7309	0.0012		0.7285	0.0036		0.7268	0.0023		0.7204	0.0053			47.7421	-0.00148	0.00011		-0.0015	6e-05		-0.00135	0.0001		-0.0014	4e-05		-0.00098	4e-05
47.7896	0.7201	0.0074		0.7298	0.0007		0.7289	0.0026		0.7263	0.0032		0.721	0.0079			47.7896	-0.00148	0.00011		-0.0015	6e-05		-0.00135	9e-05		-0.0014	4e-05		-0.00098	4e-05
47.8372	0.7211	0.0063		0.7279	0.001		0.7293	0.0032		0.7267	0.0018		0.7223	0.0074			47.8372	-0.00148	0.00011		-0.0015	6e-05		-0.00135	9e-05		-0.0014	4e-05		-0.00098	4e-05
47.8848	0.7207	0.0051		0.7286	0.0002		0.7287	0.0031		0.7265	0.0007		0.7204	0.0072			47.8848	-0.00148	0.00011		-0.0015	6e-05		-0.00135	9e-05		-0.0014	4e-05		-0.00098	4e-05
47.9324	0.7183	0.0058		0.7287	0.0013		0.7289	0.0013		0.7265	0.0001		0.7213	0.0054			47.9324	-0.00148	0.00011		-0.0015	6e-05		-0.00135	9e-05		-0.0014	4e-05		-0.00098	4e-05
47.98	0.722	0.0041		0.7314	0.0015		0.7285	0.0023		0.7239	0.0013		0.7219	0.0059			47.98	-0.00148	0.00011		-0.00151	6e-05		-0.00135	8e-05		-0.0014	4e-05		-0.00098	4e-05
48.0275	0.7215	0.0059		0.7293	0.0031		0.7288	0.0035		0.7231	0.0029		0.7199	0.0051			48.0275	-0.00148	0.00011		-0.00151	6e-05		-0.00135	8e-05		-0.0014	4e-05		-0.00097	5e-05
48.0751	0.7206	0.0078		0.7294	0.001		0.7274	0.0026		0.7259	0.0027		0.7185	0.005			48.0751	-0.00148	0.00011		-0.00151	5e-05		-0.00135	8e-05		-0.0014	4e-05		-0.00097	5e-05
48.1227	0.7201	0.0077		0.7298	0.0018		0.7279	0.0017		0.7268	0.0019		0.7206	0.0056			48.1227	-0.00148	0.00012		-0.00151	5e-05		-0.00135	8e-05		-0.0014	4e-05		-0.00097	5e-05
48.1703	0.7212	0.0054		0.7293	0.0009		0.7279	0.0029		0.725	0.0029		0.7203	0.0063			48.1703	-0.00148	0.00012		-0.00151	5e-05		-0.00135	8e-05		-0.0014	4e-05		-0.00097	5e-05
48.2179	0.7224	0.0081		0.7285	0.0011		0.7279	0.0042		0.7265	0.0021		0.72	0.0055			48.2179	-0.00149	0.00012		-0.00152	5e-05		-0.00135	7e-05		-0.0014	4e-05		-0.00097	5e-05
48.2654	0.7204	0.0057		0.7291	0.0013		0.7271	0.0025		0.7243	0.0028		0.7203	0.0064			48.2654	-0.00149	0.00012		-0.00152	5e-05		-0.00135	7e-05		-0.0014	4e-05		-0.00097	5e-05
48.313	0.7168	0.003		0.7289	0.0006		0.7272	0.0029		0.7258	0.0006		0.7205	0.0049			48.313	-0.00149	0.00012		-0.00152	5e-05		-0.00135	7e-05		-0.0014	4e-05		-0.00097	5e-05
48.3606	0.7203	0.0071		0.729	0.0003		0.7282	0.0024		0.724	0.0037		0.7205	0.0049			48.3606	-0.00149	0.00012		-0.00152	5e-05		-0.00135	7e-05		-0.0014	4e-05		-0.00097	6e-05
48.4082	0.7189	0.0101		0.7297	0.0011		0.7297	0.0023		0.725	0.0003		0.718	0.0055			48.4082	-0.00149	0.00012		-0.00152	5e-05		-0.00135	6e-05		-0.0014	4e-05		-0.00096	6e-05
48.4558	0.7172	0.0051		0.7306	0.0008		0.7291	0.006		0.7247	0.0015		0.7204	0.0051			48.4558	-0.00149	0.00012		-0.00153	5e-05		-0.00135	6e-05		-0.0014	4e-05		-0.00096	6e-05
48.5033	0.717	0.0048		0.7284	0.0019		0.728	0.0027		0.7256	0.0025		0.7207	0.0046			48.5033	-0.00149	0.00012		-0.00153	5e-05		-0.00135	6e-05		-0.0014	4e-05		-0.00096	6e-05
48.5509	0.7181	0.008		0.7273	0.0009		0.7271	0.0004		0.7262	0.0032		0.7208	0.0084			48.5509	-0.00149	0.00012		-0.00153	5e-05		-0.00135	6e-05		-0.0014	4e-05		-0.00096	6e-05
48.5985	0.7176	0.0079		0.7274	0.0021		0.7284	0.0053		0.7245	0.0047		0.7184	0.0049			48.5985	-0.00149	0.00012		-0.00153	4e-05		-0.00135	5e-05		-0.0014	4e-05		-0.00096	6e-05
48.6461	0.7189	0.0037		0.7289	0.0021		0.7269	0.0021		0.7238	0.0015		0.7187	0.007			48.6461	-0.00149	0.00013		-0.00153	4e-05		-0.00135	5e-05		-0.0014	4e-05		-0.00096	6e-05
48.6937	0.7197	0.0016		0.7307	0.0027		0.727	0.0019		0.7242	0.0019		0.7189	0.0024			48.6937	-0.00149	0.00013		-0.00153	4e-05		-0.00135	5e-05		-0.0014	4e-05		-0.00095	6e-05
48.7412	0.719	0.0072		0.7268	0.0018		0.7253	0.0006		0.7244	0.0012		0.7209	0.0057			48.7412	-0.00149	0.00013		-0.00153	4e-05		-0.00135	5e-05		-0.0014	4e-05		-0.00095	6e-05
48.7888	0.7216	0.0055		0.7288	0.0009		0.7273	0.0012		0.7244	0.001		0.7174	0.0066			48.7888	-0.00149	0.00013		-0.00154	4e-05		-0.00135	5e-05		-0.0014	4e-05		-0.00095	6e-05
48.8364	0.7177	0.004		0.7281	0.0014		0.7259	0.0033		0.726	0.002		0.7191	0.0052			48.8364	-0.0015	0.00013		-0.00154	4e-05		-0.00136	4e-05		-0.0014	4e-05		-0.00095	6e-05
48.884	0.7198	0.0113		0.7274	0.0023		0.727	0.0036		0.7246	0.0015		0.7186	0.0049			48.884	-0.0015	0.00013		-0.00154	4e-05		-0.00136	4e-05		-0.0014	5e-05		-0.00095	6e-05
48.9316	0.7175	0.0016		0.7274	0.0016		0.7257	0.0026		0.7238	0.001		0.7207	0.0042			48.9316	-0.0015	0.00013		-0.00154	4e-05		-0.00136	4e-05		-0.0014	5e-05		-0.00094	7e-05
48.9791	0.7174	0.0045		0.7277	0.0021		0.7251	0.0018		0.725	0.0021		0.7184	0.0036			48.9791	-0.0015	0.00013		-0.00154	4e-05		-0.00136	4e-05		-0.0014	5e-05		-0.00094	7e-05
49.0267	0.7187	0.0069		0.7263	0.0015		0.7262	0.0012		0.7229	0.0011		0.7202	0.0051			49.0267	-0.0015	0.00013		-0.00154	4e-05		-0.00136	4e-05		-0.0014	5e-05		-0.00094	7e-05
49.0743	0.7176	0.0061		0.7276	0.0006		0.7263	0.002		0.7233	0.0016		0.722	0.0044			49.0743	-0.0015	0.00013		-0.00154	4e-05		-0.00136	3e-05		-0.0014	5e-05		-0.00094	7e-05
49.1219	0.7188	0.0006		0.7282	0.0013		0.7276	0.0035		0.7247	0.0025		0.719	0.0045			49.1219	-0.0015	0.00014		-0.00154	4e-05		-0.00136	3e-05		-0.0014	5e-05		-0.00094	6e-05
49.1695	0.7201	0.0071		0.7304	0.0025		0.728	0.0034		0.7229	0.0014		0.7207	0.0055			49.1695	-0.0015	0.00014		-0.00155	4e-05		-0.00136	3e-05		-0.0014	5e-05		-0.00093	6e-05
49.217	0.7193	0.0038		0.7274	0.0013		0.7278	0.0023		0.7244	0.0009		0.7174	0.0053			49.217	-0.0015	0.00014		-0.00155	4e-05		-0.00136	3e-05		-0.0014	5e-05		-0.00093	6e-05
49.2646	0.7167	0.0052		0.7264	0.0017		0.7263	0.0037		0.7231	0.0022		0.7187	0.0062			49.2646	-0.0015	0.00014		-0.00155	4e-05		-0.00136	3e-05		-0.0014	5e-05		-0.00093	6e-05
49.3122	0.717	0.0076		0.7269	0.0008		0.7258	0.0042		0.7228	0.001		0.7172	0.0043			49.3122	-0.0015	0.00014		-0.00155	4e-05		-0.00136	3e-05		-0.00141	5e-05		-0.00093	6e-05
49.3598	0.7148	0.0052		0.7259	0.0022		0.7262	0.0041		0.7239	0.0009		0.7164	0.0028			49.3598	-0.0015	0.00014		-0.00155	4e-05		-0.00136	2e-05		-0.00141	5e-05		-0.00093	6e-05
49.4074	0.7188	0.0077		0.7298	0.0008		0.7269	0.0018		0.7247	0.001		0.7179	0.0028			49.4074	-0.0015	0.00014		-0.00155	4e-05		-0.00136	2e-05		-0.00141	5e-05		-0.00092	6e-05
49.4549	0.716	0.0072		0.7271	0.0007		0.7265	0.0024		0.7245	0.0013		0.7177	0.0048			49.4549	-0.00151	0.00014		-0.00155	4e-05		-0.00136	2e-05		-0.00141	5e-05		-0.00092	6e-05
49.5025	0.7143	0.007		0.7272	0.0006		0.7272	0.0016		0.7245	0.0012		0.7187	0.0051			49.5025	-0.00151	0.00015		-0.00155	4e-05		-0.00136	2e-05		-0.00141	5e-05		-0.00092	6e-05
49.5501	0.7193	0.006		0.7268	0.0014		0.7261	0.0012		0.7236	0.0013		0.7203	0.0054			49.5501	-0.00151	0.00015		-0.00155	4e-05		-0.00136	2e-05		-0.00141	5e-05		-0.00092	6e-05
49.5977	0.7177	0.0055		0.7263	0.0007		0.7249	0.0013		0.7243	0.001		0.7187	0.0057			49.5977	-0.00151	0.00015		-0.00155	5e-05		-0.00136	2e-05		-0.00141	5e-05		-0.00091	6e-05
49.6453	0.7163	0.0084		0.7253	0.0014		0.7259	0.0016		0.7235	0.0017		0.7192	0.0045			49.6453	-0.00151	0.00015		-0.00155	5e-05		-0.00136	2e-05		-0.00141	5e-05		-0.00091	6e-05
49.6928	0.7162	0.0043		0.7267	0.0017		0.7264	0.0017		0.7233	0.0015		0.7204	0.0043			49.6928	-0.00151	0.00015		-0.00155	5e-05		-0.00136	2e-05		-0.00141	5e-05		-0.00091	6e-05
49.7404	0.7173	0.0059		0.727	0.0021		0.7239	0.0024		0.723	0.0008		0.7197	0.0028			49.7404	-0.00151	0.00015		-0.00155	5e-05		-0.00136	2e-05		-0.00141	5e-05		-0.00091	5e-05
49.788	0.7168	0.0096		0.7268	0.0015		0.724	0.0035		0.7248	0.0004		0.7185	0.0042			49.788	-0.00151	0.00015		-0.00156	5e-05		-0.00136	2e-05		-0.00141	5e-05		-0.00091	5e-05
49.8356	0.7177	0.0091		0.7259	0.0015		0.7262	0.0025		0.7246	0.0012		0.72	0.0037			49.8356	-0.00151	0.00016		-0.00156	5e-05		-0.00136	2e-05		-0.00141	5e-05		-0.0009	5e-05
49.8832	0.7177	0.009		0.7254	0.0003		0.7264	0.003		0.7239	0.0008		0.7194	0.0027			49.8832	-0.00151	0.00016		-0.00156	5e-05		-0.00136	2e-05		-0.00141	5e-05		-0.0009	5e-05
49.9307	0.7165	0.0072		0.7265	0.0013		0.7271	0.0014		0.7234	0.0028		0.7179	0.0034			49.9307	-0.00151	0.00016		-0.00156	5e-05		-0.00136	2e-05		-0.00141	5e-05		-0.0009	5e-05
49.9783	0.7154	0.0046		0.7265	0.0018		0.7264	0.0011		0.7234	0.0002		0.7178	0.004			49.9783	-0.00151	0.00016		-0.00156	5e-05		-0.00136	2e-05		-0.00141	5e-05		-0.0009	5e-05
50.0259	0.7161	0.0056		0.7258	0.0019		0.7253	0.0034		0.724	0.0015		0.7182	0.0045			50.0259	-0.00151	0.00016		-0.00156	5e-05		-0.00136	2e-05		-0.00141	5e-05		-0.0009	5e-05
50.0735	0.7154	0.0056		0.7256	0.0004		0.7262	0.0033		0.721	0.0007		0.7185	0.0059			50.0735	-0.00151	0.00016		-0.00156	6e-05		-0.00136	2e-05		-0.00141	5e-05		-0.0009	5e-05
50.1211	0.7173	0.0065		0.7252	0.0012		0.725	0.0027		0.721	0.0012		0.7179	0.0056			50.1211	-0.00151	0.00016		-0.00156	6e-05		-0.00136	3e-05		-0.00142	5e-05		-0.00089	5e-05
50.1686	0.7179	0.0058		0.7259	0.0022		0.7259	0.0033		0.7238	0.0004		0.7186	0.0053			50.1686	-0.00151	0.00017		-0.00156	6e-05		-0.00136	3e-05		-0.00142	5e-05		-0.00089	4e-05
50.2162	0.7187	0.0081		0.7262	0.0025		0.7248	0.0027		0.7219	0.0009		0.7177	0.0056			50.2162	-0.00152	0.00017		-0.00156	6e-05		-0.00136	3e-05		-0.00142	5e-05		-0.00089	4e-05
50.2638	0.7189	0.0055		0.7273	0.0013		0.7245	0.0023		0.724	0.0023		0.718	0.0062			50.2638	-0.00152	0.00017		-0.00156	6e-05		-0.00136	3e-05		-0.00142	5e-05		-0.00089	4e-05
50.3114	0.7166	0.0086		0.7272	0.0009		0.7248	0.0032		0.7242	0.0017		0.7191	0.0057			50.3114	-0.00152	0.00017		-0.00156	6e-05		-0.00136	3e-05		-0.00142	5e-05		-0.00089	4e-05
50.359	0.7162	0.0068		0.7268	0.0012		0.725	0.0018		0.7223	0.0006		0.7194	0.0043			50.359	-0.00152	0.00017		-0.00156	6e-05		-0.00136	3e-05		-0.00142	5e-05		-0.00089	4e-05
50.4065	0.7172	0.0075		0.7258	0.0017		0.7245	0.0013		0.7226	0.0015		0.7185	0.0047			50.4065	-0.00152	0.00017		-0.00156	6e-05		-0.00136	3e-05		-0.00142	5e-05		-0.00088	4e-05
50.4541	0.7154	0.009		0.7264	0.0016		0.725	0.002		0.7238	0.0016		0.7181	0.0046			50.4541	-0.00152	0.00017		-0.00156	6e-05		-0.00136	3e-05		-0.00142	5e-05		-0.00088	4e-05
50.5017	0.7164	0.0045		0.7251	0.0017		0.7246	0.0016		0.7224	0.0011		0.7187	0.0046			50.5017	-0.00152	0.00018		-0.00156	6e-05		-0.00136	3e-05		-0.00142	5e-05		-0.00088	4e-05
50.5493	0.7164	0.0041		0.7255	0.0017		0.7241	0.0019		0.7222	0.0005		0.7189	0.0056			50.5493	-0.00152	0.00018		-0.00156	6e-05		-0.00136	4e-05		-0.00142	5e-05		-0.00088	4e-05
50.5969	0.7171	0.0045		0.7261	0.0017		0.724	0.0036		0.7232	0.0011		0.7179	0.0068			50.5969	-0.00152	0.00018		-0.00156	6e-05		-0.00136	4e-05		-0.00142	4e-05		-0.00088	4e-05
50.6444	0.7178	0.0055		0.7242	0.001		0.7256	0.0042		0.723	0.0011		0.7194	0.0051			50.6444	-0.00152	0.00018		-0.00156	6e-05		-0.00136	4e-05		-0.00142	4e-05		-0.00088	4e-05
50.692	0.7169	0.005		0.7242	0.0005		0.7263	0.0032		0.7231	0.0019		0.7196	0.004			50.692	-0.00152	0.00018		-0.00155	6e-05		-0.00136	4e-05		-0.00143	4e-05		-0.00088	4e-05
50.7396	0.7126	0.0035		0.7246	0.0021		0.7253	0.0014		0.724	0.0021		0.7185	0.0048			50.7396	-0.00152	0.00018		-0.00155	6e-05		-0.00136	4e-05		-0.00143	4e-05		-0.00087	3e-05
50.7872	0.7125	0.0057		0.7248	0.0012		0.7251	0.0022		0.722	0.0012		0.719	0.005			50.7872	-0.00152	0.00018		-0.00155	6e-05		-0.00136	4e-05		-0.00143	4e-05		-0.00087	3e-05
50.8348	0.7146	0.0062		0.724	0.001		0.725	0.0022		0.7216	0.001		0.7195	0.0048			50.8348	-0.00152	0.00019		-0.00155	6e-05		-0.00137	4e-05		-0.00143	4e-05		-0.00087	3e-05
50.8823	0.7143	0.0086		0.7251	0.0005		0.7249	0.001		0.7213	0.001		0.7182	0.0042			50.8823	-0.00152	0.00019		-0.00155	6e-05		-0.00137	4e-05		-0.00143	4e-05		-0.00087	3e-05
50.9299	0.7134	0.0095		0.726	0.0006		0.7246	0.001		0.7199	0.0024		0.7187	0.0052			50.9299	-0.00152	0.00019		-0.00155	6e-05		-0.00137	4e-05		-0.00143	4e-05		-0.00087	3e-05
50.9775	0.7151	0.0077		0.7248	0.0011		0.724	0.0015		0.7203	0.001		0.7176	0.0059			50.9775	-0.00153	0.00019		-0.00155	6e-05		-0.00137	5e-05		-0.00143	4e-05		-0.00087	3e-05
51.0251	0.7161	0.0063		0.7237	0.0019		0.7245	0.0021		0.7199	0.0009		0.7165	0.0049			51.0251	-0.00153	0.00019		-0.00155	5e-05		-0.00137	5e-05		-0.00143	4e-05		-0.00087	3e-05
51.0727	0.7172	0.0039		0.7249	0.0005		0.7239	0.0015		0.721	0.0008		0.718	0.0047			51.0727	-0.00153	0.00019		-0.00155	5e-05		-0.00137	5e-05		-0.00143	4e-05		-0.00086	3e-05
51.1202	0.7153	0.0041		0.724	0.0007		0.7248	0.0021		0.7214	0.0019		0.718	0.0029			51.1202	-0.00153	0.00019		-0.00155	5e-05		-0.00137	5e-05		-0.00143	4e-05		-0.00086	3e-05
51.1678	0.7138	0.0065		0.7227	0.0016		0.7245	0.0009		0.7221	0.0014		0.7168	0.0045			51.1678	-0.00153	0.0002		-0.00155	5e-05		-0.00137	5e-05		-0.00143	4e-05		-0.00086	3e-05
51.2154	0.7127	0.0076		0.7234	0.0021		0.723	0.0012		0.7226	0.0011		0.7165	0.0074			51.2154	-0.00153	0.0002		-0.00155	5e-05		-0.00137	5e-05		-0.00144	4e-05		-0.00086	3e-05
51.263	0.7145	0.0073		0.7244	0.0014		0.7229	0.0033		0.7213	0.001		0.7164	0.0073			51.263	-0.00153	0.0002		-0.00155	5e-05		-0.00137	5e-05		-0.00144	4e-05		-0.00086	3e-05
51.3106	0.714	0.0064		0.7244	0.0004		0.7226	0.0038		0.7206	0.0012		0.7171	0.0066			51.3106	-0.00153	0.0002		-0.00155	5e-05		-0.00137	5e-05		-0.00144	4e-05		-0.00086	3e-05
51.3581	0.7127	0.0062		0.7237	0.0013		0.7224	0.0031		0.72	0.0011		0.717	0.0042			51.3581	-0.00153	0.0002		-0.00155	5e-05		-0.00137	5e-05		-0.00144	4e-05		-0.00085	3e-05
51.4057	0.7152	0.0066		0.7237	0.002		0.7229	0.0023		0.7194	0.0004		0.7168	0.0032			51.4057	-0.00153	0.0002		-0.00155	5e-05		-0.00137	6e-05		-0.00144	3e-05		-0.00085	3e-05
51.4533	0.7146	0.0052		0.7246	0.0014		0.7232	0.0027		0.7193	0.0015		0.7178	0.006			51.4533	-0.00153	0.0002		-0.00155	5e-05		-0.00137	6e-05		-0.00144	3e-05		-0.00085	3e-05
51.5009	0.7138	0.0069		0.7239	0.0022		0.7237	0.0024		0.7188	0.0019		0.7164	0.0069			51.5009	-0.00153	0.0002		-0.00155	5e-05		-0.00137	6e-05		-0.00144	3e-05		-0.00085	3e-05
51.5485	0.7127	0.0051		0.7228	0.0018		0.7234	0.0023		0.7206	0.0007		0.7165	0.006			51.5485	-0.00153	0.0002		-0.00155	5e-05		-0.00137	6e-05		-0.00144	3e-05		-0.00085	3e-05
51.596	0.7124	0.005		0.724	0.0004		0.7232	0.0023		0.7219	0.0013		0.718	0.0052			51.596	-0.00153	0.00021		-0.00155	5e-05		-0.00138	6e-05		-0.00144	3e-05		-0.00084	3e-05
51.6436	0.714	0.0043		0.7251	0.0013		0.7241	0.0036		0.7224	0.0008		0.7182	0.0031			51.6436	-0.00153	0.00021		-0.00155	4e-05		-0.00138	6e-05		-0.00144	3e-05		-0.00084	3e-05
51.6912	0.7158	0.0068		0.724	0.0017		0.7239	0.0017		0.7222	0.0032		0.7178	0.0028			51.6912	-0.00154	0.00021		-0.00155	4e-05		-0.00138	6e-05		-0.00144	3e-05		-0.00084	2e-05
51.7388	0.7144	0.0036		0.7226	0.001		0.7237	0.002		0.7213	0.001		0.7168	0.0052			51.7388	-0.00154	0.00021		-0.00155	4e-05		-0.00138	6e-05		-0.00144	3e-05		-0.00084	2e-05
51.7864	0.7138	0.0054		0.724	0.0014		0.7232	0.0018		0.7193	0.0012		0.7165	0.0051			51.7864	-0.00154	0.00021		-0.00156	4e-05		-0.00138	6e-05		-0.00144	3e-05		-0.00084	2e-05
51.8339	0.7141	0.0049		0.7249	0.002		0.7219	0.0034		0.7196	0.0027		0.7146	0.0042			51.8339	-0.00154	0.00021		-0.00156	4e-05		-0.00138	6e-05		-0.00144	3e-05		-0.00083	2e-05
51.8815	0.7121	0.0059		0.7248	0.0019		0.7236	0.0031		0.7218	0.0036		0.7158	0.0015			51.8815	-0.00154	0.00021		-0.00156	4e-05		-0.00138	6e-05		-0.00144	3e-05		-0.00083	2e-05
51.9291	0.7144	0.008		0.7231	0.0008		0.7222	0.0032		0.7199	0.0013		0.7176	0.0038			51.9291	-0.00154	0.00021		-0.00156	4e-05		-0.00138	7e-05		-0.00145	3e-05		-0.00083	2e-05
51.9767	0.7145	0.0042		0.7253	0.0016		0.7239	0.0018		0.7203	0.0021		0.715	0.0026			51.9767	-0.00154	0.00021		-0.00156	4e-05		-0.00138	7e-05		-0.00145	3e-05		-0.00082	2e-05
52.0243	0.7127	0.0041		0.7221	0.0003		0.723	0.0023		0.7199	0.0036		0.7157	0.0029			52.0243	-0.00154	0.00021		-0.00156	4e-05		-0.00138	7e-05		-0.00145	3e-05		-0.00082	2e-05
52.0718	0.7111	0.0057		0.7234	0.0009		0.7232	0.0035		0.7206	0.0022		0.7186	0.0049			52.0718	-0.00154	0.00022		-0.00156	4e-05		-0.00138	7e-05		-0.00145	3e-05		-0.00082	2e-05
52.1194	0.7142	0.0063		0.7224	0.0013		0.7221	0.0034		0.7205	0.0011		0.7143	0.0058			52.1194	-0.00154	0.00022		-0.00156	4e-05		-0.00138	7e-05		-0.00145	3e-05		-0.00082	2e-05
52.167	0.7164	0.0091		0.7234	0.0025		0.721	0.0021		0.7188	0.001		0.7157	0.0058			52.167	-0.00154	0.00022		-0.00156	4e-05		-0.00139	7e-05		-0.00145	3e-05		-0.00081	2e-05
52.2146	0.7129	0.0077		0.7241	0.0023		0.7231	0.003		0.7199	0.0028		0.7157	0.004			52.2146	-0.00154	0.00022		-0.00156	3e-05		-0.00139	7e-05		-0.00145	3e-05		-0.00081	2e-05
52.2622	0.7117	0.0022		0.7236	0.0011		0.7235	0.0066		0.7223	0.0036		0.7176	0.0037			52.2622	-0.00154	0.00022		-0.00156	3e-05		-0.00139	7e-05		-0.00145	3e-05		-0.00081	2e-05
52.3097	0.7146	0.0081		0.7229	0.0018		0.7204	0.0037		0.7221	0.0009		0.7164	0.005			52.3097	-0.00154	0.00022		-0.00156	3e-05		-0.00139	7e-05		-0.00145	3e-05		-0.0008	2e-05
52.3573	0.7148	0.0065		0.7231	0.002		0.7218	0.0031		0.7189	0.0008		0.7159	0.0059			52.3573	-0.00154	0.00022		-0.00156	3e-05		-0.00139	7e-05		-0.00145	4e-05		-0.0008	2e-05
52.4049	0.7149	0.0073		0.7231	0.0018		0.7215	0.0023		0.7213	0.0008		0.718	0.0048			52.4049	-0.00154	0.00022		-0.00156	3e-05		-0.00139	7e-05		-0.00145	4e-05		-0.0008	2e-05
52.4525	0.7135	0.0091		0.7227	0.0017		0.7204	0.0041		0.7181	0.0005		0.7167	0.0061			52.4525	-0.00154	0.00022		-0.00156	3e-05		-0.00139	7e-05		-0.00145	4e-05		-0.00079	2e-05
52.5001	0.7134	0.0073		0.7234	0.002		0.7208	0.0026		0.7171	0.0013		0.7161	0.0064			52.5001	-0.00154	0.00022		-0.00156	3e-05		-0.00139	7e-05		-0.00145	4e-05		-0.00079	2e-05
52.5476	0.7144	0.0038		0.7225	0.0006		0.7217	0.0008		0.7169	0.0019		0.715	0.0052			52.5476	-0.00155	0.00023		-0.00157	3e-05		-0.00139	7e-05		-0.00145	4e-05		-0.00079	2e-05
52.5952	0.7132	0.0085		0.7222	0.0035		0.7228	0.0043		0.718	0.0006		0.7179	0.0042			52.5952	-0.00155	0.00023		-0.00157	3e-05		-0.00139	7e-05		-0.00145	4e-05		-0.00078	2e-05
52.6428	0.7149	0.0098		0.7244	0.0028		0.724	0.003		0.7181	0.0025		0.7155	0.0053			52.6428	-0.00155	0.00023		-0.00157	3e-05		-0.00139	7e-05		-0.00145	4e-05		-0.00078	2e-05
52.6904	0.7119	0.0069		0.7219	0.0018		0.7211	0.0028		0.7187	0.0014		0.7163	0.0045			52.6904	-0.00155	0.00023		-0.00157	2e-05		-0.0014	7e-05		-0.00145	4e-05		-0.00078	2e-05
52.738	0.7128	0.008		0.7217	0.0013		0.7218	0.002		0.7193	0.0013		0.7182	0.0029			52.738	-0.00155	0.00023		-0.00157	2e-05		-0.0014	7e-05		-0.00145	4e-05		-0.00077	2e-05
52.7855	0.714	0.0094		0.7223	0.002		0.722	0.0033		0.7194	0.0008		0.7165	0.0038			52.7855	-0.00155	0.00023		-0.00157	2e-05		-0.0014	8e-05		-0.00145	4e-05		-0.00077	2e-05
52.8331	0.7121	0.0082		0.7217	0.0024		0.7208	0.0022		0.7185	0.0014		0.7155	0.006			52.8331	-0.00155	0.00023		-0.00157	2e-05		-0.0014	8e-05		-0.00145	5e-05		-0.00076	2e-05
52.8807	0.7127	0.0054		0.7222	0.0014		0.7212	0.0024		0.72	0.0016		0.7148	0.0047			52.8807	-0.00155	0.00023		-0.00157	2e-05		-0.0014	8e-05		-0.00145	5e-05		-0.00076	2e-05
52.9283	0.7128	0.0071		0.7214	0.0023		0.7214	0.0031		0.7202	0.0009		0.715	0.0038			52.9283	-0.00155	0.00023		-0.00157	2e-05		-0.0014	8e-05		-0.00145	5e-05		-0.00075	2e-05
52.9759	0.7123	0.0054		0.7209	0.0018		0.7211	0.0026		0.7185	0.0018		0.7162	0.0049			52.9759	-0.00155	0.00023		-0.00157	2e-05		-0.0014	8e-05		-0.00145	5e-05		-0.00075	1e-05
53.0234	0.7128	0.0052		0.7225	0.0007		0.7222	0.0024		0.7183	0.0006		0.7162	0.0059			53.0234	-0.00155	0.00023		-0.00157	2e-05		-0.0014	8e-05		-0.00145	5e-05		-0.00075	1e-05
53.071	0.7121	0.0067		0.7223	0.001		0.7222	0.0031		0.7171	0.0006		0.717	0.0048			53.071	-0.00155	0.00023		-0.00157	2e-05		-0.0014	8e-05		-0.00145	5e-05		-0.00074	1e-05
53.1186	0.712	0.0084		0.7209	0.0005		0.7219	0.0034		0.7168	0.0006		0.7171	0.0047			53.1186	-0.00155	0.00023		-0.00158	2e-05		-0.0014	8e-05		-0.00145	5e-05		-0.00074	1e-05
53.1662	0.7124	0.0073		0.7205	0.0005		0.7224	0.004		0.7186	0.0006		0.7153	0.0065			53.1662	-0.00155	0.00024		-0.00158	2e-05		-0.0014	8e-05		-0.00145	6e-05		-0.00073	1e-05
53.2138	0.7123	0.0058		0.7209	0.001		0.7207	0.0028		0.719	0.0005		0.7158	0.0075			53.2138	-0.00155	0.00024		-0.00158	1e-05		-0.00141	8e-05		-0.00145	6e-05		-0.00073	1e-05
53.2614	0.7116	0.0052		0.7209	0.0006		0.7198	0.0016		0.7189	0.0004		0.7172	0.0074			53.2614	-0.00155	0.00024		-0.00158	1e-05		-0.00141	8e-05		-0.00145	6e-05		-0.00072	1e-05
53.3089	0.7108	0.0048		0.7206	0.0005		0.7218	0.0035		0.7187	0.0011		0.7165	0.0046			53.3089	-0.00155	0.00024		-0.00158	1e-05		-0.00141	8e-05		-0.00145	6e-05		-0.00072	1e-05
53.3565	0.7122	0.0084		0.7206	0.002		0.7219	0.0032		0.7183	0.0016		0.7153	0.0035			53.3565	-0.00155	0.00024		-0.00158	1e-05		-0.00141	8e-05		-0.00145	6e-05		-0.00071	1e-05
53.4041	0.7117	0.0093		0.7201	0.0024		0.7204	0.0013		0.7184	0.0009		0.7149	0.0054			53.4041	-0.00155	0.00024		-0.00158	1e-05		-0.00141	8e-05		-0.00144	6e-05		-0.00071	1e-05
53.4517	0.7093	0.0076		0.7205	0.0024		0.7199	0.0024		0.7175	0.0016		0.7144	0.0067			53.4517	-0.00155	0.00024		-0.00158	1e-05		-0.00141	8e-05		-0.00144	6e-05		-0.0007	1e-05
53.4993	0.7094	0.0102		0.7216	0.0017		0.7208	0.0021		0.7171	0.0021		0.7149	0.0042			53.4993	-0.00155	0.00024		-0.00158	1e-05		-0.00141	8e-05		-0.00144	6e-05		-0.00069	0
53.5468	0.7119	0.0104		0.7226	0.0011		0.721	0.0027		0.7169	0.001		0.7166	0.0039			53.5468	-0.00155	0.00024		-0.00158	1e-05		-0.00141	8e-05		-0.00144	6e-05		-0.00069	0
53.5944	0.7123	0.007		0.72	0.0014		0.72	0.0021		0.7172	0.0028		0.7149	0.0068			53.5944	-0.00155	0.00024		-0.00158	1e-05		-0.00141	8e-05		-0.00144	7e-05		-0.00068	0
53.642	0.7147	0.0056		0.7205	0.0031		0.7196	0.0026		0.718	0.0015		0.7179	0.005			53.642	-0.00155	0.00024		-0.00158	1e-05		-0.00141	8e-05		-0.00144	7e-05		-0.00067	0
53.6896	0.7115	0.0072		0.7212	0.0013		0.7209	0.0022		0.7176	0.0017		0.7162	0.0023			53.6896	-0.00155	0.00024		-0.00158	1e-05		-0.00141	8e-05		-0.00144	7e-05		-0.00067	0
53.7372	0.7112	0.0084		0.7202	0.0009		0.7201	0.0029		0.7175	0.0009		0.7145	0.0048			53.7372	-0.00155	0.00024		-0.00158	1e-05		-0.00141	7e-05		-0.00144	7e-05		-0.00066	0
53.7847	0.7095	0.007		0.7202	0.0013		0.7217	0.0017		0.7164	0.0012		0.7147	0.0049			53.7847	-0.00155	0.00024		-0.00158	1e-05		-0.00141	7e-05		-0.00144	7e-05		-0.00065	1e-05
53.8323	0.7077	0.0105		0.7202	0.0028		0.7202	0.0022		0.7177	0.0005		0.7168	0.0054			53.8323	-0.00155	0.00024		-0.00158	1e-05		-0.00141	7e-05		-0.00144	7e-05		-0.00065	1e-05
53.8799	0.7127	0.0094		0.7201	0.0012		0.7217	0.0021		0.7179	0.0007		0.7155	0.0065			53.8799	-0.00155	0.00024		-0.00158	1e-05		-0.00141	7e-05		-0.00143	7e-05		-0.00064	1e-05
53.9275	0.7127	0.0084		0.7207	0.0003		0.7215	0.0012		0.7167	0.0007		0.7172	0.0038			53.9275	-0.00155	0.00024		-0.00158	1e-05		-0.00142	7e-05		-0.00143	7e-05		-0.00063	1e-05
53.9751	0.71	0.0081		0.7198	0.0006		0.7198	0.0033		0.719	0.0011		0.7159	0.0057			53.9751	-0.00155	0.00024		-0.00158	1e-05		-0.00142	7e-05		-0.00143	7e-05		-0.00062	1e-05
54.0226	0.709	0.0055		0.7201	0.001		0.719	0.0048		0.7173	0.0029		0.7144	0.0048			54.0226	-0.00155	0.00024		-0.00158	1e-05		-0.00142	7e-05		-0.00143	7e-05		-0.00062	1e-05
54.0702	0.7101	0.0074		0.7201	0.0024		0.7202	0.0036		0.7155	0.0022		0.7136	0.0033			54.0702	-0.00155	0.00024		-0.00158	1e-05		-0.00142	7e-05		-0.00143	7e-05		-0.00061	2e-05
54.1178	0.7139	0.0063		0.7199	0.0017		0.7185	0.0044		0.7164	0.0023		0.7148	0.0049			54.1178	-0.00155	0.00024		-0.00158	1e-05		-0.00142	7e-05		-0.00143	7e-05		-0.0006	2e-05
54.1654	0.7076	0.0076		0.7217	0.0016		0.7211	0.0022		0.7153	0.0017		0.7167	0.0073			54.1654	-0.00155	0.00024		-0.00158	1e-05		-0.00142	7e-05		-0.00142	7e-05		-0.00059	2e-05
54.213	0.71	0.0104		0.7194	0.0016		0.7192	0.0027		0.7177	0.0026		0.7143	0.0053			54.213	-0.00155	0.00024		-0.00158	1e-05		-0.00142	7e-05		-0.00142	7e-05		-0.00058	2e-05
54.2605	0.7109	0.0085		0.7188	0.0016		0.7198	0.0027		0.7177	0.0039		0.7131	0.0064			54.2605	-0.00155	0.00024		-0.00158	1e-05		-0.00142	7e-05		-0.00142	7e-05		-0.00057	2e-05
54.3081	0.7126	0.0102		0.7185	0.0002		0.7194	0.0033		0.7178	0.0009		0.7153	0.0063			54.3081	-0.00155	0.00024		-0.00158	1e-05		-0.00142	7e-05		-0.00142	7e-05		-0.00056	2e-05
54.3557	0.7096	0.0028		0.7188	0.0011		0.7187	0.0004		0.718	0.003		0.7156	0.0063			54.3557	-0.00155	0.00024		-0.00158	1e-05		-0.00142	7e-05		-0.00142	7e-05		-0.00055	3e-05
54.4033	0.7097	0.0064		0.7191	0.002		0.7201	0.001		0.7193	0.0012		0.7131	0.0035			54.4033	-0.00155	0.00024		-0.00157	1e-05		-0.00142	7e-05		-0.00141	7e-05		-0.00054	3e-05
54.4509	0.7096	0.0087		0.7186	0.0014		0.7184	0.0033		0.7175	0.0004		0.7138	0.0072			54.4509	-0.00155	0.00024		-0.00157	1e-05		-0.00142	7e-05		-0.00141	7e-05		-0.00053	3e-05
54.4984	0.7081	0.0064		0.7194	0.0024		0.7193	0.0054		0.7149	0.0015		0.7134	0.0058			54.4984	-0.00155	0.00023		-0.00157	1e-05		-0.00142	7e-05		-0.00141	7e-05		-0.00052	3e-05
54.546	0.7109	0.0078		0.7188	0.0022		0.7202	0.0042		0.7168	0.0023		0.7148	0.0055			54.546	-0.00155	0.00023		-0.00157	1e-05		-0.00142	7e-05		-0.00141	7e-05		-0.00051	3e-05
54.5936	0.7108	0.0062		0.7199	0.0032		0.721	0.0058		0.7172	0.0014		0.7171	0.0071			54.5936	-0.00154	0.00023		-0.00157	1e-05		-0.00142	7e-05		-0.00141	7e-05		-0.0005	3e-05
54.6412	0.709	0.0106		0.7184	0.0019		0.7217	0.003		0.7171	0.0024		0.7181	0.0057			54.6412	-0.00154	0.00023		-0.00157	2e-05		-0.00142	7e-05		-0.0014	8e-05		-0.00049	4e-05
54.6888	0.7079	0.008		0.7195	0.0006		0.7184	0.0018		0.7164	0.0027		0.716	0.0026			54.6888	-0.00154	0.00023		-0.00157	2e-05		-0.00141	7e-05		-0.0014	8e-05		-0.00048	4e-05
54.7363	0.7087	0.009		0.7202	0.0016		0.7197	0.002		0.7163	0.0016		0.7147	0.0044			54.7363	-0.00154	0.00023		-0.00157	2e-05		-0.00141	7e-05		-0.0014	8e-05		-0.00047	4e-05
54.7839	0.7067	0.0091		0.7194	0.001		0.7185	0.0028		0.7154	0.0012		0.7161	0.006			54.7839	-0.00154	0.00023		-0.00157	2e-05		-0.00141	7e-05		-0.00139	8e-05		-0.00045	4e-05
54.8315	0.707	0.0068		0.7185	0.0023		0.7195	0.0025		0.7162	0.001		0.7135	0.0072			54.8315	-0.00154	0.00023		-0.00156	2e-05		-0.00141	7e-05		-0.00139	8e-05		-0.00044	4e-05
54.8791	0.7098	0.0077		0.7186	0.0017		0.7183	0.0041		0.7171	0.0017		0.7138	0.0043			54.8791	-0.00154	0.00023		-0.00156	2e-05		-0.00141	7e-05		-0.00139	8e-05		-0.00043	4e-05
54.9267	0.7104	0.0071		0.72	0.0014		0.7176	0.0038		0.7167	0.0012		0.7142	0.0056			54.9267	-0.00154	0.00023		-0.00156	2e-05		-0.00141	7e-05		-0.00139	8e-05		-0.00042	5e-05
54.9742	0.7107	0.0058		0.7192	0.0018		0.7163	0.0043		0.7174	0.0014		0.7135	0.0057			54.9742	-0.00154	0.00022		-0.00156	3e-05		-0.00141	7e-05		-0.00138	8e-05		-0.0004	5e-05
55.0218	0.7076	0.0071		0.7184	0.0016		0.7189	0.001		0.7164	0.002		0.7165	0.0033			55.0218	-0.00154	0.00022		-0.00156	3e-05		-0.00141	7e-05		-0.00138	8e-05		-0.00039	5e-05
55.0694	0.7094	0.0093		0.7185	0.0022		0.7176	0.004		0.7159	0.0013		0.7139	0.0042			55.0694	-0.00154	0.00022		-0.00156	3e-05		-0.00141	7e-05		-0.00138	8e-05		-0.00038	5e-05
55.117	0.7091	0.0045		0.7176	0.0007		0.7185	0.0016		0.7158	0.0016		0.7138	0.0034			55.117	-0.00153	0.00022		-0.00155	3e-05		-0.00141	7e-05		-0.00137	8e-05		-0.00036	5e-05
55.1646	0.7069	0.0073		0.7176	0.0017		0.7188	0.0032		0.714	0.003		0.7113	0.004			55.1646	-0.00153	0.00022		-0.00155	3e-05		-0.0014	7e-05		-0.00137	8e-05		-0.00035	5e-05
55.2121	0.7101	0.0082		0.7188	0.0013		0.7181	0.0035		0.7178	0.0012		0.7126	0.0035			55.2121	-0.00153	0.00022		-0.00155	4e-05		-0.0014	7e-05		-0.00136	8e-05		-0.00034	5e-05
55.2597	0.7095	0.006		0.7171	0.0004		0.7191	0.0039		0.7147	0.0026		0.7154	0.0048			55.2597	-0.00153	0.00022		-0.00155	4e-05		-0.0014	7e-05		-0.00136	8e-05		-0.00032	6e-05
55.3073	0.7078	0.0107		0.7186	0.0021		0.7185	0.0021		0.7147	0.0007		0.7138	0.0049			55.3073	-0.00153	0.00022		-0.00154	4e-05		-0.0014	7e-05		-0.00136	8e-05		-0.00031	6e-05
55.3549	0.7067	0.0086		0.7179	0.002		0.7195	0.003		0.7149	0.0006		0.7148	0.0054			55.3549	-0.00153	0.00021		-0.00154	4e-05		-0.0014	7e-05		-0.00135	8e-05		-0.00029	6e-05
55.4025	0.7079	0.0098		0.7172	0.0024		0.719	0.0029		0.7146	0.0014		0.7135	0.0042			55.4025	-0.00153	0.00021		-0.00154	4e-05		-0.0014	7e-05		-0.00135	8e-05		-0.00028	6e-05
55.45	0.711	0.0084		0.7174	0.0002		0.7179	0.0039		0.7157	0.0004		0.713	0.0007			55.45	-0.00152	0.00021		-0.00154	5e-05		-0.00139	7e-05		-0.00134	8e-05		-0.00026	6e-05
55.4976	0.711	0.0107		0.7168	0.0006		0.7168	0.0018		0.716	0.0023		0.7138	0.0043			55.4976	-0.00152	0.00021		-0.00153	5e-05		-0.00139	7e-05		-0.00134	8e-05		-0.00025	6e-05
55.5452	0.7072	0.0096		0.7177	0.0026		0.7176	0.0014		0.7143	0.0021		0.7127	0.0051			55.5452	-0.00152	0.00021		-0.00153	5e-05		-0.00139	8e-05		-0.00133	8e-05		-0.00023	6e-05
55.5928	0.7093	0.0062		0.7161	0.0004		0.7158	0.0045		0.7132	0.0024		0.7129	0.0036			55.5928	-0.00152	0.00021		-0.00153	5e-05		-0.00139	8e-05		-0.00133	8e-05		-0.00022	6e-05
55.6404	0.7069	0.0039		0.7168	0.0004		0.7165	0.0039		0.7129	0.003		0.7144	0.0054			55.6404	-0.00152	0.00021		-0.00153	6e-05		-0.00139	8e-05		-0.00132	8e-05		-0.0002	7e-05
55.6879	0.7084	0.0064		0.7187	0.0025		0.7178	0.0034		0.7143	0.001		0.7133	0.0051			55.6879	-0.00151	0.0002		-0.00152	6e-05		-0.00138	8e-05		-0.00131	8e-05		-0.00018	7e-05
55.7355	0.7084	0.0048		0.7189	0.0016		0.718	0.0024		0.7152	0.0023		0.7168	0.0034			55.7355	-0.00151	0.0002		-0.00152	6e-05		-0.00138	8e-05		-0.00131	8e-05		-0.00017	7e-05
55.7831	0.7087	0.0109		0.7149	0.0032		0.7178	0.0029		0.7158	0.0013		0.716	0.0052			55.7831	-0.00151	0.0002		-0.00152	6e-05		-0.00138	8e-05		-0.0013	8e-05		-0.00015	7e-05
55.8307	0.709	0.0083		0.7152	0.0006		0.7168	0.0018		0.7148	0.0006		0.7137	0.0057			55.8307	-0.00151	0.0002		-0.00151	6e-05		-0.00138	8e-05		-0.0013	8e-05		-0.00013	7e-05
55.8783	0.7101	0.0088		0.7181	0.0022		0.7171	0.0036		0.7132	0.0011		0.7148	0.0059			55.8783	-0.00151	0.0002		-0.00151	7e-05		-0.00137	8e-05		-0.00129	8e-05		-0.00011	7e-05
55.9258	0.7077	0.0058		0.7169	0.0005		0.7182	0.0036		0.7134	0.0008		0.7153	0.0051			55.9258	-0.0015	0.0002		-0.00151	7e-05		-0.00137	8e-05		-0.00128	8e-05		-0.0001	7e-05
55.9734	0.707	0.0065		0.717	0.0019		0.7155	0.0031		0.7136	0.0015		0.7137	0.0051			55.9734	-0.0015	0.0002		-0.0015	7e-05		-0.00137	8e-05		-0.00128	7e-05		-8e-05	7e-05
56.021	0.7065	0.0057		0.7163	0.002		0.7174	0.0016		0.7134	0.0035		0.7136	0.003			56.021	-0.0015	0.00019		-0.0015	7e-05		-0.00136	8e-05		-0.00127	7e-05		-6e-05	7e-05
56.0686	0.707	0.0024		0.7184	0.0012		0.7162	0.0026		0.7129	0.0021		0.7135	0.004			56.0686	-0.00149	0.00019		-0.0015	7e-05		-0.00136	9e-05		-0.00126	7e-05		-4e-05	7e-05
56.1162	0.7067	0.0059		0.7171	0.001		0.7155	0.0027		0.7138	0.0023		0.714	0.0047			56.1162	-0.00149	0.00019		-0.00149	7e-05		-0.00136	9e-05		-0.00126	7e-05		-2e-05	7e-05
56.1637	0.7059	0.0092		0.717	0.0019		0.7177	0.0026		0.7144	0.0019		0.7151	0.004			56.1637	-0.00149	0.00019		-0.00149	8e-05		-0.00135	9e-05		-0.00125	7e-05		0	7e-05
56.2113	0.7069	0.0076		0.7173	0.0018		0.7178	0.0049		0.7145	0.0016		0.7146	0.0055			56.2113	-0.00148	0.00019		-0.00149	8e-05		-0.00135	9e-05		-0.00124	7e-05		2e-05	7e-05
56.2589	0.7088	0.0064		0.7166	0.002		0.717	0.0042		0.715	0.0019		0.7138	0.0061			56.2589	-0.00148	0.00019		-0.00148	8e-05		-0.00135	9e-05		-0.00123	7e-05		4e-05	8e-05
56.3065	0.7085	0.0086		0.7163	0.0013		0.7162	0.0022		0.7153	0.0028		0.7138	0.0032			56.3065	-0.00148	0.00018		-0.00148	8e-05		-0.00134	9e-05		-0.00123	7e-05		6e-05	8e-05
56.3541	0.7055	0.0102		0.7168	0.0015		0.7152	0.0027		0.7149	0.0017		0.7131	0.0033			56.3541	-0.00147	0.00018		-0.00148	8e-05		-0.00134	9e-05		-0.00122	7e-05		8e-05	8e-05
56.4016	0.7048	0.0102		0.716	0.0012		0.7171	0.003		0.7134	0.0009		0.7131	0.0046			56.4016	-0.00147	0.00018		-0.00147	8e-05		-0.00133	9e-05		-0.00121	7e-05		0.0001	8e-05
56.4492	0.7069	0.0082		0.7148	0.0021		0.7172	0.0041		0.7125	0.0019		0.7135	0.0036			56.4492	-0.00147	0.00018		-0.00147	9e-05		-0.00133	9e-05		-0.0012	7e-05		0.00012	8e-05
56.4968	0.7055	0.0075		0.7167	0.0007		0.7157	0.0029		0.7134	0.0011		0.7139	0.0026			56.4968	-0.00146	0.00018		-0.00146	9e-05		-0.00133	0.0001		-0.00119	7e-05		0.00015	8e-05
56.5444	0.7068	0.0063		0.716	0.0005		0.7164	0.0024		0.7121	0.0006		0.7144	0.0052			56.5444	-0.00146	0.00017		-0.00146	9e-05		-0.00132	0.0001		-0.00118	7e-05		0.00017	8e-05
56.592	0.7066	0.0066		0.7154	0.0007		0.7169	0.0038		0.7125	0.0015		0.7137	0.0054			56.592	-0.00145	0.00017		-0.00145	9e-05		-0.00132	0.0001		-0.00117	7e-05		0.00019	8e-05
56.6395	0.7067	0.0057		0.7152	0.001		0.716	0.0042		0.7124	0.0014		0.7148	0.0059			56.6395	-0.00145	0.00017		-0.00145	9e-05		-0.00131	0.0001		-0.00116	7e-05		0.00021	8e-05
56.6871	0.707	0.0066		0.7148	0.0017		0.7154	0.0039		0.7129	0.0017		0.7132	0.005			56.6871	-0.00144	0.00017		-0.00145	9e-05		-0.00131	0.0001		-0.00115	7e-05		0.00024	8e-05
56.7347	0.7036	0.0121		0.7161	0.0018		0.7155	0.0031		0.7145	0.0019		0.7125	0.0039			56.7347	-0.00144	0.00017		-0.00144	9e-05		-0.0013	0.0001		-0.00114	7e-05		0.00026	8e-05
56.7823	0.7037	0.0052		0.716	0.0015		0.7135	0.0021		0.7136	0.0019		0.7128	0.005			56.7823	-0.00144	0.00016		-0.00144	9e-05		-0.0013	0.0001		-0.00113	7e-05		0.00028	8e-05
56.8299	0.7039	0.0065		0.7177	0.0012		0.7151	0.0032		0.7133	0.0026		0.7145	0.0049			56.8299	-0.00143	0.00016		-0.00143	0.0001		-0.00129	0.0001		-0.00112	7e-05		0.00031	8e-05
56.8774	0.7058	0.0088		0.7152	0.0016		0.7155	0.0036		0.714	0.0007		0.7133	0.0067			56.8774	-0.00142	0.00016		-0.00143	0.0001		-0.00129	0.0001		-0.00111	7e-05		0.00033	8e-05
56.925	0.7075	0.0086		0.7139	0.002		0.7144	0.0022		0.7138	0.0014		0.7126	0.005			56.925	-0.00142	0.00016		-0.00142	0.0001		-0.00128	0.00011		-0.0011	7e-05		0.00036	8e-05
56.9726	0.707	0.009		0.7161	0.0033		0.7141	0.003		0.7116	0.0018		0.7129	0.0055			56.9726	-0.00141	0.00016		-0.00142	0.0001		-0.00128	0.00011		-0.00109	7e-05		0.00039	8e-05
57.0202	0.7038	0.0076		0.7159	0.0003		0.7168	0.0015		0.7127	0.0024		0.7138	0.0067			57.0202	-0.00141	0.00015		-0.00141	0.0001		-0.00127	0.00011		-0.00108	7e-05		0.00041	8e-05
57.0678	0.7059	0.0046		0.7154	0.001		0.7161	0.0041		0.7117	0.0009		0.7143	0.007			57.0678	-0.0014	0.00015		-0.00141	0.0001		-0.00127	0.00011		-0.00106	7e-05		0.00044	8e-05
57.1153	0.7057	0.0082		0.7143	0.0011		0.7159	0.0016		0.7142	0.0013		0.7148	0.0045			57.1153	-0.0014	0.00015		-0.0014	0.0001		-0.00126	0.00011		-0.00105	7e-05		0.00046	8e-05
57.1629	0.7091	0.0089		0.7137	0.002		0.7137	0.0028		0.7128	0.0013		0.7144	0.0029			57.1629	-0.00139	0.00015		-0.0014	0.0001		-0.00126	0.00011		-0.00104	7e-05		0.00049	8e-05
57.2105	0.7052	0.0073		0.7147	0.0011		0.7136	0.0037		0.7094	0.0023		0.7139	0.0064			57.2105	-0.00138	0.00014		-0.00139	0.0001		-0.00125	0.00011		-0.00103	7e-05		0.00052	8e-05
57.2581	0.7056	0.0076		0.715	0.0015		0.7145	0.0031		0.7136	0.0013		0.714	0.0058			57.2581	-0.00138	0.00014		-0.00139	0.0001		-0.00125	0.00011		-0.00101	7e-05		0.00055	8e-05
57.3057	0.7038	0.0091		0.7152	0.0032		0.7154	0.0015		0.7128	0.0022		0.7153	0.0041			57.3057	-0.00137	0.00014		-0.00138	0.0001		-0.00124	0.00011		-0.001	7e-05		0.00058	7e-05
57.3532	0.7031	0.0086		0.7154	0.0017		0.7163	0.0027		0.7131	0.0029		0.7162	0.0053			57.3532	-0.00136	0.00014		-0.00138	0.0001		-0.00123	0.00011		-0.00099	7e-05		0.00061	7e-05
57.4008	0.7031	0.0096		0.7157	0.0007		0.7165	0.0008		0.7124	0.0008		0.715	0.0061			57.4008	-0.00136	0.00013		-0.00137	0.0001		-0.00123	0.00011		-0.00097	7e-05		0.00064	7e-05
57.4484	0.7083	0.0085		0.7156	0.0012		0.7139	0.0043		0.713	0.0021		0.7149	0.0071			57.4484	-0.00135	0.00013		-0.00137	0.0001		-0.00122	0.00011		-0.00096	7e-05		0.00067	7e-05
57.496	0.708	0.0068		0.7147	0.0012		0.7145	0.0016		0.7123	0.0026		0.7132	0.0054			57.496	-0.00134	0.00013		-0.00136	0.0001		-0.00122	0.00011		-0.00094	7e-05		0.0007	7e-05
57.5436	0.7065	0.007		0.7132	0.0009		0.716	0.0028		0.7121	0.0022		0.7123	0.0043			57.5436	-0.00133	0.00013		-0.00135	0.0001		-0.00121	0.00011		-0.00093	7e-05		0.00073	7e-05
57.5911	0.7077	0.0084		0.7137	0.0001		0.7166	0.0014		0.7131	0.0024		0.7139	0.0048			57.5911	-0.00133	0.00012		-0.00135	0.0001		-0.0012	0.00011		-0.00091	7e-05		0.00076	7e-05
57.6387	0.7065	0.0088		0.7149	0.0015		0.7157	0.0022		0.7123	0.0023		0.7151	0.0067			57.6387	-0.00132	0.00012		-0.00134	0.0001		-0.0012	0.00011		-0.0009	7e-05		0.00079	7e-05
57.6863	0.7058	0.0065		0.7136	0.0021		0.7161	0.0014		0.7127	0.0003		0.7131	0.0046			57.6863	-0.00131	0.00012		-0.00134	0.0001		-0.00119	0.00011		-0.00088	7e-05		0.00082	7e-05
57.7339	0.7027	0.0088		0.7141	0.0006		0.7138	0.0023		0.7128	0.0024		0.7134	0.0023			57.7339	-0.0013	0.00012		-0.00133	0.0001		-0.00118	0.00011		-0.00086	7e-05		0.00086	7e-05
57.7815	0.7063	0.0058		0.714	0.001		0.7153	0.0025		0.7124	0.0006		0.7145	0.003			57.7815	-0.00129	0.00011		-0.00132	0.0001		-0.00118	0.00011		-0.00085	7e-05		0.00089	7e-05
57.829	0.7056	0.0089		0.7134	0.0005		0.7135	0.0027		0.7116	0.0023		0.7152	0.0047			57.829	-0.00128	0.00011		-0.00132	0.0001		-0.00117	0.00011		-0.00083	7e-05		0.00093	7e-05
57.8766	0.7052	0.0092		0.7135	0.0023		0.7156	0.0011		0.7112	0.0022		0.7147	0.0047			57.8766	-0.00127	0.00011		-0.00131	0.0001		-0.00116	0.00011		-0.00081	7e-05		0.00096	7e-05
57.9242	0.7026	0.0056		0.7127	0.0024		0.7148	0.0043		0.7121	0.0009		0.7175	0.0087			57.9242	-0.00127	0.00011		-0.00131	0.0001		-0.00115	0.00011		-0.00079	7e-05		0.001	7e-05
57.9718	0.7082	0.0058		0.7149	0.0016		0.716	0.0043		0.7123	0.003		0.7152	0.0038			57.9718	-0.00126	0.0001		-0.0013	0.0001		-0.00114	0.00011		-0.00077	7e-05		0.00103	7e-05
58.0194	0.7077	0.0068		0.7154	0.0004		0.7106	0.0022		0.7088	0.002		0.714	0.0035			58.0194	-0.00125	0.0001		-0.00129	0.0001		-0.00114	0.00011		-0.00075	7e-05		0.00107	7e-05
58.0669	0.7033	0.0068		0.7143	0.0015		0.7147	0.0037		0.7117	0.0028		0.7148	0.0054			58.0669	-0.00124	0.0001		-0.00128	0.0001		-0.00113	0.00011		-0.00074	7e-05		0.00111	7e-05
58.1145	0.704	0.0064		0.7116	0.0033		0.7156	0.0028		0.7152	0.0034		0.7145	0.0027			58.1145	-0.00123	0.0001		-0.00128	0.0001		-0.00112	0.00011		-0.00072	7e-05		0.00115	7e-05
58.1621	0.7044	0.0089		0.7139	0.0004		0.7151	0.0049		0.7119	0.0007		0.7126	0.0048			58.1621	-0.00121	9e-05		-0.00127	0.0001		-0.00111	0.00011		-0.00069	7e-05		0.00118	7e-05
58.2097	0.7058	0.0068		0.7134	0.0026		0.715	0.0022		0.7116	0.0019		0.7152	0.0068			58.2097	-0.0012	9e-05		-0.00126	0.0001		-0.0011	0.0001		-0.00067	7e-05		0.00122	7e-05
58.2573	0.7018	0.0092		0.7133	0.0024		0.7152	0.0005		0.7143	0.0011		0.7146	0.0034			58.2573	-0.00119	9e-05		-0.00125	0.0001		-0.00109	0.0001		-0.00065	7e-05		0.00126	7e-05
58.3048	0.7021	0.0074		0.7151	0.001		0.716	0.0034		0.7127	0.0011		0.7152	0.0049			58.3048	-0.00118	9e-05		-0.00125	0.0001		-0.00108	0.0001		-0.00063	7e-05		0.0013	7e-05
58.3524	0.7033	0.0063		0.715	0.0012		0.7137	0.0026		0.711	0.0022		0.7125	0.0082			58.3524	-0.00117	8e-05		-0.00124	0.0001		-0.00107	0.0001		-0.00061	8e-05		0.00134	7e-05
58.4	0.7062	0.0094		0.7145	0.0013		0.714	0.0041		0.7096	0.0015		0.7144	0.0068			58.4	-0.00116	8e-05		-0.00123	0.0001		-0.00106	0.0001		-0.00059	8e-05		0.00139	7e-05
58.4476	0.7005	0.0108		0.7144	0.0003		0.7146	0.0013		0.7112	0.0015		0.7154	0.0058			58.4476	-0.00115	8e-05		-0.00122	9e-05		-0.00105	0.0001		-0.00056	8e-05		0.00143	7e-05
58.4952	0.704	0.0114		0.7141	0.0019		0.7135	0.0014		0.7117	0.0004		0.7151	0.0063			58.4952	-0.00113	8e-05		-0.00121	9e-05		-0.00104	0.0001		-0.00054	8e-05		0.00147	8e-05
58.5427	0.7041	0.0084		0.7134	0.001		0.7135	0.0017		0.7116	0.0021		0.7162	0.0056			58.5427	-0.00112	7e-05		-0.0012	9e-05		-0.00103	0.0001		-0.00051	8e-05		0.00152	8e-05
58.5903	0.7034	0.0091		0.7138	0.0012		0.7128	0.0026		0.7124	0.0022		0.7148	0.0068			58.5903	-0.00111	7e-05		-0.00119	9e-05		-0.00102	9e-05		-0.00049	8e-05		0.00156	8e-05
58.6379	0.7003	0.0081		0.7139	0.0011		0.7136	0.0021		0.7125	0.0037		0.7151	0.0043			58.6379	-0.00109	7e-05		-0.00118	9e-05		-0.00101	9e-05		-0.00046	8e-05		0.00161	8e-05
58.6855	0.702	0.0099		0.7122	0.0034		0.713	0.0016		0.7109	0.0031		0.7156	0.0041			58.6855	-0.00108	7e-05		-0.00117	9e-05		-0.00099	9e-05		-0.00044	8e-05		0.00165	8e-05
58.7331	0.7013	0.0104		0.7131	0.0015		0.7139	0.0039		0.7106	0.0027		0.7154	0.0038			58.7331	-0.00107	7e-05		-0.00116	9e-05		-0.00098	9e-05		-0.00041	8e-05		0.0017	9e-05
58.7806	0.7032	0.0088		0.7129	0.0008		0.7147	0.0024		0.7106	0.0014		0.7145	0.0033			58.7806	-0.00105	6e-05		-0.00115	9e-05		-0.00097	9e-05		-0.00038	8e-05		0.00175	9e-05
58.8282	0.702	0.0086		0.7126	0.0006		0.7135	0.0016		0.7103	0.0013		0.7151	0.0064			58.8282	-0.00104	6e-05		-0.00114	8e-05		-0.00095	9e-05		-0.00035	9e-05		0.0018	9e-05
58.8758	0.7026	0.0102		0.7138	0.0015		0.7136	0.0022		0.7116	0.0018		0.7151	0.0053			58.8758	-0.00102	6e-05		-0.00113	8e-05		-0.00094	8e-05		-0.00032	9e-05		0.00185	9e-05
58.9234	0.7034	0.0084		0.7131	0.0012		0.7146	0.0006		0.7123	0.003		0.7151	0.0031			58.9234	-0.001	6e-05		-0.00112	8e-05		-0.00093	8e-05		-0.00029	9e-05		0.0019	0.0001
58.971	0.702	0.0077		0.7126	0.0025		0.7142	0.0016		0.7103	0.0015		0.7172	0.0035			58.971	-0.00099	6e-05		-0.00111	8e-05		-0.00091	8e-05		-0.00026	9e-05		0.00195	0.0001
59.0185	0.7028	0.0089		0.713	0.0018		0.713	0.0031		0.7091	0.0008		0.7179	0.0027			59.0185	-0.00097	6e-05		-0.0011	8e-05		-0.0009	8e-05		-0.00023	9e-05		0.002	0.0001
59.0661	0.7021	0.008		0.7123	0.0014		0.7121	0.0033		0.7105	0.0011		0.716	0.0028			59.0661	-0.00096	6e-05		-0.00109	8e-05		-0.00088	8e-05		-0.0002	9e-05		0.00205	0.00011
59.1137	0.7003	0.0084		0.7119	0.0017		0.7129	0.0016		0.7113	0.0031		0.7155	0.0046			59.1137	-0.00094	5e-05		-0.00107	8e-05		-0.00086	8e-05		-0.00017	9e-05		0.0021	0.00011
59.1613	0.7007	0.0059		0.7127	0.0004		0.7143	0.002		0.7106	0.0015		0.7158	0.0035			59.1613	-0.00092	5e-05		-0.00106	8e-05		-0.00085	7e-05		-0.00013	9e-05		0.00216	0.00011
59.2089	0.7006	0.0084		0.7125	0.0019		0.7137	0.003		0.7107	0.0019		0.7143	0.0033			59.2089	-0.0009	5e-05		-0.00105	7e-05		-0.00083	7e-05		-0.0001	9e-05		0.00221	0.00012
59.2564	0.7027	0.0129		0.7108	0.0028		0.7128	0.003		0.7111	0.0016		0.7127	0.0049			59.2564	-0.00088	5e-05		-0.00103	7e-05		-0.00081	7e-05		-7e-05	9e-05		0.00227	0.00012
59.304	0.7023	0.0097		0.7116	0.0022		0.712	0.0026		0.7105	0.0021		0.7131	0.0044			59.304	-0.00086	5e-05		-0.00102	7e-05		-0.0008	7e-05		-3e-05	9e-05		0.00233	0.00012
59.3516	0.7001	0.0096		0.7107	0.0029		0.7109	0.0029		0.7098	0.0011		0.7163	0.0057			59.3516	-0.00084	5e-05		-0.00101	7e-05		-0.00078	7e-05		1e-05	0.0001		0.00238	0.00013
59.3992	0.7016	0.0082		0.7114	0.0036		0.7131	0.0011		0.7098	0.0028		0.716	0.0058			59.3992	-0.00083	5e-05		-0.00099	7e-05		-0.00076	6e-05		4e-05	0.0001		0.00244	0.00013
59.4468	0.7019	0.006		0.7111	0.0027		0.7125	0.0016		0.7124	0.0003		0.7173	0.0057			59.4468	-0.0008	5e-05		-0.00098	7e-05		-0.00074	6e-05		8e-05	0.0001		0.0025	0.00013
59.4943	0.7048	0.0071		0.7126	0.0006		0.7114	0.0044		0.7092	0.0029		0.7172	0.0053			59.4943	-0.00078	5e-05		-0.00096	7e-05		-0.00072	6e-05		0.00012	0.0001		0.00256	0.00014
59.5419	0.7009	0.01		0.7129	0.0007		0.7127	0.0056		0.7088	0.0016		0.7176	0.0036			59.5419	-0.00076	5e-05		-0.00094	7e-05		-0.0007	6e-05		0.00016	0.0001		0.00262	0.00014
59.5895	0.7034	0.0091		0.7122	0.0013		0.7125	0.0016		0.7111	0.0021		0.7159	0.0058			59.5895	-0.00074	5e-05		-0.00093	7e-05		-0.00068	6e-05		0.0002	0.0001		0.00268	0.00015
59.6371	0.7053	0.0071		0.7126	0.0022		0.712	0.0022		0.7122	0.0042		0.7187	0.0071			59.6371	-0.00072	5e-05		-0.00091	7e-05		-0.00065	6e-05		0.00024	0.0001		0.00274	0.00015
59.6847	0.7008	0.0097		0.7108	0.002		0.7099	0.0028		0.711	0.0036		0.7171	0.0042			59.6847	-0.00069	5e-05		-0.00089	6e-05		-0.00063	5e-05		0.00028	0.0001		0.0028	0.00015
59.7322	0.7003	0.0116		0.7124	0.0015		0.7109	0.0022		0.7093	0.0016		0.7161	0.0038			59.7322	-0.00067	5e-05		-0.00088	6e-05		-0.00061	5e-05		0.00032	0.0001		0.00287	0.00016
59.7798	0.705	0.0071		0.7137	0.0008		0.7127	0.003		0.7116	0.0018		0.7166	0.0042			59.7798	-0.00065	5e-05		-0.00086	6e-05		-0.00059	5e-05		0.00037	0.0001		0.00293	0.00016
59.8274	0.704	0.0081		0.7128	0.0018		0.7122	0.0034		0.7109	0.0006		0.7177	0.0046			59.8274	-0.00062	5e-05		-0.00084	6e-05		-0.00056	5e-05		0.00041	0.0001		0.003	0.00017
59.875	0.7036	0.0049		0.7118	0.0018		0.7119	0.0017		0.7113	0.0023		0.7171	0.0034			59.875	-0.0006	5e-05		-0.00082	6e-05		-0.00054	5e-05		0.00046	0.0001		0.00306	0.00017
59.9226	0.7028	0.0042		0.7123	0.0034		0.7113	0.003		0.7097	0.002		0.7186	0.0051			59.9226	-0.00057	6e-05		-0.0008	6e-05		-0.00051	4e-05		0.0005	0.0001		0.00313	0.00017
59.9701	0.6987	0.0078		0.7124	0.0016		0.713	0.0027		0.7127	0.0014		0.7193	0.0057			59.9701	-0.00055	6e-05		-0.00078	6e-05		-0.00049	4e-05		0.00055	0.0001		0.00319	0.00018
60.0177	0.7017	0.0082		0.711	0.0015		0.7142	0.0046		0.71	0.0018		0.7151	0.0041			60.0177	-0.00052	6e-05		-0.00076	6e-05		-0.00046	4e-05		0.0006	0.0001		0.00326	0.00018
60.0653	0.6985	0.0096		0.7115	0.0025		0.7133	0.0016		0.711	0.0013		0.715	0.0061			60.0653	-0.00049	6e-05		-0.00074	6e-05		-0.00043	4e-05		0.00065	0.0001		0.00333	0.00018
60.1129	0.699	0.0071		0.7117	0.0008		0.7133	0.0019		0.71	0.0028		0.7161	0.0049			60.1129	-0.00046	6e-05		-0.00072	6e-05		-0.0004	4e-05		0.0007	9e-05		0.0034	0.00019
60.1605	0.7011	0.0067		0.7108	0.003		0.7116	0.0022		0.7109	0.0015		0.7182	0.0065			60.1605	-0.00043	6e-05		-0.00069	6e-05		-0.00037	3e-05		0.00075	9e-05		0.00346	0.00019
60.208	0.7021	0.0083		0.7118	0.0029		0.7132	0.0001		0.712	0.0022		0.7168	0.0038			60.208	-0.00041	6e-05		-0.00067	6e-05		-0.00034	3e-05		0.0008	9e-05		0.00353	0.0002
60.2556	0.703	0.0062		0.7116	0.0011		0.7139	0.0008		0.7094	0.0015		0.7196	0.0047			60.2556	-0.00038	6e-05		-0.00065	6e-05		-0.00031	3e-05		0.00085	9e-05		0.0036	0.0002
60.3032	0.705	0.0108		0.7107	0.0015		0.7125	0.0011		0.7129	0.0017		0.7186	0.0072			60.3032	-0.00035	6e-05		-0.00062	6e-05		-0.00028	3e-05		0.0009	9e-05		0.00367	0.0002
60.3508	0.7034	0.0104		0.7118	0.0003		0.7114	0.0009		0.711	0.0012		0.7169	0.0065			60.3508	-0.00031	6e-05		-0.0006	6e-05		-0.00025	3e-05		0.00096	9e-05		0.00374	0.00021
60.3984	0.7026	0.0117		0.7112	0.0032		0.7123	0.0055		0.7089	0.0009		0.7188	0.005			60.3984	-0.00028	7e-05		-0.00057	6e-05		-0.00022	2e-05		0.00101	9e-05		0.00382	0.00021
60.4459	0.7007	0.0073		0.7101	0.0014		0.7097	0.0024		0.7113	0.0028		0.7176	0.0055			60.4459	-0.00025	7e-05		-0.00055	6e-05		-0.00018	2e-05		0.00107	9e-05		0.00389	0.00021
60.4935	0.6996	0.0085		0.7101	0.0008		0.7112	0.0026		0.7094	0.0017		0.7186	0.0039			60.4935	-0.00022	7e-05		-0.00052	6e-05		-0.00015	2e-05		0.00113	9e-05		0.00396	0.00022
60.5411	0.7011	0.0107		0.7094	0.0018		0.7107	0.0012		0.7103	0.0019		0.7177	0.0042			60.5411	-0.00018	7e-05		-0.00049	6e-05		-0.00012	2e-05		0.00118	9e-05		0.00403	0.00022
60.5887	0.7026	0.01		0.7086	0.0016		0.7146	0.0035		0.7114	0.0016		0.7171	0.0029			60.5887	-0.00015	7e-05		-0.00046	6e-05		-8e-05	2e-05		0.00124	9e-05		0.0041	0.00022
60.6363	0.7003	0.0101		0.7115	0.0012		0.7105	0.0033		0.713	0.0037		0.7172	0.0043			60.6363	-0.00011	7e-05		-0.00044	6e-05		-4e-05	1e-05		0.0013	9e-05		0.00418	0.00023
60.6838	0.7014	0.0066		0.7112	0.0004		0.7129	0.0032		0.7114	0.0013		0.7195	0.006			60.6838	-8e-05	7e-05		-0.00041	6e-05		-1e-05	1e-05		0.00136	8e-05		0.00425	0.00023
60.7314	0.7008	0.0078		0.7098	0.0023		0.7131	0.0042		0.7096	0.0018		0.7179	0.0039			60.7314	-4e-05	7e-05		-0.00038	6e-05		3e-05	1e-05		0.00142	8e-05		0.00432	0.00023
60.779	0.6993	0.0101		0.7101	0.0007		0.7119	0.0008		0.7098	0.0048		0.7214	0.0045			60.779	-1e-05	7e-05		-0.00034	6e-05		7e-05	1e-05		0.00149	8e-05		0.0044	0.00024
60.8266	0.6991	0.0053		0.7132	0.0021		0.7109	0.002		0.7094	0.001		0.7193	0.0056			60.8266	3e-05	7e-05		-0.00031	7e-05		0.00011	1e-05		0.00155	8e-05		0.00447	0.00024
60.8742	0.6971	0.0092		0.711	0.0015		0.7123	0.0031		0.7098	0.0023		0.7208	0.006			60.8742	7e-05	8e-05		-0.00028	7e-05		0.00015	1e-05		0.00161	8e-05		0.00454	0.00024
60.9217	0.701	0.01		0.7118	0.0007		0.7109	0.0014		0.7087	0.0013		0.7197	0.0082			60.9217	0.00011	8e-05		-0.00025	7e-05		0.00019	1e-05		0.00168	8e-05		0.00462	0.00025
60.9693	0.7022	0.0061		0.71	0.0008		0.711	0.0034		0.7093	0.0011		0.7214	0.0091			60.9693	0.00015	8e-05		-0.00021	7e-05		0.00024	1e-05		0.00174	8e-05		0.00469	0.00025
61.0169	0.6998	0.0061		0.7098	0.0008		0.7121	0.0035		0.7098	0.0024		0.722	0.0046			61.0169	0.00019	8e-05		-0.00018	7e-05		0.00028	1e-05		0.00181	8e-05		0.00476	0.00025
61.0645	0.7008	0.0068		0.7078	0.0014		0.7104	0.0042		0.711	0.0014		0.7218	0.0059			61.0645	0.00023	8e-05		-0.00014	7e-05		0.00033	1e-05		0.00188	8e-05		0.00484	0.00026
61.1121	0.6998	0.0057		0.7122	0.0011		0.7116	0.0042		0.7122	0.0019		0.7208	0.0058			61.1121	0.00027	8e-05		-0.0001	7e-05		0.00037	1e-05		0.00195	8e-05		0.00491	0.00026
61.1596	0.7004	0.0075		0.7124	0.0025		0.7115	0.0046		0.7132	0.0026		0.7231	0.0048			61.1596	0.00031	8e-05		-7e-05	7e-05		0.00042	1e-05		0.00202	8e-05		0.00498	0.00026
61.2072	0.6991	0.0063		0.7113	0.0015		0.712	0.003		0.7119	0.0029		0.7225	0.0059			61.2072	0.00036	8e-05		-3e-05	7e-05		0.00047	1e-05		0.00209	8e-05		0.00505	0.00026
61.2548	0.7017	0.0089		0.7096	0.0006		0.7126	0.0017		0.7123	0.0041		0.7228	0.0059			61.2548	0.0004	8e-05		1e-05	7e-05		0.00051	2e-05		0.00216	8e-05		0.00513	0.00027
61.3024	0.7012	0.007		0.7102	0.0024		0.7119	0.0014		0.7126	0.0022		0.7236	0.0038			61.3024	0.00044	8e-05		5e-05	7e-05		0.00056	2e-05		0.00223	8e-05		0.0052	0.00027
61.35	0.701	0.0044		0.7096	0.0016		0.7108	0.0013		0.7133	0.001		0.724	0.0041			61.35	0.00049	8e-05		9e-05	7e-05		0.00061	2e-05		0.0023	8e-05		0.00527	0.00027
61.3975	0.7024	0.0052		0.7087	0.0012		0.7114	0.0015		0.7112	0.0005		0.7233	0.0054			61.3975	0.00053	9e-05		0.00014	7e-05		0.00066	2e-05		0.00237	8e-05		0.00534	0.00027
61.4451	0.7036	0.0071		0.7105	0.0014		0.7117	0.0029		0.7118	0.0027		0.7222	0.005			61.4451	0.00058	9e-05		0.00018	7e-05		0.00072	2e-05		0.00245	9e-05		0.00541	0.00028
61.4927	0.7016	0.0088		0.7121	0.0002		0.7111	0.0027		0.713	0.0021		0.723	0.0053			61.4927	0.00063	9e-05		0.00022	7e-05		0.00077	2e-05		0.00252	9e-05		0.00548	0.00028
61.5403	0.7004	0.0095		0.7102	0.0007		0.7105	0.0003		0.7123	0.0026		0.724	0.0053			61.5403	0.00067	9e-05		0.00027	7e-05		0.00082	3e-05		0.0026	9e-05		0.00555	0.00028
61.5879	0.7003	0.0073		0.7102	0.0018		0.7109	0.0021		0.7118	0.002		0.723	0.0051			61.5879	0.00072	9e-05		0.00031	7e-05		0.00088	3e-05		0.00267	9e-05		0.00562	0.00028
61.6354	0.6978	0.0075		0.7106	0.0009		0.7109	0.003		0.7099	0.0016		0.7221	0.006			61.6354	0.00077	9e-05		0.00036	8e-05		0.00093	3e-05		0.00275	0.0001		0.00569	0.00028
61.683	0.6978	0.0098		0.7088	0.0009		0.7098	0.0024		0.7116	0.0022		0.7223	0.0058			61.683	0.00082	9e-05		0.00041	8e-05		0.00099	3e-05		0.00283	0.0001		0.00575	0.00028
61.7306	0.7001	0.0072		0.7097	0.0015		0.7101	0.0037		0.7124	0.0018		0.7227	0.0039			61.7306	0.00087	9e-05		0.00046	8e-05		0.00105	3e-05		0.0029	0.00011		0.00582	0.00029
61.7782	0.7022	0.0052		0.7104	0.0001		0.7102	0.003		0.7107	0.0002		0.7231	0.0023			61.7782	0.00092	9e-05		0.00051	8e-05		0.00111	4e-05		0.00298	0.00011		0.00589	0.00029
61.8258	0.7015	0.0065		0.7097	0.0008		0.7103	0.0028		0.7109	0.0018		0.7242	0.0039			61.8258	0.00097	9e-05		0.00056	8e-05		0.00116	4e-05		0.00306	0.00012		0.00595	0.00029
61.8733	0.7002	0.0062		0.7096	0.0013		0.7094	0.0016		0.7118	0.0019		0.7239	0.0041			61.8733	0.00102	9e-05		0.00061	8e-05		0.00122	4e-05		0.00314	0.00012		0.00601	0.00029
61.9209	0.6992	0.0074		0.7094	0.0008		0.7108	0.001		0.7103	0.0027		0.7234	0.0052			61.9209	0.00108	9e-05		0.00066	8e-05		0.00129	4e-05		0.00322	0.00013		0.00607	0.00029
61.9685	0.7027	0.0076		0.7094	0.0013		0.7118	0.0014		0.7123	0.0013		0.7242	0.0062			61.9685	0.00113	9e-05		0.00071	8e-05		0.00135	4e-05		0.0033	0.00013		0.00614	0.00029
62.0161	0.7004	0.0071		0.7088	0.0012		0.7116	0.0012		0.7139	0.0018		0.725	0.0075			62.0161	0.00118	9e-05		0.00077	8e-05		0.00141	5e-05		0.00338	0.00014		0.00619	0.00029
62.0637	0.7004	0.0092		0.709	0.001		0.711	0.002		0.7138	0.0023		0.7253	0.0043			62.0637	0.00124	0.0001		0.00082	8e-05		0.00147	5e-05		0.00346	0.00015		0.00625	0.00029
62.1113	0.7011	0.0092		0.7119	0.0008		0.7105	0.0019		0.713	0.0025		0.7247	0.004			62.1113	0.00129	0.0001		0.00088	8e-05		0.00154	5e-05		0.00354	0.00016		0.00631	0.00029
62.1588	0.7045	0.0049		0.7113	0.0003		0.7103	0.0022		0.7128	0.0011		0.7263	0.0051			62.1588	0.00135	0.0001		0.00094	9e-05		0.0016	5e-05		0.00362	0.00016		0.00637	0.00029
62.2064	0.702	0.0099		0.7109	0.0008		0.7121	0.0026		0.713	0.0017		0.7265	0.0057			62.2064	0.0014	0.0001		0.00099	9e-05		0.00167	5e-05		0.0037	0.00017		0.00642	0.00029
62.254	0.7001	0.0107		0.7113	0.0018		0.7121	0.0031		0.7116	0.0052		0.7267	0.0063			62.254	0.00146	0.0001		0.00105	9e-05		0.00174	6e-05		0.00378	0.00018		0.00647	0.00029
62.3016	0.6995	0.0105		0.7085	0.003		0.7116	0.0046		0.7113	0.0025		0.7281	0.007			62.3016	0.00152	0.0001		0.00111	9e-05		0.0018	6e-05		0.00386	0.00019		0.00652	0.00029
62.3492	0.6985	0.0085		0.7087	0.0028		0.7103	0.0038		0.7148	0.002		0.7286	0.0043			62.3492	0.00157	0.0001		0.00117	9e-05		0.00187	6e-05		0.00394	0.00019		0.00657	0.00029
62.3967	0.7025	0.0094		0.709	0.0016		0.7121	0.0032		0.7119	0.0039		0.7283	0.0056			62.3967	0.00163	0.0001		0.00124	9e-05		0.00194	6e-05		0.00403	0.0002		0.00662	0.00029
62.4443	0.7014	0.0069		0.7096	0.0006		0.7108	0.0022		0.7134	0.0039		0.7281	0.0054			62.4443	0.00169	0.0001		0.0013	9e-05		0.00201	6e-05		0.00411	0.00021		0.00667	0.00029
62.4919	0.7	0.0101		0.7106	0.0026		0.7123	0.0029		0.7151	0.0014		0.7303	0.0049			62.4919	0.00175	0.0001		0.00136	0.0001		0.00208	6e-05		0.00419	0.00022		0.00671	0.00028
62.5395	0.698	0.0139		0.7099	0.0015		0.7103	0.0011		0.7143	0.0013		0.7322	0.0088			62.5395	0.00181	0.00011		0.00143	0.0001		0.00215	7e-05		0.00427	0.00023		0.00676	0.00028
62.5871	0.6987	0.01		0.7099	0.0014		0.7103	0.0026		0.7127	0.0021		0.7291	0.006			62.5871	0.00187	0.00011		0.00149	0.0001		0.00222	7e-05		0.00435	0.00024		0.0068	0.00028
62.6346	0.6998	0.0085		0.7103	0.0008		0.7109	0.0036		0.7124	0.0046		0.7315	0.0061			62.6346	0.00193	0.00011		0.00156	0.0001		0.00229	7e-05		0.00443	0.00025		0.00683	0.00028
62.6822	0.7005	0.0072		0.7101	0.0021		0.7127	0.0029		0.7131	0.002		0.7299	0.0055			62.6822	0.00199	0.00011		0.00163	0.0001		0.00237	7e-05		0.00451	0.00026		0.00687	0.00028
62.7298	0.7005	0.0108		0.7094	0.0012		0.7133	0.0032		0.7168	0.0016		0.731	0.0052			62.7298	0.00205	0.00011		0.0017	0.0001		0.00244	7e-05		0.00459	0.00027		0.00691	0.00027
62.7774	0.7007	0.0063		0.7084	0.0007		0.7129	0.0019		0.7159	0.0006		0.7303	0.0069			62.7774	0.00211	0.00011		0.00176	0.0001		0.00251	7e-05		0.00468	0.00028		0.00694	0.00027
62.825	0.7025	0.0076		0.7108	0.0015		0.7118	0.0023		0.7162	0.0041		0.7321	0.0051			62.825	0.00217	0.00011		0.00183	0.00011		0.00259	8e-05		0.00476	0.00029		0.00697	0.00027
62.8725	0.7019	0.006		0.7106	0.0048		0.7117	0.0024		0.7182	0.0037		0.7319	0.0069			62.8725	0.00223	0.00012		0.00191	0.00011		0.00266	8e-05		0.00483	0.0003		0.007	0.00026
62.9201	0.7004	0.0062		0.7107	0.0024		0.7129	0.0012		0.7164	0.002		0.7336	0.0066			62.9201	0.00229	0.00012		0.00198	0.00011		0.00274	8e-05		0.00491	0.00031		0.00703	0.00026
62.9677	0.7015	0.0053		0.7107	0.0029		0.7136	0.0015		0.7143	0.0012		0.7335	0.0056			62.9677	0.00235	0.00012		0.00205	0.00011		0.00281	8e-05		0.00499	0.00032		0.00705	0.00026
63.0153	0.6999	0.0067		0.7119	0.0019		0.7129	0.0031		0.7166	0.0013		0.7358	0.0041			63.0153	0.00242	0.00012		0.00212	0.00011		0.00289	8e-05		0.00507	0.00033		0.00707	0.00025
63.0629	0.699	0.0115		0.7124	0.0019		0.7147	0.0047		0.7158	0.0007		0.7346	0.0067			63.0629	0.00248	0.00013		0.0022	0.00011		0.00296	8e-05		0.00515	0.00034		0.00709	0.00025
63.1104	0.7011	0.0085		0.711	0.0007		0.7129	0.0019		0.7167	0.0005		0.7337	0.0062			63.1104	0.00254	0.00013		0.00227	0.00011		0.00304	9e-05		0.00522	0.00035		0.00711	0.00025
63.158	0.7001	0.008		0.7126	0.0008		0.7145	0.0022		0.7166	0.0006		0.7352	0.005			63.158	0.00261	0.00013		0.00235	0.00012		0.00312	9e-05		0.0053	0.00036		0.00713	0.00024
63.2056	0.6991	0.0073		0.7118	0.0008		0.7137	0.0047		0.7187	0.0028		0.7371	0.0047			63.2056	0.00267	0.00013		0.00242	0.00012		0.00319	9e-05		0.00538	0.00038		0.00714	0.00024
63.2532	0.6984	0.0092		0.7105	0.0015		0.714	0.0013		0.7163	0.0012		0.7372	0.0063			63.2532	0.00273	0.00014		0.0025	0.00012		0.00327	9e-05		0.00545	0.00039		0.00715	0.00023
63.3008	0.7029	0.0079		0.712	0.0021		0.7126	0.0027		0.7165	0.002		0.7362	0.007			63.3008	0.0028	0.00014		0.00258	0.00012		0.00335	9e-05		0.00552	0.0004		0.00716	0.00023
63.3483	0.703	0.0093		0.7123	0.0009		0.713	0.0033		0.7169	0.002		0.7383	0.009			63.3483	0.00286	0.00014		0.00266	0.00012		0.00343	9e-05		0.0056	0.00041		0.00716	0.00022
63.3959	0.7032	0.0057		0.7123	0.0022		0.714	0.0021		0.7176	0.0005		0.7375	0.0079			63.3959	0.00292	0.00015		0.00273	0.00012		0.0035	0.0001		0.00567	0.00042		0.00717	0.00022
63.4435	0.702	0.008		0.7117	0.0018		0.7142	0.0028		0.7169	0.0011		0.7366	0.0063			63.4435	0.00299	0.00015		0.00281	0.00012		0.00358	0.0001		0.00574	0.00043		0.00717	0.00021
63.4911	0.7013	0.0072		0.7106	0.0004		0.7141	0.0038		0.7188	0.0004		0.7378	0.0062			63.4911	0.00305	0.00015		0.00289	0.00013		0.00366	0.0001		0.00581	0.00044		0.00717	0.00021
63.5387	0.704	0.0057		0.7114	0.0029		0.7163	0.0025		0.72	0.0011		0.7388	0.0069			63.5387	0.00311	0.00016		0.00297	0.00013		0.00374	0.0001		0.00588	0.00046		0.00716	0.0002
63.5862	0.7026	0.0081		0.7116	0.0019		0.7148	0.0027		0.7219	0.0014		0.7408	0.0075			63.5862	0.00318	0.00016		0.00306	0.00013		0.00382	0.0001		0.00594	0.00047		0.00716	0.0002
63.6338	0.7013	0.009		0.7099	0.0005		0.7122	0.004		0.7215	0.0014		0.7395	0.0069			63.6338	0.00324	0.00016		0.00314	0.00013		0.00389	0.0001		0.00601	0.00048		0.00715	0.00019
63.6814	0.7019	0.0095		0.7113	0.0014		0.7145	0.0033		0.7215	0.0014		0.7417	0.0044			63.6814	0.0033	0.00017		0.00322	0.00013		0.00397	0.00011		0.00608	0.00049		0.00714	0.00019
63.729	0.6998	0.0092		0.7111	0.0011		0.7143	0.0026		0.7206	0.001		0.7435	0.0047			63.729	0.00337	0.00017		0.0033	0.00013		0.00405	0.00011		0.00614	0.0005		0.00713	0.00018
63.7766	0.6994	0.0081		0.7128	0.0011		0.7137	0.0022		0.7215	0.0001		0.7436	0.0062			63.7766	0.00343	0.00018		0.00338	0.00013		0.00413	0.00011		0.0062	0.00051		0.00711	0.00018
63.8241	0.7006	0.0089		0.7124	0.003		0.7149	0.0036		0.7222	0.0003		0.7428	0.0053			63.8241	0.00349	0.00018		0.00347	0.00014		0.0042	0.00011		0.00626	0.00052		0.00709	0.00017
63.8717	0.6988	0.0098		0.711	0.0006		0.7168	0.0031		0.7218	0.0017		0.7426	0.0051			63.8717	0.00356	0.00019		0.00355	0.00014		0.00428	0.00011		0.00632	0.00053		0.00707	0.00017
63.9193	0.699	0.0088		0.7115	0.0008		0.7156	0.0035		0.7224	0.0007		0.7445	0.0083			63.9193	0.00362	0.00019		0.00363	0.00014		0.00436	0.00012		0.00638	0.00054		0.00705	0.00016
63.9669	0.7013	0.0086		0.7122	0.0024		0.7149	0.0012		0.7233	0.0014		0.7435	0.0088			63.9669	0.00368	0.0002		0.00372	0.00014		0.00443	0.00012		0.00644	0.00056		0.00702	0.00016
64.0145	0.7051	0.006		0.7126	0.003		0.7148	0.0021		0.7235	0.0035		0.7442	0.0062			64.0145	0.00374	0.0002		0.0038	0.00014		0.00451	0.00012		0.00649	0.00057		0.007	0.00015
64.062	0.705	0.0044		0.7132	0.0023		0.7151	0.0034		0.7243	0.0013		0.7457	0.006			64.062	0.0038	0.0002		0.00388	0.00014		0.00458	0.00012		0.00655	0.00058		0.00697	0.00015
64.1096	0.7037	0.0093		0.7131	0.0022		0.7148	0.0021		0.7246	0.001		0.7465	0.0063			64.1096	0.00387	0.00021		0.00397	0.00014		0.00466	0.00012		0.0066	0.00059		0.00694	0.00014
64.1572	0.7009	0.0101		0.7132	0.0016		0.7146	0.0025		0.7241	0.0006		0.7458	0.0053			64.1572	0.00393	0.00021		0.00405	0.00015		0.00473	0.00013		0.00665	0.0006		0.0069	0.00014
64.2048	0.7012	0.0075		0.714	0.001		0.7176	0.0039		0.724	0.0021		0.7459	0.0054			64.2048	0.00399	0.00022		0.00413	0.00015		0.00481	0.00013		0.0067	0.00061		0.00687	0.00013
64.2524	0.7038	0.005		0.7132	0.0012		0.7184	0.0046		0.7256	0.0013		0.7473	0.0058			64.2524	0.00405	0.00022		0.00422	0.00015		0.00488	0.00013		0.00675	0.00062		0.00683	0.00013
64.2999	0.7042	0.0058		0.7135	0.0003		0.7175	0.0044		0.7253	0.0021		0.7479	0.0061			64.2999	0.00411	0.00023		0.0043	0.00015		0.00495	0.00013		0.00679	0.00063		0.00679	0.00013
64.3475	0.7016	0.0091		0.7145	0.0024		0.7176	0.0014		0.7244	0.0024		0.7485	0.0064			64.3475	0.00417	0.00024		0.00438	0.00015		0.00503	0.00014		0.00683	0.00064		0.00674	0.00012
64.3951	0.701	0.0082		0.714	0.0022		0.7181	0.0019		0.7255	0.0011		0.7487	0.0075			64.3951	0.00422	0.00024		0.00447	0.00015		0.0051	0.00014		0.00688	0.00065		0.0067	0.00012
64.4427	0.7033	0.0064		0.7142	0.0005		0.7187	0.002		0.7274	0.0019		0.7488	0.0066			64.4427	0.00428	0.00025		0.00455	0.00016		0.00517	0.00014		0.00692	0.00066		0.00665	0.00012
64.4903	0.7043	0.0081		0.7146	0.0017		0.7186	0.0018		0.7278	0.0035		0.7488	0.006			64.4903	0.00434	0.00025		0.00463	0.00016		0.00524	0.00014		0.00696	0.00066		0.0066	0.00012
64.5378	0.7005	0.0085		0.7135	0.0026		0.7187	0.0034		0.7277	0.0025		0.7491	0.0082			64.5378	0.0044	0.00026		0.00471	0.00016		0.00531	0.00015		0.00699	0.00067		0.00655	0.00011
64.5854	0.6999	0.0066		0.7144	0.0009		0.7194	0.0033		0.7275	0.0023		0.7499	0.0067			64.5854	0.00445	0.00026		0.00479	0.00016		0.00537	0.00015		0.00703	0.00068		0.0065	0.00011
64.633	0.7051	0.0071		0.7163	0.0004		0.7194	0.0015		0.7256	0.0018		0.7493	0.0056			64.633	0.00451	0.00027		0.00488	0.00016		0.00544	0.00015		0.00706	0.00069		0.00644	0.00011
64.6806	0.7045	0.0067		0.7156	0.0006		0.719	0.0034		0.7271	0.0021		0.7503	0.0092			64.6806	0.00456	0.00027		0.00496	0.00016		0.00551	0.00015		0.00709	0.0007		0.00639	0.00011
64.7282	0.7013	0.0071		0.7146	0.0015		0.719	0.0035		0.7282	0.0011		0.7508	0.0069			64.7282	0.00462	0.00028		0.00504	0.00016		0.00557	0.00016		0.00712	0.00071		0.00633	0.00011
64.7757	0.7012	0.0046		0.7139	0.0004		0.7207	0.0037		0.7271	0.002		0.7514	0.0069			64.7757	0.00467	0.00028		0.00511	0.00017		0.00563	0.00016		0.00715	0.00071		0.00627	0.00011
64.8233	0.7061	0.0035		0.7156	0.0009		0.7219	0.0026		0.7286	0.0031		0.7515	0.0067			64.8233	0.00472	0.00029		0.00519	0.00017		0.0057	0.00016		0.00717	0.00072		0.00621	0.00012
64.8709	0.7049	0.0077		0.7161	0.0006		0.7213	0.0038		0.7313	0.0034		0.7511	0.0047			64.8709	0.00478	0.0003		0.00527	0.00017		0.00576	0.00016		0.0072	0.00073		0.00614	0.00012
64.9185	0.7076	0.0095		0.7168	0.0018		0.7205	0.0023		0.7323	0.0039		0.7546	0.0051			64.9185	0.00483	0.0003		0.00535	0.00017		0.00582	0.00017		0.00722	0.00073		0.00608	0.00012
64.9661	0.7059	0.0097		0.7179	0.0017		0.7225	0.0049		0.7302	0.0003		0.7546	0.0054			64.9661	0.00488	0.00031		0.00542	0.00017		0.00588	0.00017		0.00724	0.00074		0.00601	0.00012
65.0136	0.707	0.0104		0.7161	0.0004		0.7219	0.0031		0.732	0.0024		0.7562	0.0081			65.0136	0.00493	0.00031		0.0055	0.00017		0.00594	0.00017		0.00725	0.00075		0.00595	0.00013
65.0612	0.7054	0.0098		0.7158	0.0024		0.7218	0.0033		0.7332	0.0015		0.7539	0.0065			65.0612	0.00498	0.00032		0.00557	0.00018		0.00599	0.00017		0.00727	0.00075		0.00588	0.00013
65.1088	0.7064	0.0057		0.7164	0.0003		0.7228	0.0032		0.7342	0.0027		0.7552	0.0091			65.1088	0.00502	0.00032		0.00565	0.00018		0.00605	0.00018		0.00728	0.00076		0.00581	0.00013
65.1564	0.7092	0.0094		0.7163	0.0022		0.7233	0.0023		0.7333	0.0028		0.7546	0.0047			65.1564	0.00507	0.00033		0.00572	0.00018		0.0061	0.00018		0.00729	0.00076		0.00573	0.00014
65.204	0.7076	0.0103		0.7174	0.0012		0.7231	0.0036		0.7349	0.0027		0.7542	0.0052			65.204	0.00512	0.00034		0.00579	0.00018		0.00615	0.00018		0.0073	0.00077		0.00566	0.00014
65.2515	0.7062	0.0092		0.7199	0.0012		0.7233	0.0042		0.7341	0.0023		0.7554	0.0015			65.2515	0.00516	0.00034		0.00586	0.00018		0.0062	0.00018		0.00731	0.00077		0.00559	0.00014
65.2991	0.7075	0.0076		0.719	0.0006		0.7251	0.0028		0.7326	0.0011		0.7555	0.0057			65.2991	0.00521	0.00035		0.00593	0.00018		0.00625	0.00018		0.00732	0.00078		0.00551	0.00015
65.3467	0.7093	0.009		0.7191	0.0007		0.7238	0.0019		0.7371	0.0023		0.7584	0.0053			65.3467	0.00525	0.00035		0.006	0.00018		0.0063	0.00018		0.00732	0.00078		0.00544	0.00015
65.3943	0.7052	0.0059		0.719	0.0004		0.7252	0.0019		0.7348	0.0014		0.758	0.0066			65.3943	0.00529	0.00036		0.00606	0.00019		0.00635	0.00019		0.00732	0.00079		0.00536	0.00016
65.4419	0.7082	0.0091		0.7219	0.0016		0.7249	0.0011		0.7369	0.0022		0.7556	0.0062			65.4419	0.00534	0.00036		0.00613	0.00019		0.00639	0.00019		0.00732	0.00079		0.00528	0.00016
65.4894	0.7075	0.0068		0.7222	0.0027		0.7257	0.0027		0.7375	0.0024		0.7562	0.0081			65.4894	0.00538	0.00037		0.00619	0.00019		0.00643	0.00019		0.00732	0.00079		0.0052	0.00016
65.537	0.7067	0.0064		0.7211	0.0017		0.7251	0.0029		0.7376	0.0015		0.7573	0.0066			65.537	0.00542	0.00037		0.00626	0.00019		0.00648	0.00019		0.00731	0.0008		0.00512	0.00017
65.5846	0.7082	0.0076		0.7216	0.0003		0.7258	0.0021		0.7384	0.0011		0.7586	0.0075			65.5846	0.00545	0.00038		0.00632	0.00019		0.00652	0.00019		0.00731	0.0008		0.00504	0.00017
65.6322	0.7082	0.0092		0.721	0.0005		0.727	0.002		0.738	0.0012		0.7606	0.0062			65.6322	0.00549	0.00038		0.00638	0.00019		0.00655	0.00019		0.0073	0.0008		0.00496	0.00018
65.6798	0.7129	0.0087		0.7214	0.0012		0.7263	0.0026		0.7385	0.0017		0.76	0.0068			65.6798	0.00553	0.00039		0.00643	0.00019		0.00659	0.00019		0.00729	0.0008		0.00488	0.00018
65.7273	0.7136	0.0081		0.7219	0.0032		0.726	0.0037		0.738	0.0006		0.7591	0.0067			65.7273	0.00556	0.0004		0.00649	0.00019		0.00663	0.00019		0.00728	0.00081		0.0048	0.00018
65.7749	0.7132	0.0087		0.7236	0.0024		0.7272	0.0032		0.7388	0.0012		0.7583	0.0045			65.7749	0.0056	0.0004		0.00654	0.00019		0.00666	0.00019		0.00726	0.00081		0.00471	0.00019
65.8225	0.7132	0.0102		0.7245	0.0005		0.7271	0.0027		0.7411	0.0012		0.7593	0.0052			65.8225	0.00563	0.00041		0.0066	0.00019		0.00669	0.00019		0.00725	0.00081		0.00463	0.00019
65.8701	0.7136	0.0074		0.7226	0.0007		0.7285	0.0032		0.7418	0.0019		0.7617	0.0081			65.8701	0.00566	0.00041		0.00665	0.00019		0.00672	0.00019		0.00723	0.00081		0.00455	0.0002
65.9177	0.7161	0.006		0.7225	0.0013		0.7302	0.0036		0.742	0.0026		0.7602	0.008			65.9177	0.00569	0.00041		0.0067	0.0002		0.00675	0.0002		0.00721	0.00081		0.00447	0.0002
65.9652	0.714	0.007		0.7238	0.003		0.7298	0.0029		0.7416	0.0011		0.7581	0.0064			65.9652	0.00572	0.00042		0.00674	0.0002		0.00677	0.0002		0.00719	0.00082		0.00438	0.0002
66.0128	0.7103	0.0069		0.724	0.0019		0.73	0.0018		0.7419	0.0013		0.7589	0.0063			66.0128	0.00575	0.00042		0.00679	0.0002		0.0068	0.0002		0.00717	0.00082		0.0043	0.0002
66.0604	0.7123	0.0073		0.7246	0.0011		0.7309	0.0023		0.7441	0.002		0.7597	0.0074			66.0604	0.00578	0.00043		0.00683	0.0002		0.00682	0.0002		0.00714	0.00082		0.00422	0.00021
66.108	0.7151	0.0038		0.7268	0.0006		0.7311	0.0023		0.7452	0.0009		0.7596	0.0063			66.108	0.00581	0.00043		0.00688	0.0002		0.00684	0.0002		0.00712	0.00082		0.00413	0.00021
66.1556	0.7131	0.0066		0.7272	0.0003		0.7301	0.0021		0.7447	0.0032		0.7607	0.0056			66.1556	0.00583	0.00044		0.00692	0.00019		0.00686	0.00019		0.00709	0.00082		0.00405	0.00021
66.2031	0.714	0.0091		0.7267	0.0008		0.7306	0.0026		0.7436	0.0026		0.7611	0.0052			66.2031	0.00585	0.00044		0.00695	0.00019		0.00687	0.00019		0.00706	0.00082		0.00397	0.00022
66.2507	0.7183	0.0081		0.726	0.0008		0.7317	0.0037		0.7429	0.0021		0.7615	0.0063			66.2507	0.00588	0.00045		0.00699	0.00019		0.00689	0.00019		0.00703	0.00082		0.00389	0.00022
66.2983	0.7154	0.0099		0.7249	0.0001		0.7329	0.0041		0.7434	0.0043		0.7616	0.0066			66.2983	0.0059	0.00045		0.00702	0.00019		0.0069	0.00019		0.007	0.00082		0.0038	0.00022
66.3459	0.7144	0.0087		0.7278	0.0004		0.7337	0.0032		0.7459	0.0038		0.7613	0.0063			66.3459	0.00592	0.00045		0.00706	0.00019		0.00691	0.00019		0.00696	0.00082		0.00372	0.00022
66.3935	0.7192	0.0093		0.7272	0.0014		0.7339	0.0047		0.7481	0.0033		0.7603	0.0073			66.3935	0.00594	0.00046		0.00709	0.00019		0.00692	0.00019		0.00693	0.00082		0.00364	0.00022
66.441	0.7189	0.0084		0.7268	0.0024		0.7333	0.0035		0.7468	0.0032		0.7604	0.0041			66.441	0.00595	0.00046		0.00711	0.00019		0.00692	0.00019		0.00689	0.00082		0.00356	0.00023
66.4886	0.7194	0.0054		0.7282	0.0008		0.7349	0.0039		0.7472	0.0053		0.7615	0.0057			66.4886	0.00597	0.00046		0.00714	0.00019		0.00693	0.00019		0.00685	0.00081		0.00348	0.00023
66.5362	0.723	0.0085		0.7293	0.0006		0.7353	0.0029		0.7461	0.0029		0.7602	0.0044			66.5362	0.00598	0.00047		0.00716	0.00019		0.00693	0.00019		0.00681	0.00081		0.0034	0.00023
66.5838	0.7182	0.01		0.7298	0.0016		0.7346	0.0042		0.7481	0.0028		0.7605	0.0045			66.5838	0.006	0.00047		0.00718	0.00019		0.00693	0.00019		0.00677	0.00081		0.00332	0.00023
66.6314	0.7201	0.0103		0.7302	0.0006		0.735	0.005		0.749	0.0007		0.7594	0.0048			66.6314	0.00601	0.00047		0.0072	0.00018		0.00693	0.00019		0.00673	0.00081		0.00325	0.00023
66.6789	0.7221	0.0058		0.7307	0.0007		0.7346	0.0032		0.7471	0.0019		0.7606	0.0057			66.6789	0.00602	0.00048		0.00722	0.00018		0.00693	0.00018		0.00668	0.00081		0.00317	0.00023
66.7265	0.7221	0.0077		0.7321	0.0012		0.737	0.0032		0.7474	0.0029		0.7614	0.0056			66.7265	0.00603	0.00048		0.00723	0.00018		0.00693	0.00018		0.00664	0.0008		0.00309	0.00023
66.7741	0.7211	0.0064		0.7302	0.0016		0.7372	0.0044		0.7471	0.0033		0.7611	0.0068			66.7741	0.00604	0.00048		0.00725	0.00018		0.00692	0.00018		0.00659	0.0008		0.00302	0.00023
66.8217	0.7191	0.0094		0.7313	0.0027		0.7381	0.0031		0.7492	0.0017		0.7598	0.0054			66.8217	0.00604	0.00048		0.00726	0.00018		0.00691	0.00018		0.00654	0.0008		0.00295	0.00024
66.8693	0.725	0.0098		0.7325	0.0005		0.7368	0.003		0.7477	0.0016		0.7609	0.0021			66.8693	0.00605	0.00049		0.00726	0.00017		0.0069	0.00018		0.0065	0.0008		0.00287	0.00024
66.9168	0.7244	0.0075		0.7314	0.0039		0.7372	0.0028		0.7461	0.0029		0.7603	0.0051			66.9168	0.00605	0.00049		0.00727	0.00017		0.00689	0.00018		0.00645	0.00079		0.0028	0.00024
66.9644	0.7244	0.0051		0.7337	0.0014		0.7397	0.0039		0.7479	0.0009		0.7605	0.0067			66.9644	0.00606	0.00049		0.00727	0.00017		0.00687	0.00017		0.0064	0.00079		0.00273	0.00024
67.012	0.7252	0.0056		0.7339	0.0008		0.7375	0.0014		0.7482	0.0035		0.7594	0.007			67.012	0.00606	0.00049		0.00727	0.00017		0.00686	0.00017		0.00634	0.00079		0.00266	0.00024
67.0596	0.7255	0.005		0.7347	0.0011		0.738	0.0063		0.7496	0.0033		0.7599	0.0083			67.0596	0.00606	0.00049		0.00727	0.00016		0.00684	0.00017		0.00629	0.00078		0.00259	0.00024
67.1072	0.727	0.0056		0.7369	0.0021		0.7413	0.0026		0.7499	0.0024		0.7618	0.0029			67.1072	0.00606	0.00049		0.00727	0.00016		0.00682	0.00017		0.00624	0.00078		0.00253	0.00024
67.1547	0.726	0.007		0.7357	0.0012		0.7405	0.003		0.7502	0.0024		0.7613	0.0046			67.1547	0.00605	0.0005		0.00726	0.00016		0.0068	0.00016		0.00618	0.00077		0.00246	0.00024
67.2023	0.7282	0.0089		0.7369	0.0002		0.7398	0.0055		0.7499	0.0036		0.7603	0.0038			67.2023	0.00605	0.0005		0.00726	0.00015		0.00677	0.00016		0.00613	0.00077		0.0024	0.00024
67.2499	0.7281	0.0058		0.7359	0.0014		0.743	0.0028		0.7519	0.0018		0.761	0.0072			67.2499	0.00604	0.0005		0.00725	0.00015		0.00675	0.00016		0.00607	0.00076		0.00233	0.00024
67.2975	0.7272	0.007		0.7377	0.002		0.7403	0.0033		0.7531	0.0039		0.7607	0.0057			67.2975	0.00604	0.0005		0.00723	0.00015		0.00672	0.00015		0.00602	0.00076		0.00227	0.00024
67.3451	0.7298	0.0102		0.7391	0.0024		0.7434	0.0027		0.7526	0.0029		0.7616	0.0073			67.3451	0.00603	0.0005		0.00722	0.00015		0.00669	0.00015		0.00596	0.00075		0.00221	0.00023
67.3926	0.728	0.0097		0.7408	0.0005		0.7423	0.005		0.7507	0.0041		0.7613	0.0046			67.3926	0.00602	0.0005		0.0072	0.00014		0.00666	0.00015		0.0059	0.00075		0.00216	0.00023
67.4402	0.7268	0.0094		0.7358	0.0018		0.7437	0.004		0.7531	0.0023		0.7596	0.0041			67.4402	0.00601	0.0005		0.00718	0.00014		0.00663	0.00014		0.00584	0.00074		0.0021	0.00023
67.4878	0.7302	0.0082		0.7396	0.0032		0.7438	0.0021		0.7535	0.0034		0.7593	0.0065			67.4878	0.006	0.0005		0.00716	0.00014		0.0066	0.00014		0.00578	0.00074		0.00204	0.00023
67.5354	0.7273	0.0102		0.739	0.0012		0.7408	0.0019		0.753	0.0043		0.7607	0.0063			67.5354	0.00599	0.0005		0.00714	0.00013		0.00656	0.00014		0.00572	0.00073		0.00199	0.00023
67.583	0.7307	0.0091		0.7402	0.0006		0.7436	0.0044		0.7542	0.0033		0.7622	0.0052			67.583	0.00597	0.0005		0.00711	0.00013		0.00653	0.00013		0.00566	0.00073		0.00194	0.00023
67.6305	0.7285	0.0072		0.74	0.0016		0.7445	0.004		0.7513	0.0043		0.76	0.0069			67.6305	0.00596	0.0005		0.00709	0.00013		0.00649	0.00013		0.0056	0.00072		0.00188	0.00023
67.6781	0.7331	0.0073		0.7395	0.0019		0.747	0.0036		0.753	0.0041		0.7606	0.0054			67.6781	0.00594	0.0005		0.00706	0.00012		0.00645	0.00013		0.00554	0.00072		0.00184	0.00023
67.7257	0.7308	0.0046		0.7413	0.0021		0.7455	0.0038		0.7537	0.0028		0.7607	0.0046			67.7257	0.00592	0.0005		0.00703	0.00012		0.00641	0.00012		0.00548	0.00071		0.00179	0.00022
67.7733	0.7335	0.0062		0.7412	0.0014		0.745	0.0025		0.7534	0.0059		0.7597	0.0076			67.7733	0.0059	0.00049		0.00699	0.00012		0.00636	0.00012		0.00542	0.00071		0.00174	0.00022
67.8209	0.7323	0.0097		0.7416	0.0014		0.7473	0.0029		0.7527	0.0033		0.761	0.0056			67.8209	0.00588	0.00049		0.00696	0.00012		0.00632	0.00011		0.00535	0.0007		0.0017	0.00022
67.8684	0.7309	0.0072		0.7415	0.0011		0.7459	0.0034		0.7553	0.0034		0.7609	0.0031			67.8684	0.00586	0.00049		0.00692	0.00011		0.00627	0.00011		0.00529	0.00069		0.00165	0.00022
67.916	0.7308	0.0067		0.7435	0.0012		0.7462	0.0028		0.7544	0.0024		0.7601	0.0055			67.916	0.00584	0.00049		0.00688	0.00011		0.00623	0.0001		0.00523	0.00069		0.00161	0.00022
67.9636	0.7344	0.0036		0.7438	0.0004		0.7484	0.0048		0.7547	0.0023		0.7603	0.003			67.9636	0.00581	0.00049		0.00684	0.00011		0.00618	0.0001		0.00516	0.00068		0.00157	0.00021
68.0112	0.7331	0.0086		0.7439	0.0021		0.7499	0.0043		0.7551	0.0015		0.7603	0.0044			68.0112	0.00579	0.00049		0.0068	0.0001		0.00613	0.0001		0.0051	0.00067		0.00153	0.00021
68.0588	0.7358	0.0099		0.7426	0.0035		0.7495	0.003		0.755	0.0035		0.761	0.004			68.0588	0.00576	0.00049		0.00675	0.0001		0.00608	9e-05		0.00504	0.00067		0.00149	0.00021
68.1063	0.7329	0.008		0.7467	0.0011		0.7492	0.002		0.7543	0.0043		0.7615	0.0051			68.1063	0.00573	0.00048		0.00671	0.0001		0.00602	9e-05		0.00497	0.00066		0.00146	0.00021
68.1539	0.7351	0.0101		0.7469	0.001		0.7495	0.0009		0.7545	0.0044		0.7612	0.0063			68.1539	0.00571	0.00048		0.00666	0.0001		0.00597	8e-05		0.00491	0.00066		0.00142	0.00021
68.2015	0.7373	0.008		0.7456	0.0022		0.7491	0.0024		0.7555	0.0031		0.7615	0.0061			68.2015	0.00568	0.00048		0.00661	0.0001		0.00592	8e-05		0.00485	0.00065		0.00139	0.0002
68.2491	0.738	0.0055		0.7458	0.0013		0.7495	0.003		0.7578	0.0037		0.761	0.0071			68.2491	0.00565	0.00048		0.00656	9e-05		0.00586	7e-05		0.00478	0.00064		0.00136	0.0002
68.2967	0.7378	0.008		0.7464	0.0008		0.7502	0.0036		0.7562	0.003		0.7605	0.0045			68.2967	0.00561	0.00047		0.0065	9e-05		0.0058	7e-05		0.00472	0.00064		0.00133	0.0002
68.3442	0.7375	0.0078		0.747	0.0017		0.7507	0.0038		0.7579	0.0012		0.7607	0.0069			68.3442	0.00558	0.00047		0.00645	9e-05		0.00575	6e-05		0.00465	0.00063		0.0013	0.00019
68.3918	0.7388	0.0081		0.7488	0.002		0.7482	0.0042		0.7566	0.0043		0.7592	0.006			68.3918	0.00555	0.00047		0.00639	9e-05		0.00569	6e-05		0.00459	0.00062		0.00128	0.00019
68.4394	0.7374	0.0072		0.7484	0.0019		0.7517	0.0031		0.7574	0.0036		0.7603	0.0029			68.4394	0.00551	0.00046		0.00634	9e-05		0.00563	6e-05		0.00453	0.00062		0.00125	0.00019
68.487	0.7392	0.0075		0.7493	0.0004		0.7503	0.0031		0.7563	0.0045		0.7604	0.0055			68.487	0.00548	0.00046		0.00628	9e-05		0.00557	5e-05		0.00446	0.00061		0.00123	0.00019
68.5346	0.7398	0.0074		0.7488	0.0014		0.7509	0.0024		0.7569	0.003		0.7602	0.0053			68.5346	0.00544	0.00046		0.00622	9e-05		0.00551	5e-05		0.0044	0.0006		0.0012	0.00018
68.5821	0.7404	0.0055		0.7481	0.0008		0.7518	0.0034		0.7577	0.0042		0.7596	0.0034			68.5821	0.0054	0.00045		0.00616	8e-05		0.00545	4e-05		0.00434	0.0006		0.00118	0.00018
68.6297	0.74	0.0063		0.7488	0.0016		0.7516	0.0022		0.7591	0.0048		0.7607	0.0041			68.6297	0.00536	0.00045		0.0061	8e-05		0.00538	4e-05		0.00428	0.00059		0.00116	0.00018
68.6773	0.7419	0.0068		0.7496	0.0021		0.7518	0.0026		0.7587	0.0052		0.761	0.0069			68.6773	0.00533	0.00045		0.00603	8e-05		0.00532	4e-05		0.00421	0.00058		0.00114	0.00018
68.7249	0.7411	0.0057		0.7497	0.0013		0.7509	0.0026		0.7568	0.0033		0.7607	0.0058			68.7249	0.00529	0.00044		0.00597	8e-05		0.00526	3e-05		0.00415	0.00058		0.00112	0.00017
68.7725	0.7403	0.0052		0.7496	0.0005		0.7507	0.0031		0.7576	0.0033		0.762	0.0049			68.7725	0.00524	0.00044		0.0059	8e-05		0.00519	3e-05		0.00409	0.00057		0.00111	0.00017
68.82	0.7406	0.0044		0.7497	0.0009		0.752	0.0034		0.7583	0.003		0.7615	0.0038			68.82	0.0052	0.00044		0.00584	8e-05		0.00513	3e-05		0.00403	0.00056		0.00109	0.00017
68.8676	0.7403	0.004		0.7494	0.0017		0.7532	0.0026		0.7586	0.0031		0.759	0.0035			68.8676	0.00516	0.00043		0.00577	8e-05		0.00506	3e-05		0.00397	0.00056		0.00108	0.00016
68.9152	0.7401	0.0046		0.7499	0.0013		0.7532	0.0016		0.7593	0.0045		0.7589	0.0041			68.9152	0.00512	0.00043		0.0057	8e-05		0.005	2e-05		0.00391	0.00055		0.00107	0.00016
68.9628	0.7409	0.0063		0.7498	0.0004		0.7538	0.0028		0.7593	0.005		0.7601	0.0049			68.9628	0.00507	0.00042		0.00563	8e-05		0.00493	2e-05		0.00385	0.00055		0.00106	0.00016
69.0104	0.7405	0.0056		0.7498	0.0013		0.7534	0.0038		0.7593	0.0037		0.7616	0.0052			69.0104	0.00503	0.00042		0.00556	8e-05		0.00486	2e-05		0.00379	0.00054		0.00104	0.00016
69.0579	0.7407	0.0046		0.7511	0.0006		0.7536	0.003		0.759	0.0021		0.7604	0.0046			69.0579	0.00498	0.00041		0.00549	8e-05		0.0048	3e-05		0.00373	0.00053		0.00104	0.00015
69.1055	0.7421	0.0038		0.7518	0.0006		0.7542	0.0029		0.7588	0.003		0.7599	0.0039			69.1055	0.00494	0.00041		0.00542	8e-05		0.00473	3e-05		0.00367	0.00053		0.00103	0.00015
69.1531	0.7429	0.0031		0.7508	0.0021		0.7548	0.0019		0.7599	0.004		0.761	0.0049			69.1531	0.00489	0.00041		0.00535	9e-05		0.00466	3e-05		0.00361	0.00052		0.00102	0.00015
69.2007	0.743	0.0026		0.7517	0.0019		0.7541	0.0033		0.7596	0.0039		0.7609	0.0055			69.2007	0.00484	0.0004		0.00527	9e-05		0.0046	3e-05		0.00355	0.00052		0.00101	0.00014
69.2483	0.7441	0.0037		0.7539	0.0008		0.753	0.0036		0.7579	0.0028		0.762	0.0058			69.2483	0.0048	0.0004		0.0052	9e-05		0.00453	3e-05		0.0035	0.00051		0.00101	0.00014
69.2958	0.7416	0.0058		0.7532	0.0008		0.7544	0.002		0.7588	0.0035		0.7634	0.0055			69.2958	0.00475	0.00039		0.00513	9e-05		0.00446	4e-05		0.00344	0.00051		0.001	0.00014
69.3434	0.7415	0.0061		0.752	0.0004		0.7549	0.0028		0.7594	0.0031		0.7608	0.0056			69.3434	0.0047	0.00039		0.00505	9e-05		0.00439	4e-05		0.00338	0.0005		0.001	0.00014
69.391	0.7409	0.0042		0.7519	0.0021		0.7556	0.0043		0.76	0.003		0.7596	0.0053			69.391	0.00465	0.00038		0.00498	9e-05		0.00433	4e-05		0.00333	0.0005		0.001	0.00013
69.4386	0.7422	0.0028		0.7528	0.0018		0.7566	0.0028		0.7619	0.0042		0.7606	0.0043			69.4386	0.0046	0.00038		0.00491	9e-05		0.00426	5e-05		0.00327	0.00049		0.001	0.00013
69.4862	0.7445	0.0029		0.7544	0.0007		0.7557	0.0022		0.7621	0.0055		0.7607	0.0037			69.4862	0.00455	0.00037		0.00483	9e-05		0.00419	5e-05		0.00322	0.00049		0.001	0.00013
69.5337	0.7435	0.0041		0.7539	0.0009		0.7553	0.0029		0.7611	0.0058		0.7607	0.0027			69.5337	0.0045	0.00037		0.00476	0.0001		0.00413	5e-05		0.00317	0.00048		0.00099	0.00013
69.5813	0.7426	0.0052		0.7544	0.0013		0.7554	0.002		0.7613	0.005		0.762	0.0047			69.5813	0.00445	0.00036		0.00468	0.0001		0.00406	5e-05		0.00311	0.00048		0.001	0.00013
69.6289	0.7434	0.0047		0.7551	0.0014		0.7541	0.0022		0.7611	0.0046		0.762	0.0064			69.6289	0.0044	0.00035		0.00461	0.0001		0.00399	6e-05		0.00306	0.00047		0.001	0.00012
69.6765	0.7459	0.0053		0.7536	0.002		0.7539	0.0034		0.7606	0.0035		0.7618	0.0057			69.6765	0.00435	0.00035		0.00453	0.0001		0.00393	6e-05		0.00301	0.00047		0.001	0.00012
69.7241	0.7484	0.0067		0.7533	0.0018		0.755	0.0041		0.7613	0.0036		0.762	0.0044			69.7241	0.00429	0.00034		0.00446	0.0001		0.00386	6e-05		0.00296	0.00046		0.001	0.00012
69.7716	0.7477	0.0054		0.754	0.0008		0.7553	0.0034		0.7614	0.004		0.7616	0.004			69.7716	0.00424	0.00034		0.00438	0.0001		0.00379	6e-05		0.00291	0.00046		0.00101	0.00012
69.8192	0.7466	0.0032		0.7548	0.0014		0.7555	0.0028		0.761	0.0034		0.7621	0.0065			69.8192	0.00419	0.00033		0.00431	0.00011		0.00373	7e-05		0.00286	0.00046		0.00101	0.00011
69.8668	0.7462	0.0041		0.7563	0.0002		0.7561	0.0025		0.7619	0.0031		0.7617	0.0076			69.8668	0.00414	0.00033		0.00423	0.00011		0.00366	7e-05		0.00281	0.00045		0.00101	0.00011
69.9144	0.7435	0.0051		0.7563	0.0005		0.7558	0.0017		0.7619	0.0041		0.7615	0.0078			69.9144	0.00408	0.00032		0.00416	0.00011		0.0036	7e-05		0.00277	0.00045		0.00102	0.00011
69.962	0.7444	0.0053		0.7559	0.0013		0.7567	0.0034		0.7621	0.0038		0.7618	0.0071			69.962	0.00403	0.00032		0.00408	0.00011		0.00353	7e-05		0.00272	0.00045		0.00102	0.00011
70.0095	0.7457	0.0067		0.7551	0.0013		0.7576	0.003		0.7628	0.0033		0.7623	0.0041			70.0095	0.00398	0.00031		0.00401	0.00011		0.00347	8e-05		0.00267	0.00044		0.00103	0.00011
70.0571	0.7464	0.007		0.7557	0.0005		0.7575	0.0027		0.7621	0.0027		0.7619	0.0053			70.0571	0.00392	0.0003		0.00393	0.00011		0.00341	8e-05		0.00263	0.00044		0.00104	0.00011
70.1047	0.7447	0.0059		0.7568	0.0018		0.7584	0.0031		0.7626	0.0037		0.7621	0.0054			70.1047	0.00387	0.0003		0.00386	0.00012		0.00335	8e-05		0.00258	0.00044		0.00104	0.0001
70.1523	0.7456	0.0044		0.7553	0.001		0.7575	0.0038		0.7615	0.0041		0.7631	0.005			70.1523	0.00381	0.00029		0.00379	0.00012		0.00328	8e-05		0.00254	0.00043		0.00105	0.0001
70.1999	0.7452	0.0029		0.7557	0.0013		0.7577	0.0044		0.762	0.0053		0.7628	0.0038			70.1999	0.00376	0.00029		0.00372	0.00012		0.00322	8e-05		0.0025	0.00043		0.00106	0.0001
70.2474	0.7439	0.007		0.7564	0.0002		0.7579	0.0042		0.7634	0.0061		0.7618	0.0035			70.2474	0.00371	0.00028		0.00364	0.00012		0.00316	9e-05		0.00246	0.00043		0.00107	0.0001
70.295	0.7439	0.0049		0.7568	0.0005		0.758	0.0035		0.763	0.0051		0.7624	0.0045			70.295	0.00365	0.00027		0.00357	0.00012		0.0031	9e-05		0.00241	0.00043		0.00108	0.0001
70.3426	0.7457	0.0067		0.7577	0.0021		0.7581	0.0026		0.7628	0.0048		0.7626	0.0059			70.3426	0.0036	0.00027		0.0035	0.00012		0.00304	9e-05		0.00237	0.00042		0.00109	0.0001
70.3902	0.748	0.008		0.7566	0.0022		0.7586	0.0013		0.7633	0.0055		0.7633	0.007			70.3902	0.00355	0.00026		0.00343	0.00012		0.00298	9e-05		0.00234	0.00042		0.0011	9e-05
70.4378	0.7469	0.009		0.7567	0.0009		0.758	0.0021		0.7616	0.0066		0.7628	0.0073			70.4378	0.00349	0.00026		0.00336	0.00012		0.00292	9e-05		0.0023	0.00042		0.00111	9e-05
70.4854	0.745	0.0076		0.7579	0.0014		0.7578	0.003		0.7603	0.0065		0.7639	0.0047			70.4854	0.00344	0.00025		0.00329	0.00012		0.00287	9e-05		0.00226	0.00042		0.00112	9e-05
70.5329	0.746	0.0066		0.7584	0.0016		0.7575	0.0041		0.7617	0.0047		0.7629	0.005			70.5329	0.00339	0.00025		0.00322	0.00012		0.00281	9e-05		0.00222	0.00041		0.00113	9e-05
70.5805	0.7473	0.0038		0.7578	0.0006		0.7584	0.0036		0.7626	0.0043		0.7621	0.0052			70.5805	0.00333	0.00024		0.00316	0.00012		0.00275	9e-05		0.00219	0.00041		0.00114	9e-05
70.6281	0.7476	0.003		0.758	0.0007		0.7585	0.0034		0.7619	0.0048		0.7628	0.0048			70.6281	0.00328	0.00023		0.00309	0.00013		0.0027	0.0001		0.00215	0.00041		0.00115	9e-05
70.6757	0.7458	0.0024		0.7573	0.0015		0.7574	0.0033		0.764	0.0043		0.7618	0.0069			70.6757	0.00323	0.00023		0.00302	0.00013		0.00264	0.0001		0.00212	0.00041		0.00116	9e-05
70.7233	0.7454	0.0046		0.756	0.0004		0.7577	0.0031		0.7646	0.0072		0.7624	0.0075			70.7233	0.00318	0.00022		0.00296	0.00013		0.00259	0.0001		0.00208	0.00041		0.00117	8e-05
70.7708	0.7453	0.0072		0.7563	0.0011		0.7581	0.0018		0.7642	0.0062		0.7625	0.0052			70.7708	0.00312	0.00022		0.00289	0.00013		0.00254	0.0001		0.00205	0.0004		0.00118	8e-05
70.8184	0.7459	0.0061		0.7574	0.0017		0.7576	0.0008		0.7627	0.0046		0.7624	0.0052			70.8184	0.00307	0.00021		0.00283	0.00013		0.00248	0.0001		0.00202	0.0004		0.00119	8e-05
70.866	0.7462	0.0046		0.7578	0.0014		0.7585	0.0007		0.7631	0.0045		0.7617	0.0054			70.866	0.00302	0.0002		0.00277	0.00013		0.00243	0.0001		0.00199	0.0004		0.0012	8e-05
70.9136	0.7461	0.0037		0.7556	0.0006		0.7591	0.0022		0.764	0.0051		0.7619	0.0048			70.9136	0.00297	0.0002		0.0027	0.00013		0.00238	0.0001		0.00195	0.0004		0.00121	8e-05
70.9612	0.7473	0.005		0.7562	0.002		0.7587	0.0019		0.764	0.0054		0.7622	0.0047			70.9612	0.00292	0.00019		0.00264	0.00013		0.00233	0.0001		0.00192	0.0004		0.00123	8e-05
71.0087	0.7463	0.0059		0.7573	0.0013		0.7586	0.0012		0.764	0.0056		0.7643	0.0058			71.0087	0.00287	0.00019		0.00258	0.00013		0.00228	0.0001		0.0019	0.0004		0.00124	8e-05
71.0563	0.7453	0.0053		0.7568	0.0015		0.7592	0.0022		0.7637	0.0056		0.7639	0.0058			71.0563	0.00282	0.00018		0.00252	0.00013		0.00224	0.0001		0.00187	0.00039		0.00125	7e-05
71.1039	0.7455	0.0054		0.758	0.0018		0.7591	0.0035		0.7629	0.0041		0.7616	0.005			71.1039	0.00277	0.00018		0.00247	0.00012		0.00219	0.0001		0.00184	0.00039		0.00126	7e-05
71.1515	0.7465	0.0068		0.7571	0.0007		0.7588	0.0027		0.7626	0.0037		0.7616	0.0048			71.1515	0.00272	0.00017		0.00241	0.00012		0.00214	0.0001		0.00181	0.00039		0.00127	7e-05
71.1991	0.7476	0.0072		0.7565	0.0007		0.7586	0.0021		0.7633	0.0038		0.763	0.0051			71.1991	0.00267	0.00017		0.00235	0.00012		0.0021	0.0001		0.00179	0.00039		0.00128	7e-05
71.2466	0.7468	0.0071		0.7577	0.0009		0.7589	0.002		0.7649	0.0033		0.764	0.0037			71.2466	0.00262	0.00016		0.0023	0.00012		0.00205	0.0001		0.00176	0.00039		0.0013	7e-05
71.2942	0.7448	0.0059		0.7584	0.001		0.7587	0.0021		0.7644	0.0042		0.7629	0.0059			71.2942	0.00257	0.00015		0.00224	0.00012		0.00201	0.0001		0.00174	0.00039		0.00131	7e-05
71.3418	0.7467	0.0034		0.7591	0.0023		0.7585	0.004		0.7655	0.0053		0.7646	0.0055			71.3418	0.00253	0.00015		0.00219	0.00012		0.00197	0.0001		0.00171	0.00039		0.00132	6e-05
71.3894	0.7462	0.0045		0.7592	0.0006		0.7582	0.0041		0.7656	0.0068		0.7647	0.0069			71.3894	0.00248	0.00014		0.00214	0.00012		0.00193	0.0001		0.00169	0.00039		0.00133	6e-05
71.437	0.746	0.006		0.7586	0.0021		0.7597	0.0022		0.7644	0.0048		0.7619	0.0043			71.437	0.00243	0.00014		0.00209	0.00012		0.00189	0.0001		0.00167	0.00039		0.00134	6e-05
71.4845	0.7469	0.0047		0.7573	0.0018		0.761	0.0022		0.7637	0.0052		0.7633	0.005			71.4845	0.00239	0.00013		0.00204	0.00012		0.00185	9e-05		0.00165	0.00039		0.00136	6e-05
71.5321	0.7468	0.004		0.7571	0.001		0.7605	0.0022		0.763	0.0053		0.7646	0.0031			71.5321	0.00234	0.00013		0.00199	0.00012		0.00181	9e-05		0.00162	0.00038		0.00137	6e-05
71.5797	0.7448	0.003		0.7573	0.002		0.7608	0.0047		0.7629	0.0053		0.7635	0.003			71.5797	0.0023	0.00012		0.00194	0.00012		0.00177	9e-05		0.0016	0.00038		0.00138	6e-05
71.6273	0.746	0.0068		0.7582	0.0032		0.7608	0.0031		0.764	0.0057		0.764	0.0033			71.6273	0.00225	0.00012		0.0019	0.00012		0.00174	9e-05		0.00159	0.00038		0.00139	6e-05
71.6749	0.7473	0.0065		0.7581	0.0021		0.7595	0.0027		0.7637	0.0056		0.7662	0.0011			71.6749	0.00221	0.00011		0.00185	0.00012		0.0017	9e-05		0.00157	0.00038		0.0014	5e-05
71.7224	0.747	0.0048		0.7561	0.0015		0.76	0.0042		0.7646	0.0035		0.7632	0.0047			71.7224	0.00217	0.00011		0.00181	0.00012		0.00167	9e-05		0.00155	0.00038		0.00141	5e-05
71.77	0.7493	0.0044		0.7579	0.0036		0.7602	0.0048		0.7638	0.006		0.7635	0.0045			71.77	0.00213	0.00011		0.00176	0.00012		0.00163	9e-05		0.00153	0.00038		0.00143	5e-05
71.8176	0.7493	0.003		0.7582	0.0014		0.7596	0.0037		0.7635	0.0059		0.7667	0.0047			71.8176	0.00209	0.0001		0.00172	0.00012		0.0016	9e-05		0.00151	0.00038		0.00144	5e-05
71.8652	0.7478	0.0035		0.7587	0.001		0.76	0.0037		0.7626	0.0044		0.7649	0.0052			71.8652	0.00205	0.0001		0.00168	0.00011		0.00157	9e-05		0.0015	0.00038		0.00145	5e-05
71.9128	0.7465	0.0011		0.7581	0.0023		0.7594	0.0033		0.7629	0.0054		0.7639	0.0047			71.9128	0.00201	9e-05		0.00164	0.00011		0.00154	8e-05		0.00148	0.00038		0.00146	5e-05
71.9603	0.7475	0.0034		0.7578	0.0013		0.7595	0.0022		0.7648	0.0066		0.7641	0.0043			71.9603	0.00197	9e-05		0.0016	0.00011		0.00151	8e-05		0.00147	0.00038		0.00147	4e-05
72.0079	0.7456	0.0089		0.7581	0.0026		0.7598	0.0028		0.7632	0.0073		0.7657	0.0061			72.0079	0.00193	8e-05		0.00156	0.00011		0.00148	8e-05		0.00146	0.00038		0.00148	4e-05
72.0555	0.7481	0.0067		0.7586	0.0011		0.7583	0.0038		0.7648	0.0068		0.7656	0.0069			72.0555	0.00189	8e-05		0.00153	0.00011		0.00145	8e-05		0.00144	0.00038		0.00149	4e-05
72.1031	0.7482	0.0047		0.7583	0.0018		0.759	0.0042		0.7656	0.0077		0.765	0.0044			72.1031	0.00185	7e-05		0.00149	0.00011		0.00143	8e-05		0.00143	0.00038		0.0015	4e-05
72.1507	0.7469	0.0047		0.7575	0.0013		0.7608	0.003		0.7655	0.0042		0.7642	0.0041			72.1507	0.00182	7e-05		0.00146	0.00011		0.0014	8e-05		0.00142	0.00038		0.00152	4e-05
72.1982	0.7461	0.0019		0.7595	0.0024		0.7602	0.0021		0.7644	0.0041		0.7664	0.0057			72.1982	0.00178	7e-05		0.00143	0.00011		0.00138	8e-05		0.00141	0.00039		0.00153	3e-05
72.2458	0.7465	0.0069		0.7577	0.0004		0.7603	0.0018		0.7658	0.005		0.7664	0.005			72.2458	0.00175	6e-05		0.00139	0.00011		0.00135	7e-05		0.0014	0.00039		0.00154	3e-05
72.2934	0.7499	0.0021		0.7576	0.0013		0.7611	0.0028		0.7656	0.0049		0.764	0.0049			72.2934	0.00171	6e-05		0.00136	0.00011		0.00133	7e-05		0.00139	0.00039		0.00155	3e-05
72.341	0.7464	0.0038		0.7582	0.0008		0.7596	0.0027		0.7654	0.0062		0.765	0.0037			72.341	0.00168	5e-05		0.00133	0.00011		0.00131	7e-05		0.00138	0.00039		0.00156	3e-05
72.3885	0.7464	0.0081		0.7577	0.0017		0.7593	0.001		0.7652	0.0043		0.7666	0.0051			72.3885	0.00165	5e-05		0.0013	0.00011		0.00129	7e-05		0.00137	0.00039		0.00157	3e-05
72.4361	0.75	0.0058		0.7583	0.0007		0.7587	0.002		0.7649	0.0047		0.7646	0.0038			72.4361	0.00162	5e-05		0.00127	0.00011		0.00127	7e-05		0.00136	0.00039		0.00158	2e-05
72.4837	0.7486	0.0046		0.7599	0.0013		0.7597	0.0026		0.7648	0.0038		0.7661	0.0049			72.4837	0.00158	4e-05		0.00125	0.00011		0.00125	7e-05		0.00136	0.00039		0.00159	2e-05
72.5313	0.7496	0.005		0.757	0.0016		0.7584	0.0025		0.7662	0.0063		0.7654	0.0045			72.5313	0.00155	4e-05		0.00122	0.00011		0.00123	7e-05		0.00135	0.00039		0.0016	2e-05
72.5789	0.7478	0.0088		0.7566	0.0014		0.7594	0.0057		0.7652	0.0054		0.7674	0.0042			72.5789	0.00153	3e-05		0.0012	0.0001		0.00121	6e-05		0.00134	0.00039		0.00162	2e-05
72.6264	0.75	0.0037		0.7593	0.0018		0.7601	0.0041		0.7647	0.0063		0.7659	0.0047			72.6264	0.0015	3e-05		0.00117	0.0001		0.00119	6e-05		0.00134	0.0004		0.00163	1e-05
72.674	0.7495	0.0052		0.759	0.0025		0.7601	0.0022		0.7654	0.0052		0.7654	0.006			72.674	0.00147	3e-05		0.00115	0.0001		0.00118	6e-05		0.00134	0.0004		0.00164	1e-05
72.7216	0.7486	0.0061		0.7602	0.0014		0.761	0.0023		0.7634	0.0043		0.7659	0.0048			72.7216	0.00144	2e-05		0.00113	0.0001		0.00116	6e-05		0.00133	0.0004		0.00165	1e-05
72.7692	0.7481	0.0061		0.7591	0.0011		0.7604	0.0045		0.7661	0.0032		0.7684	0.0064			72.7692	0.00142	2e-05		0.0011	0.0001		0.00115	6e-05		0.00133	0.0004		0.00166	1e-05
72.8168	0.7476	0.0082		0.7599	0.0028		0.7591	0.0015		0.7632	0.0039		0.7666	0.0047			72.8168	0.00139	2e-05		0.00108	0.0001		0.00113	6e-05		0.00132	0.0004		0.00167	0
72.8644	0.75	0.0062		0.7593	0.0001		0.7586	0.0034		0.7636	0.0057		0.7653	0.0053			72.8644	0.00136	1e-05		0.00106	0.0001		0.00112	6e-05		0.00132	0.0004		0.00168	0
72.9119	0.7459	0.0061		0.7593	0.0024		0.7583	0.0029		0.7641	0.0058		0.7657	0.0057			72.9119	0.00134	1e-05		0.00104	0.0001		0.00111	6e-05		0.00132	0.00041		0.00169	0
72.9595	0.7459	0.0084		0.7589	0.001		0.7608	0.0034		0.7657	0.0039		0.7665	0.0053			72.9595	0.00132	1e-05		0.00103	0.0001		0.0011	6e-05		0.00132	0.00041		0.00171	0
73.0071	0.751	0.0037		0.7605	0.0022		0.7594	0.0016		0.766	0.0063		0.7667	0.007			73.0071	0.00129	1e-05		0.00101	0.0001		0.00109	5e-05		0.00132	0.00041		0.00172	1e-05
73.0547	0.7483	0.0053		0.7591	0.0014		0.7607	0.0032		0.7649	0.0072		0.7673	0.0052			73.0547	0.00127	1e-05		0.00099	0.0001		0.00108	5e-05		0.00132	0.00041		0.00173	1e-05
73.1023	0.7489	0.005		0.7593	0.0012		0.7596	0.0013		0.7639	0.0054		0.7648	0.0044			73.1023	0.00125	1e-05		0.00098	0.0001		0.00107	5e-05		0.00132	0.00041		0.00174	1e-05
73.1498	0.7463	0.0062		0.7587	0.0006		0.7597	0.0028		0.7649	0.0074		0.7661	0.0064			73.1498	0.00123	1e-05		0.00096	0.0001		0.00106	5e-05		0.00132	0.00042		0.00175	2e-05
73.1974	0.7461	0.0019		0.76	0.0034		0.7605	0.0018		0.7647	0.0063		0.7651	0.0059			73.1974	0.00121	1e-05		0.00095	9e-05		0.00105	5e-05		0.00132	0.00042		0.00177	2e-05
73.245	0.7466	0.0048		0.7586	0.002		0.7599	0.001		0.7646	0.0065		0.7653	0.0043			73.245	0.00119	1e-05		0.00093	9e-05		0.00104	5e-05		0.00132	0.00042		0.00178	2e-05
73.2926	0.7458	0.0099		0.7589	0.0008		0.7607	0.0015		0.7653	0.0065		0.765	0.0042			73.2926	0.00117	2e-05		0.00092	9e-05		0.00103	5e-05		0.00133	0.00042		0.00179	2e-05
73.3402	0.7464	0.007		0.7594	0.0015		0.7622	0.0028		0.7654	0.0052		0.7662	0.006			73.3402	0.00116	2e-05		0.00091	9e-05		0.00103	5e-05		0.00133	0.00042		0.0018	3e-05
73.3877	0.7466	0.0039		0.7599	0.0033		0.7613	0.0043		0.7633	0.0053		0.7662	0.0069			73.3877	0.00114	2e-05		0.0009	9e-05		0.00102	5e-05		0.00133	0.00043		0.00181	3e-05
73.4353	0.7489	0.0042		0.7595	0.0016		0.7603	0.0041		0.7666	0.0028		0.7666	0.0046			73.4353	0.00112	2e-05		0.00089	9e-05		0.00102	5e-05		0.00134	0.00043		0.00183	3e-05
73.4829	0.7502	0.0057		0.7604	0.0022		0.7595	0.0023		0.7649	0.0049		0.7663	0.0056			73.4829	0.00111	3e-05		0.00088	9e-05		0.00101	5e-05		0.00134	0.00043		0.00184	4e-05
73.5305	0.7483	0.005		0.761	0.0015		0.761	0.0013		0.7651	0.0062		0.7664	0.0053			73.5305	0.0011	3e-05		0.00087	9e-05		0.00101	5e-05		0.00134	0.00043		0.00185	4e-05
73.5781	0.7458	0.0036		0.7588	0.0016		0.7612	0.0023		0.7659	0.0057		0.7667	0.0041			73.5781	0.00108	3e-05		0.00086	9e-05		0.001	5e-05		0.00135	0.00043		0.00186	4e-05
73.6256	0.7465	0.0051		0.7594	0.0013		0.7598	0.0036		0.7655	0.0049		0.7674	0.0049			73.6256	0.00107	3e-05		0.00086	9e-05		0.001	5e-05		0.00135	0.00044		0.00188	5e-05
73.6732	0.748	0.0022		0.7602	0.0005		0.7599	0.0033		0.7661	0.0051		0.7664	0.0041			73.6732	0.00106	4e-05		0.00085	9e-05		0.001	6e-05		0.00136	0.00044		0.00189	5e-05
73.7208	0.7488	0.005		0.7597	0.0011		0.7601	0.0031		0.7664	0.0044		0.7663	0.0041			73.7208	0.00104	4e-05		0.00084	9e-05		0.00099	6e-05		0.00136	0.00044		0.0019	5e-05
73.7684	0.7489	0.0086		0.7593	0.0002		0.7602	0.0029		0.7659	0.0063		0.7659	0.004			73.7684	0.00103	4e-05		0.00084	9e-05		0.00099	6e-05		0.00137	0.00044		0.00192	6e-05
73.816	0.7481	0.009		0.7594	0.0012		0.7604	0.0037		0.7667	0.0073		0.7666	0.0031			73.816	0.00102	4e-05		0.00083	8e-05		0.00099	6e-05		0.00138	0.00044		0.00193	6e-05
73.8635	0.7486	0.0055		0.7599	0.0018		0.7603	0.0022		0.7663	0.0061		0.7695	0.0043			73.8635	0.00101	4e-05		0.00083	8e-05		0.00099	6e-05		0.00138	0.00045		0.00194	7e-05
73.9111	0.7484	0.0052		0.759	0.0001		0.7598	0.0022		0.7669	0.0062		0.7686	0.0048			73.9111	0.001	5e-05		0.00082	8e-05		0.00099	6e-05		0.00139	0.00045		0.00195	7e-05
73.9587	0.751	0.0029		0.76	0.001		0.7603	0.0023		0.769	0.0055		0.7681	0.0066			73.9587	0.00099	5e-05		0.00082	8e-05		0.00099	6e-05		0.0014	0.00045		0.00197	7e-05
74.0063	0.7512	0.0044		0.761	0.0012		0.7614	0.0029		0.7681	0.0058		0.768	0.006			74.0063	0.00099	5e-05		0.00082	8e-05		0.00099	6e-05		0.00141	0.00045		0.00198	8e-05
74.0539	0.7513	0.0044		0.7605	0.0006		0.7604	0.0045		0.7665	0.0069		0.7693	0.0053			74.0539	0.00098	5e-05		0.00082	8e-05		0.00099	6e-05		0.00142	0.00045		0.002	8e-05
74.1014	0.7482	0.0045		0.7603	0.0009		0.7614	0.0023		0.7651	0.0061		0.7687	0.0042			74.1014	0.00097	5e-05		0.00081	8e-05		0.00099	6e-05		0.00142	0.00046		0.00201	9e-05
74.149	0.7477	0.0037		0.7601	0.002		0.7628	0.0015		0.7653	0.0047		0.7674	0.0041			74.149	0.00097	6e-05		0.00081	8e-05		0.00099	6e-05		0.00143	0.00046		0.00202	9e-05
74.1966	0.7469	0.0074		0.7605	0.0016		0.7623	0.0017		0.7661	0.0053		0.7673	0.0045			74.1966	0.00096	6e-05		0.00081	8e-05		0.00099	7e-05		0.00144	0.00046		0.00204	9e-05
74.2442	0.7455	0.0073		0.7603	0.0026		0.7617	0.0018		0.7675	0.0067		0.7684	0.0041			74.2442	0.00095	6e-05		0.00081	8e-05		0.00099	7e-05		0.00145	0.00046		0.00205	0.0001
74.2918	0.7452	0.0051		0.7593	0.0031		0.7617	0.0025		0.7679	0.0081		0.7679	0.0038			74.2918	0.00095	6e-05		0.00082	8e-05		0.001	7e-05		0.00146	0.00046		0.00206	0.0001
74.3393	0.747	0.0019		0.7589	0.0025		0.7615	0.0032		0.7665	0.0048		0.7676	0.0042			74.3393	0.00095	6e-05		0.00082	8e-05		0.001	7e-05		0.00147	0.00046		0.00208	0.00011
74.3869	0.7474	0.0044		0.7594	0.0001		0.7606	0.0034		0.7678	0.0053		0.768	0.0045			74.3869	0.00094	6e-05		0.00082	9e-05		0.001	7e-05		0.00148	0.00047		0.00209	0.00011
74.4345	0.7492	0.0058		0.7598	0.0012		0.7615	0.0028		0.7677	0.0072		0.7677	0.006			74.4345	0.00094	6e-05		0.00082	9e-05		0.001	7e-05		0.00149	0.00047		0.00211	0.00012
74.4821	0.7497	0.0061		0.7595	0.0009		0.762	0.0017		0.767	0.0074		0.7697	0.0074			74.4821	0.00094	6e-05		0.00082	9e-05		0.00101	7e-05		0.0015	0.00047		0.00212	0.00012
74.5297	0.7493	0.0052		0.7602	0.001		0.7627	0.0026		0.7678	0.0068		0.7696	0.0065			74.5297	0.00094	7e-05		0.00083	9e-05		0.00101	7e-05		0.00151	0.00047		0.00213	0.00013
74.5772	0.7494	0.0044		0.7604	0.0023		0.7627	0.0029		0.7675	0.007		0.7686	0.0054			74.5772	0.00093	7e-05		0.00083	9e-05		0.00102	7e-05		0.00152	0.00047		0.00215	0.00013
74.6248	0.7481	0.0046		0.7608	0.0025		0.7615	0.0028		0.7666	0.0081		0.7697	0.0053			74.6248	0.00093	7e-05		0.00084	9e-05		0.00102	7e-05		0.00153	0.00047		0.00216	0.00014
74.6724	0.7476	0.0065		0.7614	0.0017		0.762	0.0044		0.7665	0.007		0.7685	0.0046			74.6724	0.00093	7e-05		0.00084	9e-05		0.00103	8e-05		0.00154	0.00047		0.00218	0.00014
74.72	0.7487	0.0067		0.7596	0.0014		0.7617	0.0043		0.7658	0.0066		0.7681	0.0045			74.72	0.00093	7e-05		0.00085	9e-05		0.00103	8e-05		0.00155	0.00048		0.00219	0.00015
74.7676	0.7516	0.0062		0.7591	0.0008		0.7618	0.0029		0.7678	0.0082		0.7691	0.0045			74.7676	0.00093	7e-05		0.00085	9e-05		0.00104	8e-05		0.00156	0.00048		0.0022	0.00015
74.8151	0.7522	0.0048		0.7592	0.0005		0.7625	0.0022		0.7686	0.0075		0.7702	0.0059			74.8151	0.00093	7e-05		0.00086	9e-05		0.00104	8e-05		0.00158	0.00048		0.00222	0.00015
74.8627	0.7464	0.0024		0.7595	0.0001		0.7627	0.0029		0.7679	0.0063		0.7697	0.0043			74.8627	0.00094	7e-05		0.00086	9e-05		0.00105	8e-05		0.00159	0.00048		0.00223	0.00016
74.9103	0.7484	0.002		0.7594	0.0009		0.7639	0.0026		0.7674	0.0058		0.7684	0.0043			74.9103	0.00094	7e-05		0.00087	9e-05		0.00105	8e-05		0.0016	0.00048		0.00224	0.00016
74.9579	0.75	0.0025		0.7594	0.0009		0.7632	0.0027		0.767	0.0074		0.7681	0.0056			74.9579	0.00094	7e-05		0.00088	9e-05		0.00106	8e-05		0.00161	0.00048		0.00226	0.00017
75.0055	0.7491	0.0051		0.7602	0.0008		0.7617	0.0019		0.7679	0.0081		0.7709	0.0061			75.0055	0.00094	7e-05		0.00089	9e-05		0.00107	8e-05		0.00162	0.00048		0.00227	0.00017
75.053	0.7481	0.0063		0.7605	0.0017		0.7622	0.0013		0.7682	0.0061		0.7715	0.0052			75.053	0.00095	7e-05		0.0009	9e-05		0.00108	8e-05		0.00163	0.00048		0.00229	0.00018
75.1006	0.7474	0.0055		0.7605	0.0018		0.7623	0.0011		0.7692	0.0057		0.7692	0.0033			75.1006	0.00095	7e-05		0.0009	9e-05		0.00108	8e-05		0.00165	0.00048		0.0023	0.00018
75.1482	0.7483	0.0039		0.7608	0.0009		0.7617	0.0024		0.7687	0.005		0.7677	0.0036			75.1482	0.00095	7e-05		0.00091	0.0001		0.00109	8e-05		0.00166	0.00048		0.00231	0.00019
75.1958	0.7492	0.0049		0.7603	0.0014		0.7617	0.0035		0.7677	0.006		0.7695	0.0049			75.1958	0.00096	8e-05		0.00092	0.0001		0.0011	8e-05		0.00167	0.00048		0.00233	0.0002
75.2434	0.7487	0.0049		0.7607	0.0011		0.7611	0.0031		0.7683	0.0083		0.7722	0.0043			75.2434	0.00096	8e-05		0.00093	0.0001		0.00111	8e-05		0.00168	0.00048		0.00234	0.0002
75.2909	0.7489	0.0052		0.7609	0.0012		0.7617	0.0023		0.7677	0.0073		0.7716	0.0037			75.2909	0.00097	8e-05		0.00094	0.0001		0.00112	8e-05		0.0017	0.00048		0.00235	0.00021
75.3385	0.7469	0.0019		0.7588	0.0015		0.7622	0.0028		0.7688	0.0067		0.7712	0.0053			75.3385	0.00097	8e-05		0.00095	0.0001		0.00113	8e-05		0.00171	0.00048		0.00237	0.00021
75.3861	0.7468	0.0045		0.7594	0.0011		0.7617	0.0037		0.7683	0.0066		0.7711	0.0047			75.3861	0.00098	8e-05		0.00096	0.0001		0.00114	8e-05		0.00172	0.00048		0.00238	0.00022
75.4337	0.749	0.0077		0.7606	0.0007		0.7617	0.0033		0.7689	0.0061		0.771	0.003			75.4337	0.00098	8e-05		0.00098	0.0001		0.00114	8e-05		0.00173	0.00048		0.00239	0.00022
75.4813	0.7491	0.0069		0.7607	0.0015		0.7617	0.0023		0.7684	0.0051		0.7706	0.0039			75.4813	0.00099	8e-05		0.00099	0.0001		0.00115	8e-05		0.00175	0.00048		0.00241	0.00023
75.5288	0.7478	0.006		0.7589	0.0017		0.7631	0.0011		0.7674	0.0073		0.7723	0.0061			75.5288	0.001	8e-05		0.001	0.0001		0.00116	8e-05		0.00176	0.00048		0.00242	0.00023
75.5764	0.749	0.0056		0.76	0.0008		0.7619	0.0029		0.7702	0.0082		0.772	0.0054			75.5764	0.001	8e-05		0.00101	0.0001		0.00117	8e-05		0.00177	0.00048		0.00243	0.00023
75.624	0.7523	0.0064		0.7602	0.0008		0.7618	0.004		0.7706	0.0082		0.7717	0.0045			75.624	0.00101	8e-05		0.00102	0.0001		0.00119	7e-05		0.00178	0.00048		0.00245	0.00024
75.6716	0.7509	0.006		0.7608	0.0017		0.7617	0.0034		0.7679	0.0059		0.7721	0.0048			75.6716	0.00102	8e-05		0.00104	0.0001		0.0012	7e-05		0.0018	0.00048		0.00246	0.00024
75.7192	0.7487	0.0035		0.7614	0.0014		0.7634	0.002		0.7672	0.0091		0.773	0.0062			75.7192	0.00102	8e-05		0.00105	0.0001		0.00121	7e-05		0.00181	0.00048		0.00247	0.00025
75.7667	0.7478	0.0047		0.7604	0.0025		0.7616	0.0026		0.7679	0.0078		0.7729	0.0051			75.7667	0.00103	8e-05		0.00106	0.0001		0.00122	7e-05		0.00182	0.00047		0.00248	0.00025
75.8143	0.7479	0.0069		0.7605	0.0016		0.7614	0.0017		0.7688	0.0062		0.7723	0.0081			75.8143	0.00104	8e-05		0.00108	0.0001		0.00123	7e-05		0.00184	0.00047		0.0025	0.00026
75.8619	0.7489	0.0032		0.7594	0.001		0.7614	0.0017		0.7682	0.0074		0.7704	0.0053			75.8619	0.00105	8e-05		0.00109	0.0001		0.00124	7e-05		0.00185	0.00047		0.00251	0.00026
75.9095	0.7519	0.0051		0.76	0.0017		0.7622	0.0033		0.7702	0.007		0.7713	0.0026			75.9095	0.00106	8e-05		0.0011	9e-05		0.00125	7e-05		0.00186	0.00047		0.00252	0.00027
75.9571	0.7473	0.0051		0.7605	0.003		0.7614	0.0028		0.7716	0.0064		0.7715	0.0065			75.9571	0.00107	8e-05		0.00112	9e-05		0.00126	7e-05		0.00187	0.00047		0.00253	0.00027
76.0046	0.7477	0.0098		0.7604	0.0026		0.7631	0.0025		0.7716	0.0052		0.7727	0.0066			76.0046	0.00108	8e-05		0.00113	9e-05		0.00128	7e-05		0.00189	0.00047		0.00254	0.00028
76.0522	0.7487	0.0093		0.7594	0.0009		0.7635	0.0032		0.7689	0.007		0.7733	0.0043			76.0522	0.00108	8e-05		0.00115	9e-05		0.00129	7e-05		0.0019	0.00047		0.00256	0.00028
76.0998	0.7525	0.008		0.7608	0.0021		0.7646	0.0041		0.7695	0.0093		0.7732	0.0074			76.0998	0.00109	8e-05		0.00116	9e-05		0.0013	7e-05		0.00191	0.00047		0.00257	0.00029
76.1474	0.749	0.0054		0.7616	0.001		0.763	0.0029		0.7698	0.0076		0.7743	0.0072			76.1474	0.0011	8e-05		0.00118	9e-05		0.00131	6e-05		0.00193	0.00047		0.00258	0.00029
76.195	0.7486	0.0073		0.7606	0.0022		0.7634	0.0016		0.7701	0.0075		0.773	0.0052			76.195	0.00111	8e-05		0.00119	9e-05		0.00133	6e-05		0.00194	0.00047		0.00259	0.00029
76.2425	0.7499	0.0057		0.7611	0.001		0.7634	0.0025		0.7685	0.0066		0.7744	0.0045			76.2425	0.00112	8e-05		0.00121	9e-05		0.00134	6e-05		0.00195	0.00046		0.0026	0.0003
76.2901	0.7514	0.0062		0.7619	0.0021		0.7631	0.0019		0.7707	0.0059		0.7735	0.006			76.2901	0.00113	8e-05		0.00122	9e-05		0.00135	6e-05		0.00197	0.00046		0.00261	0.0003
76.3377	0.7502	0.0032		0.7627	0.0003		0.7632	0.0006		0.7709	0.0071		0.7733	0.0051			76.3377	0.00114	8e-05		0.00124	9e-05		0.00137	6e-05		0.00198	0.00046		0.00262	0.00031
76.3853	0.7498	0.0062		0.7619	0.0006		0.7636	0.002		0.7705	0.0062		0.7742	0.0029			76.3853	0.00115	8e-05		0.00126	8e-05		0.00138	6e-05		0.002	0.00046		0.00263	0.00031
76.4329	0.748	0.0036		0.7606	0.0021		0.7635	0.0015		0.7704	0.0056		0.7738	0.003			76.4329	0.00116	8e-05		0.00127	8e-05		0.00139	6e-05		0.00201	0.00046		0.00264	0.00031
76.4804	0.747	0.0034		0.7604	0.0015		0.7628	0.0033		0.7708	0.0055		0.7737	0.0048			76.4804	0.00118	8e-05		0.00129	8e-05		0.00141	6e-05		0.00202	0.00046		0.00265	0.00032
76.528	0.748	0.0066		0.7619	0.0013		0.7635	0.0021		0.7699	0.0072		0.7745	0.0049			76.528	0.00119	8e-05		0.0013	8e-05		0.00142	6e-05		0.00204	0.00046		0.00266	0.00032
76.5756	0.7496	0.0054		0.7614	0.0013		0.765	0.0042		0.7696	0.0089		0.7737	0.0048			76.5756	0.0012	8e-05		0.00132	8e-05		0.00144	6e-05		0.00205	0.00046		0.00267	0.00032
76.6232	0.7506	0.005		0.7619	0.0015		0.7641	0.0046		0.7708	0.0083		0.7739	0.006			76.6232	0.00121	8e-05		0.00134	8e-05		0.00145	5e-05		0.00206	0.00046		0.00268	0.00033
76.6708	0.7506	0.0049		0.7612	0.0015		0.7642	0.0034		0.7715	0.0072		0.7734	0.0067			76.6708	0.00122	8e-05		0.00135	8e-05		0.00147	5e-05		0.00208	0.00046		0.00269	0.00033
76.7183	0.7512	0.0051		0.7612	0.0014		0.7648	0.0027		0.7709	0.0082		0.7734	0.0052			76.7183	0.00123	8e-05		0.00137	8e-05		0.00148	5e-05		0.00209	0.00046		0.0027	0.00033
76.7659	0.75	0.0035		0.7618	0.002		0.7638	0.0018		0.7708	0.0096		0.7744	0.0047			76.7659	0.00124	8e-05		0.00139	8e-05		0.00149	5e-05		0.00211	0.00046		0.00271	0.00033
76.8135	0.7495	0.0054		0.7602	0.0018		0.7637	0.0025		0.7705	0.0087		0.7751	0.0056			76.8135	0.00125	8e-05		0.00141	7e-05		0.00151	5e-05		0.00212	0.00046		0.00272	0.00034
76.8611	0.7521	0.0064		0.7608	0.001		0.7648	0.0041		0.771	0.0067		0.7752	0.0058			76.8611	0.00126	7e-05		0.00142	7e-05		0.00152	5e-05		0.00213	0.00046		0.00273	0.00034
76.9087	0.7523	0.0044		0.7632	0.0011		0.7653	0.0038		0.7725	0.008		0.774	0.0066			76.9087	0.00128	7e-05		0.00144	7e-05		0.00154	5e-05		0.00215	0.00046		0.00274	0.00034
76.9562	0.7509	0.0034		0.7639	0.0011		0.7645	0.0036		0.7714	0.0071		0.7745	0.0063			76.9562	0.00129	7e-05		0.00146	7e-05		0.00155	5e-05		0.00216	0.00046		0.00274	0.00034
77.0038	0.751	0.0034		0.7632	0.0015		0.7642	0.0035		0.7707	0.0071		0.774	0.0069			77.0038	0.0013	7e-05		0.00148	7e-05		0.00157	5e-05		0.00218	0.00046		0.00275	0.00035
77.0514	0.7507	0.0044		0.7619	0.0015		0.7651	0.004		0.7717	0.01		0.7757	0.0067			77.0514	0.00131	7e-05		0.00149	7e-05		0.00158	5e-05		0.00219	0.00046		0.00276	0.00035
77.099	0.7501	0.0082		0.7622	0.0004		0.765	0.0021		0.7723	0.0097		0.7757	0.0049			77.099	0.00132	7e-05		0.00151	7e-05		0.0016	5e-05		0.00221	0.00046		0.00277	0.00035
77.1466	0.7496	0.0085		0.7627	0.0006		0.7625	0.0016		0.7727	0.0087		0.7746	0.0051			77.1466	0.00133	7e-05		0.00153	7e-05		0.00162	5e-05		0.00222	0.00046		0.00277	0.00035
77.1941	0.7485	0.0065		0.7614	0.0019		0.7638	0.0035		0.772	0.0095		0.7749	0.0059			77.1941	0.00135	7e-05		0.00155	7e-05		0.00163	5e-05		0.00223	0.00046		0.00278	0.00036
77.2417	0.7478	0.004		0.7644	0.0024		0.7652	0.0053		0.7721	0.0075		0.7751	0.0061			77.2417	0.00136	7e-05		0.00156	7e-05		0.00165	5e-05		0.00225	0.00046		0.00278	0.00036
77.2893	0.7522	0.0051		0.7636	0.0012		0.766	0.0051		0.7729	0.0063		0.7767	0.0036			77.2893	0.00137	7e-05		0.00158	7e-05		0.00166	5e-05		0.00226	0.00046		0.00279	0.00036
77.3369	0.7496	0.0043		0.7633	0.0019		0.7645	0.0022		0.7741	0.006		0.7754	0.0057			77.3369	0.00138	7e-05		0.0016	7e-05		0.00168	5e-05		0.00228	0.00046		0.0028	0.00036
77.3845	0.7509	0.0056		0.7631	0.0009		0.7661	0.0014		0.7726	0.0088		0.7739	0.0059			77.3845	0.00139	7e-05		0.00162	7e-05		0.00169	5e-05		0.00229	0.00047		0.0028	0.00036
77.432	0.7537	0.0077		0.7638	0.0017		0.7648	0.0019		0.7727	0.0091		0.7766	0.0069			77.432	0.00141	7e-05		0.00164	7e-05		0.00171	5e-05		0.00231	0.00047		0.00281	0.00036
77.4796	0.7533	0.0039		0.7617	0.0029		0.7641	0.005		0.7726	0.0086		0.7764	0.0086			77.4796	0.00142	7e-05		0.00165	7e-05		0.00173	5e-05		0.00232	0.00047		0.00281	0.00037
77.5272	0.7497	0.0074		0.7617	0.002		0.7652	0.0031		0.7732	0.0065		0.7772	0.0053			77.5272	0.00143	7e-05		0.00167	7e-05		0.00174	5e-05		0.00233	0.00047		0.00281	0.00037
77.5748	0.752	0.0087		0.765	0.0009		0.7649	0.002		0.774	0.0068		0.7774	0.0069			77.5748	0.00144	6e-05		0.00169	7e-05		0.00176	5e-05		0.00235	0.00047		0.00282	0.00037
77.6224	0.7513	0.0057		0.7621	0.0025		0.7646	0.0026		0.773	0.0065		0.7783	0.0072			77.6224	0.00146	6e-05		0.00171	7e-05		0.00178	6e-05		0.00236	0.00048		0.00282	0.00037
77.6699	0.7504	0.0086		0.763	0.0004		0.766	0.0011		0.7736	0.0065		0.7759	0.0057			77.6699	0.00147	6e-05		0.00173	7e-05		0.00179	6e-05		0.00238	0.00048		0.00282	0.00037
77.7175	0.749	0.0038		0.7625	0.0009		0.7654	0.0008		0.7734	0.0082		0.7774	0.006			77.7175	0.00148	6e-05		0.00174	7e-05		0.00181	6e-05		0.00239	0.00048		0.00283	0.00037
77.7651	0.7513	0.008		0.7644	0.001		0.7638	0.0022		0.7729	0.0089		0.7758	0.0042			77.7651	0.00149	6e-05		0.00176	7e-05		0.00182	6e-05		0.0024	0.00048		0.00283	0.00037
77.8127	0.7519	0.004		0.7637	0.0006		0.7638	0.0032		0.7735	0.0064		0.7781	0.0081			77.8127	0.0015	6e-05		0.00178	7e-05		0.00184	6e-05		0.00242	0.00049		0.00283	0.00037
77.8603	0.7499	0.0048		0.7634	0.0011		0.7665	0.0049		0.7726	0.0092		0.7783	0.0053			77.8603	0.00152	6e-05		0.0018	7e-05		0.00186	6e-05		0.00243	0.00049		0.00283	0.00038
77.9078	0.7515	0.0057		0.763	0.001		0.7662	0.0013		0.7733	0.0063		0.7793	0.0057			77.9078	0.00153	6e-05		0.00181	7e-05		0.00187	6e-05		0.00245	0.00049		0.00283	0.00038
77.9554	0.752	0.0047		0.7635	0.0017		0.7644	0.0005		0.7733	0.0063		0.7782	0.0044			77.9554	0.00154	6e-05		0.00183	7e-05		0.00189	6e-05		0.00246	0.0005		0.00283	0.00038
78.003	0.7526	0.0048		0.7634	0.0006		0.7647	0.0036		0.7721	0.01		0.7793	0.0066			78.003	0.00155	6e-05		0.00185	7e-05		0.00191	6e-05		0.00247	0.0005		0.00283	0.00038
78.0506	0.7497	0.0049		0.7632	0.0018		0.7659	0.0026		0.7731	0.0084		0.7793	0.0062			78.0506	0.00156	6e-05		0.00187	7e-05		0.00192	6e-05		0.00249	0.0005		0.00283	0.00038
78.0982	0.7494	0.0032		0.7628	0.0004		0.7681	0.0007		0.7724	0.0079		0.7761	0.0067			78.0982	0.00157	6e-05		0.00188	7e-05		0.00194	7e-05		0.0025	0.00051		0.00283	0.00038
78.1457	0.7525	0.0057		0.7656	0.0014		0.7656	0.0033		0.7745	0.0091		0.7794	0.0076			78.1457	0.00159	6e-05		0.0019	7e-05		0.00196	7e-05		0.00251	0.00051		0.00283	0.00038
78.1933	0.7535	0.0063		0.7641	0.0005		0.7644	0.0032		0.7756	0.0085		0.7792	0.0046			78.1933	0.0016	6e-05		0.00192	7e-05		0.00197	7e-05		0.00253	0.00051		0.00283	0.00038
78.2409	0.7526	0.0051		0.7639	0.0018		0.7651	0.0017		0.7731	0.0058		0.7801	0.008			78.2409	0.00161	6e-05		0.00193	7e-05		0.00199	7e-05		0.00254	0.00052		0.00283	0.00038
78.2885	0.7544	0.0041		0.7639	0.0017		0.7674	0.0036		0.775	0.0097		0.7792	0.0076			78.2885	0.00162	6e-05		0.00195	7e-05		0.00201	7e-05		0.00255	0.00052		0.00282	0.00038
78.3361	0.7541	0.0069		0.7625	0.0006		0.7669	0.0038		0.775	0.007		0.7802	0.0061			78.3361	0.00163	6e-05		0.00197	7e-05		0.00202	7e-05		0.00257	0.00053		0.00282	0.00038
78.3836	0.7526	0.0025		0.7652	0.0009		0.7675	0.0035		0.7754	0.0082		0.7774	0.0038			78.3836	0.00164	5e-05		0.00198	7e-05		0.00204	7e-05		0.00258	0.00053		0.00282	0.00038
78.4312	0.752	0.0064		0.7657	0.002		0.7654	0.0038		0.7753	0.0067		0.779	0.0077			78.4312	0.00165	5e-05		0.002	8e-05		0.00206	7e-05		0.00259	0.00054		0.00281	0.00038
78.4788	0.7539	0.005		0.7642	0.0011		0.7669	0.0016		0.7767	0.007		0.7795	0.0022			78.4788	0.00166	5e-05		0.00202	8e-05		0.00207	7e-05		0.0026	0.00054		0.00281	0.00038
78.5264	0.751	0.0049		0.7636	0.002		0.7665	0.0058		0.7758	0.0051		0.7804	0.0065			78.5264	0.00167	6e-05		0.00203	8e-05		0.00209	8e-05		0.00262	0.00055		0.00281	0.00038
78.574	0.7539	0.0047		0.7647	0.0018		0.7672	0.0029		0.7757	0.0091		0.7806	0.0045			78.574	0.00169	6e-05		0.00205	8e-05		0.00211	8e-05		0.00263	0.00055		0.0028	0.00039
78.6215	0.7553	0.0029		0.7667	0.0022		0.7684	0.0019		0.7759	0.0088		0.78	0.0075			78.6215	0.0017	6e-05		0.00206	8e-05		0.00212	8e-05		0.00264	0.00056		0.0028	0.00039
78.6691	0.7546	0.0051		0.7638	0.0009		0.7682	0.0029		0.7747	0.0064		0.783	0.0057			78.6691	0.00171	6e-05		0.00208	8e-05		0.00214	8e-05		0.00265	0.00056		0.00279	0.00039
78.7167	0.7525	0.0083		0.7641	0.0009		0.7677	0.0032		0.7749	0.0085		0.7818	0.006			78.7167	0.00172	6e-05		0.00209	8e-05		0.00216	8e-05		0.00266	0.00057		0.00279	0.00039
78.7643	0.7516	0.006		0.7649	0.0018		0.7673	0.0021		0.7762	0.0087		0.7801	0.0068			78.7643	0.00173	6e-05		0.00211	8e-05		0.00217	8e-05		0.00267	0.00057		0.00278	0.00038
78.8119	0.7528	0.0079		0.7669	0.0005		0.7675	0.0024		0.7747	0.0084		0.7815	0.0059			78.8119	0.00174	6e-05		0.00212	8e-05		0.00219	8e-05		0.00269	0.00058		0.00277	0.00038
78.8594	0.7534	0.0041		0.766	0.0006		0.7678	0.0007		0.7762	0.0086		0.7814	0.0065			78.8594	0.00175	6e-05		0.00213	8e-05		0.0022	8e-05		0.0027	0.00059		0.00277	0.00038
78.907	0.7509	0.0032		0.7655	0.0019		0.7676	0.0017		0.775	0.0077		0.7813	0.0045			78.907	0.00176	6e-05		0.00215	8e-05		0.00222	8e-05		0.00271	0.00059		0.00276	0.00038
78.9546	0.7526	0.0068		0.7652	0.0017		0.7667	0.0044		0.7767	0.0095		0.7816	0.0056			78.9546	0.00176	6e-05		0.00216	8e-05		0.00223	8e-05		0.00272	0.0006		0.00275	0.00038
79.0022	0.7502	0.0057		0.765	0.0007		0.7678	0.001		0.7747	0.0107		0.7801	0.0044			79.0022	0.00177	6e-05		0.00217	7e-05		0.00225	9e-05		0.00273	0.0006		0.00275	0.00038
79.0498	0.7531	0.0068		0.7672	0.0033		0.7678	0.0017		0.7767	0.0103		0.7808	0.0025			79.0498	0.00178	6e-05		0.00219	7e-05		0.00226	9e-05		0.00274	0.00061		0.00274	0.00038
79.0973	0.7552	0.0091		0.7667	0.0007		0.769	0.0022		0.7771	0.0098		0.7826	0.0043			79.0973	0.00179	6e-05		0.0022	7e-05		0.00228	9e-05		0.00275	0.00062		0.00273	0.00038
79.1449	0.7558	0.0054		0.7661	0.0029		0.7682	0.0016		0.7773	0.0078		0.7835	0.009			79.1449	0.0018	7e-05		0.00221	7e-05		0.00229	9e-05		0.00276	0.00062		0.00272	0.00038
79.1925	0.7554	0.0073		0.7654	0.0032		0.7684	0.0024		0.7779	0.0073		0.7824	0.0084			79.1925	0.00181	7e-05		0.00222	7e-05		0.00231	9e-05		0.00277	0.00063		0.00271	0.00038
79.2401	0.7554	0.0081		0.7667	0.0015		0.768	0.0034		0.7776	0.0089		0.7827	0.0059			79.2401	0.00182	7e-05		0.00223	7e-05		0.00232	9e-05		0.00278	0.00064		0.0027	0.00038
79.2877	0.7527	0.0063		0.7665	0.0024		0.7682	0.0029		0.7775	0.0103		0.7816	0.0052			79.2877	0.00183	7e-05		0.00224	7e-05		0.00233	9e-05		0.00278	0.00064		0.00269	0.00038
79.3353	0.7549	0.0067		0.7669	0.001		0.7674	0.0021		0.7773	0.0102		0.781	0.0048			79.3353	0.00183	7e-05		0.00225	7e-05		0.00235	9e-05		0.00279	0.00065		0.00268	0.00038
79.3828	0.7563	0.0067		0.7679	0.0004		0.7688	0.0033		0.7765	0.0103		0.7826	0.0061			79.3828	0.00184	7e-05		0.00226	7e-05		0.00236	9e-05		0.0028	0.00066		0.00267	0.00038
79.4304	0.7536	0.0042		0.7667	0.0008		0.7688	0.002		0.7771	0.0087		0.7825	0.007			79.4304	0.00185	8e-05		0.00227	7e-05		0.00237	9e-05		0.00281	0.00066		0.00266	0.00038
79.478	0.7549	0.0057		0.7661	0.0018		0.7668	0.0013		0.7781	0.0078		0.7827	0.0056			79.478	0.00186	8e-05		0.00228	7e-05		0.00239	9e-05		0.00282	0.00067		0.00265	0.00037
79.5256	0.7548	0.0074		0.7679	0.0009		0.7677	0.002		0.7792	0.0069		0.7846	0.0065			79.5256	0.00186	8e-05		0.00229	7e-05		0.0024	9e-05		0.00282	0.00068		0.00264	0.00037
79.5732	0.7552	0.0085		0.7672	0.0011		0.7685	0.0023		0.7787	0.0068		0.7837	0.0068			79.5732	0.00187	8e-05		0.0023	7e-05		0.00241	9e-05		0.00283	0.00068		0.00263	0.00037
79.6207	0.7544	0.007		0.7666	0.0016		0.7685	0.0025		0.7775	0.0066		0.7823	0.0062			79.6207	0.00188	8e-05		0.00231	7e-05		0.00242	9e-05		0.00284	0.00069		0.00262	0.00037
79.6683	0.7531	0.0058		0.7668	0.0015		0.7692	0.0024		0.778	0.0075		0.7831	0.0068			79.6683	0.00188	9e-05		0.00232	7e-05		0.00243	9e-05		0.00284	0.0007		0.00261	0.00037
79.7159	0.7547	0.0057		0.7665	0.0009		0.7691	0.0023		0.7794	0.0078		0.7837	0.0065			79.7159	0.00189	9e-05		0.00233	7e-05		0.00244	9e-05		0.00285	0.0007		0.0026	0.00037
79.7635	0.7533	0.0043		0.7673	0.001		0.7692	0.0027		0.78	0.0078		0.7825	0.0074			79.7635	0.00189	9e-05		0.00234	7e-05		0.00245	9e-05		0.00285	0.00071		0.00258	0.00037
79.8111	0.753	0.0052		0.7682	0.0013		0.7692	0.0031		0.779	0.0089		0.7832	0.0083			79.8111	0.0019	9e-05		0.00234	6e-05		0.00246	9e-05		0.00286	0.00072		0.00257	0.00037
79.8586	0.7559	0.0052		0.7688	0.0009		0.7693	0.003		0.7783	0.0089		0.7851	0.0067			79.8586	0.0019	9e-05		0.00235	6e-05		0.00247	9e-05		0.00286	0.00072		0.00256	0.00036
79.9062	0.7577	0.0067		0.7683	0.0011		0.7707	0.0033		0.7782	0.0098		0.7841	0.0058			79.9062	0.00191	0.0001		0.00236	6e-05		0.00248	9e-05		0.00286	0.00073		0.00254	0.00036
79.9538	0.7579	0.0077		0.7677	0.0011		0.7713	0.0029		0.7795	0.0097		0.7845	0.0073			79.9538	0.00191	0.0001		0.00236	6e-05		0.00249	9e-05		0.00287	0.00073		0.00253	0.00036
80.0014	0.7572	0.0057		0.7685	0.0016		0.7715	0.0031		0.7806	0.0091		0.7843	0.007			80.0014	0.00192	0.0001		0.00237	6e-05		0.0025	9e-05		0.00287	0.00074		0.00252	0.00036
80.049	0.7565	0.0036		0.7695	0.0023		0.7717	0.0047		0.7794	0.0098		0.7837	0.0068			80.049	0.00192	0.0001		0.00237	6e-05		0.00251	9e-05		0.00287	0.00075		0.0025	0.00036
80.0965	0.7572	0.0023		0.7696	0.0021		0.7714	0.0038		0.7794	0.0087		0.7848	0.0079			80.0965	0.00193	0.00011		0.00238	6e-05		0.00252	9e-05		0.00287	0.00075		0.00249	0.00036
80.1441	0.7591	0.0027		0.7693	0.0025		0.7719	0.0027		0.7812	0.008		0.7845	0.0075			80.1441	0.00193	0.00011		0.00238	6e-05		0.00252	9e-05		0.00288	0.00076		0.00248	0.00036
80.1917	0.7572	0.0045		0.7696	0.0019		0.7717	0.0057		0.7821	0.0097		0.7834	0.006			80.1917	0.00193	0.00011		0.00239	6e-05		0.00253	9e-05		0.00288	0.00076		0.00246	0.00035
80.2393	0.7555	0.0047		0.7687	0.0002		0.7727	0.0034		0.7801	0.009		0.7857	0.0063			80.2393	0.00194	0.00011		0.00239	6e-05		0.00254	9e-05		0.00288	0.00077		0.00245	0.00035
80.2868	0.7556	0.0024		0.7698	0.0024		0.7715	0.0036		0.7804	0.0075		0.7851	0.01			80.2868	0.00194	0.00012		0.0024	6e-05		0.00254	9e-05		0.00288	0.00077		0.00243	0.00035
80.3344	0.7567	0.0045		0.7705	0.0021		0.7734	0.0038		0.7799	0.0084		0.7855	0.0062			80.3344	0.00194	0.00012		0.0024	6e-05		0.00255	9e-05		0.00288	0.00078		0.00242	0.00035
80.382	0.7584	0.0036		0.7691	0.0006		0.771	0.0033		0.7797	0.007		0.785	0.008			80.382	0.00194	0.00012		0.0024	5e-05		0.00255	9e-05		0.00288	0.00078		0.0024	0.00035
80.4296	0.756	0.0065		0.7689	0.0022		0.772	0.0042		0.7798	0.0068		0.7857	0.0073			80.4296	0.00194	0.00012		0.0024	5e-05		0.00256	9e-05		0.00288	0.00079		0.00239	0.00035
80.4772	0.7581	0.0078		0.7703	0.0006		0.7726	0.0007		0.7796	0.0096		0.7861	0.0058			80.4772	0.00195	0.00013		0.00241	5e-05		0.00256	9e-05		0.00287	0.00079		0.00237	0.00035
80.5247	0.7575	0.0054		0.7699	0.0015		0.7707	0.0044		0.7829	0.0085		0.7868	0.0058			80.5247	0.00195	0.00013		0.00241	5e-05		0.00256	9e-05		0.00287	0.0008		0.00235	0.00035
80.5723	0.7576	0.0024		0.7715	0.0022		0.7715	0.0012		0.7821	0.0117		0.7861	0.0085			80.5723	0.00195	0.00013		0.00241	5e-05		0.00257	9e-05		0.00287	0.0008		0.00234	0.00034
80.6199	0.7561	0.0007		0.7704	0.0026		0.7727	0.0022		0.7818	0.0096		0.7884	0.008			80.6199	0.00195	0.00013		0.00241	5e-05		0.00257	8e-05		0.00287	0.0008		0.00232	0.00034
80.6675	0.7565	0.009		0.7718	0.0007		0.7714	0.0031		0.781	0.0113		0.7861	0.0029			80.6675	0.00195	0.00014		0.00241	5e-05		0.00257	8e-05		0.00286	0.00081		0.0023	0.00034
80.7151	0.757	0.0058		0.7715	0.0021		0.7729	0.0036		0.7806	0.0102		0.7886	0.0047			80.7151	0.00195	0.00014		0.00241	5e-05		0.00257	8e-05		0.00286	0.00081		0.00229	0.00034
80.7626	0.7558	0.0084		0.7699	0.0007		0.7736	0.0023		0.7828	0.0109		0.7882	0.0078			80.7626	0.00195	0.00014		0.00241	5e-05		0.00257	8e-05		0.00285	0.00081		0.00227	0.00034
80.8102	0.7589	0.0064		0.7703	0.0012		0.774	0.0034		0.7797	0.0125		0.7862	0.0058			80.8102	0.00195	0.00014		0.00241	5e-05		0.00257	8e-05		0.00285	0.00082		0.00225	0.00034
80.8578	0.756	0.0035		0.7702	0.0018		0.7727	0.0057		0.7816	0.0131		0.7861	0.0033			80.8578	0.00195	0.00014		0.00241	6e-05		0.00257	8e-05		0.00284	0.00082		0.00224	0.00034
80.9054	0.7568	0.0021		0.7719	0.0009		0.773	0.0045		0.7822	0.0101		0.7852	0.0049			80.9054	0.00195	0.00015		0.00241	6e-05		0.00257	8e-05		0.00284	0.00082		0.00222	0.00034
80.953	0.7608	0.0083		0.7714	0.0022		0.7746	0.0035		0.7835	0.0094		0.7861	0.0065			80.953	0.00194	0.00015		0.00241	6e-05		0.00257	8e-05		0.00283	0.00083		0.0022	0.00034
81.0005	0.7561	0.0083		0.7694	0.0002		0.7723	0.0027		0.783	0.0123		0.786	0.0109			81.0005	0.00194	0.00015		0.00241	6e-05		0.00257	8e-05		0.00282	0.00083		0.00218	0.00034
81.0481	0.7567	0.0062		0.7708	0.0013		0.7743	0.0051		0.7815	0.0103		0.7868	0.0038			81.0481	0.00194	0.00015		0.00241	6e-05		0.00256	8e-05		0.00282	0.00083		0.00217	0.00034
81.0957	0.7592	0.0065		0.7707	0.0005		0.7733	0.0041		0.7833	0.0091		0.7868	0.0088			81.0957	0.00194	0.00016		0.00241	6e-05		0.00256	8e-05		0.00281	0.00083		0.00215	0.00034
81.1433	0.7582	0.0086		0.7715	0.0002		0.7753	0.0037		0.7852	0.0082		0.7853	0.0066			81.1433	0.00193	0.00016		0.0024	6e-05		0.00256	8e-05		0.0028	0.00083		0.00213	0.00034
81.1909	0.7556	0.0073		0.7737	0.0023		0.7746	0.002		0.7851	0.0108		0.787	0.0065			81.1909	0.00193	0.00016		0.0024	6e-05		0.00255	8e-05		0.00279	0.00084		0.00211	0.00034
81.2384	0.7588	0.005		0.7707	0.0023		0.7765	0.0039		0.7864	0.0084		0.7887	0.009			81.2384	0.00193	0.00016		0.0024	6e-05		0.00255	7e-05		0.00278	0.00084		0.0021	0.00033
81.286	0.7599	0.0032		0.7723	0.002		0.7739	0.0045		0.7845	0.0109		0.7861	0.0078			81.286	0.00192	0.00016		0.00239	7e-05		0.00254	7e-05		0.00277	0.00084		0.00208	0.00033
81.3336	0.7587	0.0012		0.7715	0.0021		0.7754	0.0024		0.7846	0.0084		0.7876	0.0054			81.3336	0.00192	0.00017		0.00239	7e-05		0.00254	7e-05		0.00276	0.00084		0.00206	0.00033
81.3812	0.7612	0.0059		0.7725	0.0012		0.7756	0.0051		0.7864	0.0094		0.7871	0.007			81.3812	0.00192	0.00017		0.00238	7e-05		0.00253	7e-05		0.00275	0.00084		0.00204	0.00033
81.4288	0.7594	0.0042		0.7728	0.0046		0.7744	0.0027		0.7854	0.0105		0.7895	0.0068			81.4288	0.00191	0.00017		0.00238	7e-05		0.00252	7e-05		0.00274	0.00084		0.00202	0.00033
81.4763	0.7604	0.0042		0.7733	0.001		0.7739	0.0018		0.786	0.0086		0.7894	0.0045			81.4763	0.00191	0.00017		0.00237	7e-05		0.00252	7e-05		0.00272	0.00084		0.00201	0.00033
81.5239	0.7596	0.0051		0.7742	0.0015		0.7755	0.0043		0.7847	0.0095		0.7871	0.0058			81.5239	0.0019	0.00017		0.00237	8e-05		0.00251	7e-05		0.00271	0.00084		0.00199	0.00033
81.5715	0.7587	0.0062		0.7727	0.002		0.7754	0.0042		0.7853	0.0094		0.7874	0.0077			81.5715	0.0019	0.00018		0.00236	8e-05		0.0025	7e-05		0.0027	0.00084		0.00197	0.00033
81.6191	0.7612	0.0021		0.7718	0.0031		0.7741	0.0046		0.784	0.0087		0.7888	0.0078			81.6191	0.00189	0.00018		0.00236	8e-05		0.00249	7e-05		0.00269	0.00084		0.00195	0.00033
81.6667	0.7586	0.0028		0.7718	0.0014		0.7755	0.0047		0.7844	0.0112		0.7883	0.004			81.6667	0.00188	0.00018		0.00235	8e-05		0.00248	7e-05		0.00267	0.00084		0.00194	0.00033
81.7143	0.76	0.0073		0.7732	0.0022		0.7771	0.0033		0.785	0.0099		0.7907	0.0033			81.7143	0.00188	0.00018		0.00234	9e-05		0.00247	7e-05		0.00266	0.00084		0.00192	0.00033
81.7618	0.7594	0.0053		0.7727	0.0013		0.7754	0.0037		0.7855	0.0122		0.7899	0.0055			81.7618	0.00187	0.00018		0.00234	9e-05		0.00246	7e-05		0.00264	0.00084		0.0019	0.00032
81.8094	0.7613	0.0074		0.773	0.0002		0.7748	0.0035		0.7845	0.011		0.7873	0.0041			81.8094	0.00186	0.00018		0.00233	9e-05		0.00245	7e-05		0.00263	0.00084		0.00188	0.00032
81.857	0.7608	0.0088		0.7726	0.0013		0.7755	0.0031		0.7858	0.0097		0.7866	0.0065			81.857	0.00186	0.00018		0.00232	9e-05		0.00244	7e-05		0.00261	0.00084		0.00186	0.00032
81.9046	0.7601	0.0086		0.7735	0.001		0.7755	0.0034		0.7867	0.0114		0.7888	0.0084			81.9046	0.00185	0.00019		0.00231	0.0001		0.00243	7e-05		0.0026	0.00083		0.00185	0.00032
81.9522	0.7584	0.0063		0.7741	0.0004		0.7759	0.0021		0.7869	0.0113		0.7896	0.0067			81.9522	0.00184	0.00019		0.0023	0.0001		0.00242	7e-05		0.00258	0.00083		0.00183	0.00032
81.9997	0.7591	0.004		0.7737	0.0009		0.7768	0.0008		0.786	0.0089		0.7878	0.0055			81.9997	0.00183	0.00019		0.00229	0.0001		0.0024	7e-05		0.00256	0.00083		0.00181	0.00032
82.0473	0.7599	0.0062		0.773	0.0018		0.7777	0.0017		0.7855	0.0092		0.7874	0.0068			82.0473	0.00182	0.00019		0.00228	0.00011		0.00239	7e-05		0.00255	0.00083		0.0018	0.00031
82.0949	0.7599	0.0084		0.7731	0.0012		0.7777	0.0028		0.7859	0.0099		0.7886	0.0087			82.0949	0.00182	0.00019		0.00227	0.00011		0.00238	7e-05		0.00253	0.00083		0.00178	0.00031
82.1425	0.761	0.0067		0.7745	0.0015		0.777	0.003		0.7867	0.0116		0.7902	0.0077			82.1425	0.00181	0.00019		0.00226	0.00011		0.00236	7e-05		0.00251	0.00082		0.00176	0.00031
82.1901	0.7607	0.0041		0.7754	0.0015		0.778	0.0057		0.7886	0.011		0.7895	0.0064			82.1901	0.0018	0.00019		0.00225	0.00012		0.00235	7e-05		0.00249	0.00082		0.00175	0.00031
82.2376	0.7622	0.0031		0.7756	0.0002		0.778	0.0045		0.789	0.0098		0.7882	0.0054			82.2376	0.00179	0.00019		0.00224	0.00012		0.00233	7e-05		0.00247	0.00082		0.00173	0.00031
82.2852	0.7631	0.004		0.7745	0.0013		0.7779	0.0023		0.7876	0.0097		0.79	0.0058			82.2852	0.00178	0.00019		0.00223	0.00012		0.00232	7e-05		0.00246	0.00082		0.00171	0.0003
82.3328	0.7624	0.0049		0.7739	0.0035		0.7777	0.0018		0.7863	0.0107		0.7913	0.0076			82.3328	0.00177	0.00019		0.00222	0.00013		0.0023	7e-05		0.00244	0.00081		0.0017	0.0003
82.3804	0.7618	0.0037		0.7744	0.0023		0.7767	0.0026		0.7861	0.0123		0.7901	0.0089			82.3804	0.00176	0.00019		0.00221	0.00013		0.00228	7e-05		0.00242	0.00081		0.00168	0.0003
82.428	0.7629	0.0044		0.7755	0.002		0.7767	0.0034		0.7874	0.011		0.7891	0.0089			82.428	0.00175	0.0002		0.0022	0.00013		0.00227	7e-05		0.0024	0.00081		0.00166	0.00029
82.4755	0.7642	0.0059		0.7765	0.0018		0.7771	0.0026		0.7869	0.0107		0.7885	0.0094			82.4755	0.00174	0.0002		0.00218	0.00014		0.00225	7e-05		0.00238	0.0008		0.00165	0.00029
82.5231	0.7623	0.0033		0.7765	0.0018		0.7769	0.003		0.7859	0.0134		0.7891	0.0071			82.5231	0.00173	0.0002		0.00217	0.00014		0.00223	7e-05		0.00236	0.0008		0.00163	0.00029
82.5707	0.7621	0.0063		0.7759	0.0017		0.7777	0.0029		0.7895	0.0137		0.7899	0.007			82.5707	0.00172	0.0002		0.00216	0.00015		0.00221	7e-05		0.00234	0.00079		0.00162	0.00029
82.6183	0.7635	0.0066		0.7757	0.0007		0.7779	0.0039		0.7875	0.0112		0.7898	0.0072			82.6183	0.0017	0.0002		0.00214	0.00015		0.0022	7e-05		0.00232	0.00079		0.0016	0.00028
82.6659	0.7638	0.005		0.7753	0.0002		0.7784	0.0046		0.787	0.0112		0.79	0.0087			82.6659	0.00169	0.0002		0.00213	0.00015		0.00218	7e-05		0.0023	0.00079		0.00159	0.00028
82.7134	0.7632	0.0043		0.7751	0.0012		0.7782	0.0038		0.7883	0.0123		0.7903	0.0094			82.7134	0.00168	0.0002		0.00212	0.00016		0.00216	7e-05		0.00228	0.00078		0.00157	0.00028
82.761	0.7636	0.0026		0.7757	0.0012		0.7784	0.0032		0.7876	0.0118		0.7909	0.0098			82.761	0.00167	0.0002		0.0021	0.00016		0.00214	7e-05		0.00226	0.00078		0.00156	0.00027
82.8086	0.7616	0.0045		0.7771	0.001		0.7792	0.003		0.7872	0.0101		0.7901	0.0098			82.8086	0.00166	0.0002		0.00209	0.00016		0.00212	7e-05		0.00224	0.00077		0.00154	0.00027
82.8562	0.7616	0.0061		0.7761	0.0022		0.7781	0.0038		0.7868	0.0092		0.7882	0.0072			82.8562	0.00164	0.0002		0.00207	0.00017		0.0021	7e-05		0.00222	0.00077		0.00153	0.00027
82.9038	0.7644	0.0045		0.7754	0.0026		0.7781	0.0031		0.7878	0.0096		0.7899	0.0065			82.9038	0.00163	0.0002		0.00206	0.00017		0.00208	7e-05		0.00219	0.00077		0.00151	0.00026
82.9513	0.7618	0.0057		0.7757	0.0024		0.7798	0.0028		0.7871	0.0122		0.788	0.0065			82.9513	0.00162	0.0002		0.00205	0.00018		0.00206	7e-05		0.00217	0.00076		0.0015	0.00026
82.9989	0.7633	0.0074		0.7771	0.0014		0.7793	0.0041		0.7874	0.0132		0.7913	0.0077			82.9989	0.00161	0.0002		0.00203	0.00018		0.00204	7e-05		0.00215	0.00076		0.00149	0.00026
83.0465	0.7626	0.0064		0.7774	0.0009		0.7792	0.0035		0.7912	0.013		0.7912	0.0083			83.0465	0.00159	0.00019		0.00202	0.00018		0.00202	7e-05		0.00213	0.00075		0.00147	0.00025
83.0941	0.7603	0.004		0.7761	0.0009		0.7795	0.0015		0.7912	0.0123		0.7886	0.009			83.0941	0.00158	0.00019		0.002	0.00019		0.00199	7e-05		0.00211	0.00075		0.00146	0.00025
83.1417	0.7623	0.0057		0.7767	0.0008		0.7804	0.0007		0.7896	0.0119		0.7894	0.0092			83.1417	0.00157	0.00019		0.00198	0.00019		0.00197	7e-05		0.00209	0.00075		0.00145	0.00025
83.1892	0.763	0.0072		0.7767	0.0006		0.7804	0.002		0.7891	0.0116		0.7908	0.0083			83.1892	0.00155	0.00019		0.00197	0.0002		0.00195	7e-05		0.00207	0.00074		0.00143	0.00024
83.2368	0.7656	0.0097		0.777	0.0012		0.7795	0.0031		0.7894	0.0121		0.7907	0.0088			83.2368	0.00154	0.00019		0.00195	0.0002		0.00193	7e-05		0.00204	0.00074		0.00142	0.00024
83.2844	0.7629	0.0052		0.7775	0.0011		0.7807	0.0037		0.7889	0.0111		0.79	0.0088			83.2844	0.00152	0.00019		0.00194	0.0002		0.0019	8e-05		0.00202	0.00073		0.00141	0.00024
83.332	0.7623	0.0095		0.7763	0.0012		0.7811	0.0034		0.789	0.0104		0.7907	0.0076			83.332	0.00151	0.00019		0.00192	0.00021		0.00188	8e-05		0.002	0.00073		0.0014	0.00023
83.3796	0.7622	0.0048		0.7773	0.0015		0.78	0.0026		0.7893	0.0103		0.7909	0.0065			83.3796	0.0015	0.00019		0.00191	0.00021		0.00186	8e-05		0.00198	0.00072		0.00139	0.00023
83.4271	0.7641	0.0082		0.7777	0.003		0.7795	0.0015		0.7903	0.0144		0.7923	0.0087			83.4271	0.00148	0.00019		0.00189	0.00022		0.00183	8e-05		0.00196	0.00072		0.00137	0.00023
83.4747	0.767	0.0073		0.7766	0.0012		0.7794	0.0009		0.7896	0.0124		0.7913	0.0094			83.4747	0.00147	0.00019		0.00187	0.00022		0.00181	8e-05		0.00194	0.00072		0.00136	0.00022
83.5223	0.7653	0.0039		0.7772	0.0018		0.7836	0.0034		0.7892	0.011		0.7925	0.0091			83.5223	0.00145	0.00019		0.00186	0.00022		0.00179	8e-05		0.00191	0.00071		0.00135	0.00022
83.5699	0.7651	0.0074		0.7773	0.001		0.7774	0.0019		0.7907	0.0141		0.792	0.0066			83.5699	0.00144	0.00019		0.00184	0.00023		0.00176	8e-05		0.00189	0.00071		0.00134	0.00022
83.6175	0.7633	0.0058		0.7763	0.0007		0.7802	0.0039		0.7918	0.0167		0.7913	0.0072			83.6175	0.00142	0.00018		0.00182	0.00023		0.00174	8e-05		0.00187	0.0007		0.00133	0.00021
83.665	0.7647	0.0025		0.7767	0.0005		0.7807	0.0025		0.7902	0.0125		0.7895	0.0075			83.665	0.00141	0.00018		0.00181	0.00024		0.00171	8e-05		0.00185	0.0007		0.00132	0.00021
83.7126	0.7629	0.0047		0.7777	0.0024		0.781	0.0032		0.7894	0.0121		0.7915	0.0077			83.7126	0.00139	0.00018		0.00179	0.00024		0.00169	8e-05		0.00183	0.0007		0.00131	0.00021
83.7602	0.7666	0.006		0.7778	0.0014		0.7814	0.0023		0.7894	0.0103		0.7909	0.0075			83.7602	0.00138	0.00018		0.00177	0.00024		0.00167	8e-05		0.0018	0.00069		0.0013	0.0002
83.8078	0.7635	0.0038		0.7771	0.0025		0.7825	0.0014		0.7878	0.016		0.7891	0.0065			83.8078	0.00136	0.00018		0.00176	0.00025		0.00164	8e-05		0.00178	0.00069		0.00129	0.0002
83.8554	0.7629	0.0052		0.7779	0.001		0.7805	0.0057		0.7919	0.0138		0.7906	0.0067			83.8554	0.00135	0.00018		0.00174	0.00025		0.00162	9e-05		0.00176	0.00068		0.00128	0.0002
83.9029	0.7628	0.0043		0.7784	0.0006		0.7807	0.0038		0.7907	0.0139		0.7937	0.0073			83.9029	0.00133	0.00018		0.00172	0.00026		0.00159	9e-05		0.00174	0.00068		0.00127	0.0002
83.9505	0.7649	0.001		0.7774	0.0021		0.7808	0.0035		0.7908	0.0139		0.7906	0.0068			83.9505	0.00131	0.00018		0.0017	0.00026		0.00157	9e-05		0.00172	0.00068		0.00126	0.00019
83.9981	0.7659	0.0051		0.778	0.0014		0.7821	0.0053		0.7907	0.0141		0.7913	0.0051			83.9981	0.0013	0.00018		0.00169	0.00026		0.00154	9e-05		0.0017	0.00067		0.00125	0.00019
84.0457	0.7691	0.0036		0.7783	0.0017		0.7813	0.0022		0.794	0.014		0.7931	0.0073			84.0457	0.00128	0.00017		0.00167	0.00027		0.00152	9e-05		0.00167	0.00067		0.00124	0.00019
84.0933	0.7676	0.0029		0.7786	0.0013		0.7806	0.0064		0.7913	0.0123		0.793	0.007			84.0933	0.00127	0.00017		0.00165	0.00027		0.00149	9e-05		0.00165	0.00067		0.00123	0.00018
84.1408	0.7654	0.0062		0.7768	0.0015		0.7819	0.0021		0.7893	0.0113		0.792	0.0078			84.1408	0.00125	0.00017		0.00164	0.00027		0.00147	9e-05		0.00163	0.00066		0.00122	0.00018
84.1884	0.7656	0.0046		0.7773	0.0019		0.7814	0.0016		0.7893	0.0129		0.7908	0.0074			84.1884	0.00124	0.00017		0.00162	0.00028		0.00144	9e-05		0.00161	0.00066		0.00122	0.00018
84.236	0.7657	0.0012		0.778	0.0023		0.7798	0.0028		0.7911	0.0105		0.7921	0.0087			84.236	0.00122	0.00017		0.0016	0.00028		0.00142	9e-05		0.00159	0.00066		0.00121	0.00018
84.2836	0.7656	0.0034		0.7788	0.0022		0.7806	0.0039		0.7921	0.0108		0.7914	0.0088			84.2836	0.0012	0.00017		0.00159	0.00028		0.00139	9e-05		0.00157	0.00065		0.0012	0.00017
84.3312	0.7653	0.005		0.7787	0.0016		0.7828	0.0032		0.791	0.0122		0.7933	0.0065			84.3312	0.00119	0.00017		0.00157	0.00029		0.00137	9e-05		0.00155	0.00065		0.00119	0.00017
84.3787	0.7647	0.0027		0.78	0.0021		0.782	0.0031		0.7911	0.0112		0.7937	0.0067			84.3787	0.00117	0.00016		0.00155	0.00029		0.00134	0.0001		0.00153	0.00065		0.00119	0.00017
84.4263	0.7663	0.0042		0.7794	0.0012		0.7824	0.0021		0.7899	0.0113		0.7923	0.0082			84.4263	0.00116	0.00016		0.00154	0.00029		0.00132	0.0001		0.00151	0.00065		0.00118	0.00017
84.4739	0.7664	0.0067		0.7797	0.0002		0.783	0.0023		0.7894	0.0097		0.7909	0.0078			84.4739	0.00114	0.00016		0.00152	0.0003		0.00129	0.0001		0.00149	0.00064		0.00117	0.00016
84.5215	0.7661	0.0045		0.7799	0.0014		0.7817	0.0022		0.7901	0.0127		0.7904	0.0075			84.5215	0.00112	0.00016		0.0015	0.0003		0.00127	0.0001		0.00147	0.00064		0.00117	0.00016
84.5691	0.7689	0.0037		0.7791	0.0009		0.7827	0.0029		0.791	0.0131		0.7911	0.0097			84.5691	0.00111	0.00016		0.00148	0.0003		0.00124	0.0001		0.00145	0.00064		0.00116	0.00016
84.6166	0.7697	0.0062		0.78	0.0002		0.7832	0.0021		0.7922	0.0108		0.7914	0.0072			84.6166	0.00109	0.00016		0.00147	0.00031		0.00122	0.0001		0.00143	0.00064		0.00116	0.00016
84.6642	0.7653	0.0042		0.7802	0.0016		0.7834	0.0035		0.7922	0.0117		0.7903	0.0072			84.6642	0.00107	0.00015		0.00145	0.00031		0.0012	0.0001		0.00141	0.00063		0.00115	0.00016
84.7118	0.7638	0.0024		0.7807	0.0021		0.7851	0.0037		0.7912	0.0132		0.7908	0.0099			84.7118	0.00106	0.00015		0.00144	0.00031		0.00117	0.0001		0.00139	0.00063		0.00114	0.00015
84.7594	0.7658	0.0046		0.7797	0.0001		0.7831	0.0037		0.7909	0.0143		0.7926	0.0105			84.7594	0.00104	0.00015		0.00142	0.00032		0.00115	0.0001		0.00137	0.00063		0.00114	0.00015
84.807	0.7675	0.0043		0.7792	0.0016		0.7818	0.0032		0.7907	0.0139		0.7928	0.0085			84.807	0.00103	0.00015		0.0014	0.00032		0.00113	0.00011		0.00135	0.00063		0.00114	0.00015
84.8545	0.7672	0.0057		0.7799	0.0006		0.7824	0.0046		0.7904	0.0128		0.7925	0.0074			84.8545	0.00101	0.00015		0.00139	0.00032		0.0011	0.00011		0.00133	0.00063		0.00113	0.00015
84.9021	0.7642	0.0071		0.7799	0.0003		0.7832	0.0036		0.7911	0.0117		0.7928	0.008			84.9021	0.001	0.00015		0.00137	0.00032		0.00108	0.00011		0.00131	0.00063		0.00113	0.00015
84.9497	0.7641	0.0042		0.7787	0.0012		0.7829	0.0017		0.7916	0.0124		0.7919	0.0088			84.9497	0.00098	0.00015		0.00135	0.00033		0.00106	0.00011		0.0013	0.00062		0.00112	0.00014
84.9973	0.7649	0.001		0.7785	0.002		0.7828	0.0036		0.7913	0.0135		0.7905	0.0091			84.9973	0.00096	0.00014		0.00134	0.00033		0.00103	0.00011		0.00128	0.00062		0.00112	0.00014
85.0449	0.7649	0.0013		0.7791	0.0005		0.7824	0.0056		0.7922	0.0111		0.7927	0.0086			85.0449	0.00095	0.00014		0.00132	0.00033		0.00101	0.00011		0.00126	0.00062		0.00111	0.00014
85.0924	0.7658	0.0046		0.7799	0.001		0.7808	0.0038		0.7929	0.0106		0.795	0.0073			85.0924	0.00093	0.00014		0.00131	0.00033		0.00099	0.00011		0.00124	0.00062		0.00111	0.00014
85.14	0.7668	0.0056		0.7815	0.0007		0.7809	0.0017		0.7926	0.0125		0.7934	0.0064			85.14	0.00092	0.00014		0.00129	0.00034		0.00097	0.00011		0.00123	0.00062		0.00111	0.00014
85.1876	0.7687	0.0032		0.7812	0.0014		0.7816	0.0014		0.7921	0.0118		0.7926	0.0066			85.1876	0.0009	0.00014		0.00128	0.00034		0.00095	0.00012		0.00121	0.00062		0.00111	0.00014
85.2352	0.7666	0.0035		0.7792	0.0027		0.7822	0.0023		0.7911	0.0128		0.7924	0.0069			85.2352	0.00089	0.00014		0.00126	0.00034		0.00093	0.00012		0.00119	0.00062		0.0011	0.00013
85.2828	0.7647	0.0014		0.7799	0.0027		0.7811	0.0039		0.7928	0.0113		0.793	0.0083			85.2828	0.00087	0.00014		0.00125	0.00034		0.00091	0.00012		0.00118	0.00062		0.0011	0.00013
85.3303	0.7651	0.0047		0.78	0.0023		0.7803	0.0032		0.7928	0.0114		0.7938	0.0087			85.3303	0.00085	0.00013		0.00123	0.00035		0.00089	0.00012		0.00116	0.00062		0.0011	0.00013
85.3779	0.763	0.0059		0.7799	0.0037		0.783	0.0028		0.7925	0.0145		0.7944	0.0084			85.3779	0.00084	0.00013		0.00122	0.00035		0.00087	0.00012		0.00114	0.00062		0.0011	0.00013
85.4255	0.7654	0.0039		0.7817	0.0027		0.7824	0.0048		0.7938	0.0131		0.7919	0.0064			85.4255	0.00082	0.00013		0.0012	0.00035		0.00085	0.00012		0.00113	0.00062		0.00109	0.00013
85.4731	0.7655	0.0013		0.7811	0.0024		0.7827	0.0038		0.7919	0.0137		0.7939	0.0079			85.4731	0.00081	0.00013		0.00119	0.00035		0.00083	0.00013		0.00111	0.00062		0.00109	0.00013
85.5207	0.7658	0.0062		0.7816	0.0032		0.7829	0.0032		0.7923	0.0146		0.793	0.0092			85.5207	0.00079	0.00013		0.00117	0.00035		0.00081	0.00013		0.0011	0.00062		0.00109	0.00013
85.5682	0.7664	0.0049		0.7817	0.0015		0.7842	0.0027		0.7923	0.0134		0.7911	0.0066			85.5682	0.00078	0.00013		0.00116	0.00035		0.00079	0.00013		0.00109	0.00062		0.00109	0.00012
85.6158	0.7655	0.0041		0.7808	0.0013		0.7841	0.0029		0.7909	0.0121		0.792	0.0085			85.6158	0.00077	0.00012		0.00114	0.00035		0.00077	0.00013		0.00107	0.00062		0.00109	0.00012
85.6634	0.7668	0.0038		0.7816	0.0023		0.7835	0.0035		0.7935	0.0131		0.7918	0.0082			85.6634	0.00075	0.00012		0.00113	0.00036		0.00075	0.00013		0.00106	0.00062		0.00109	0.00012
85.711	0.7677	0.0027		0.7794	0.0006		0.7827	0.0035		0.7935	0.0133		0.7898	0.0083			85.711	0.00074	0.00012		0.00112	0.00036		0.00073	0.00013		0.00104	0.00062		0.00109	0.00012
85.7586	0.764	0.0063		0.7796	0.0002		0.7803	0.003		0.7912	0.0131		0.7929	0.0083			85.7586	0.00072	0.00012		0.0011	0.00036		0.00072	0.00013		0.00103	0.00062		0.00109	0.00012
85.8061	0.7641	0.0053		0.7798	0.0012		0.7828	0.0029		0.7912	0.0137		0.7941	0.009			85.8061	0.00071	0.00012		0.00109	0.00036		0.0007	0.00014		0.00102	0.00062		0.00109	0.00012
85.8537	0.7669	0.0042		0.7813	0.0012		0.7813	0.0041		0.7924	0.0133		0.7923	0.0098			85.8537	0.00069	0.00012		0.00108	0.00036		0.00068	0.00014		0.00101	0.00063		0.00108	0.00012
85.9013	0.7677	0.0028		0.7804	0.0009		0.781	0.0024		0.7933	0.0145		0.7952	0.0094			85.9013	0.00068	0.00011		0.00106	0.00036		0.00067	0.00014		0.00099	0.00063		0.00108	0.00012
85.9489	0.7652	0.0039		0.7795	0.0019		0.7827	0.0052		0.7947	0.015		0.7926	0.008			85.9489	0.00067	0.00011		0.00105	0.00036		0.00065	0.00014		0.00098	0.00063		0.00108	0.00012
85.9965	0.7629	0.0006		0.7813	0.0016		0.7823	0.0049		0.7937	0.0125		0.7921	0.0074			85.9965	0.00065	0.00011		0.00104	0.00036		0.00063	0.00014		0.00097	0.00063		0.00108	0.00012
86.044	0.7673	0.0059		0.7805	0.0018		0.7815	0.0051		0.793	0.0125		0.7924	0.0071			86.044	0.00064	0.00011		0.00103	0.00036		0.00062	0.00015		0.00096	0.00063		0.00108	0.00012
86.0916	0.7665	0.0055		0.7803	0.0011		0.7824	0.0027		0.7929	0.0119		0.7919	0.0075			86.0916	0.00063	0.00011		0.00101	0.00036		0.0006	0.00015		0.00095	0.00063		0.00109	0.00011
86.1392	0.7659	0.0027		0.7787	0.0014		0.7831	0.0029		0.7934	0.0117		0.7926	0.0074			86.1392	0.00061	0.00011		0.001	0.00036		0.00059	0.00015		0.00094	0.00063		0.00109	0.00011
86.1868	0.7686	0.002		0.7823	0.0012		0.7817	0.0038		0.7932	0.0136		0.794	0.0075			86.1868	0.0006	0.0001		0.00099	0.00036		0.00057	0.00015		0.00093	0.00063		0.00109	0.00011
86.2344	0.7668	0.0016		0.7794	0.0008		0.7832	0.0024		0.7924	0.0111		0.7939	0.0059			86.2344	0.00059	0.0001		0.00098	0.00036		0.00056	0.00015		0.00092	0.00063		0.00109	0.00011
86.2819	0.7682	0.0067		0.7822	0.0006		0.7824	0.0015		0.7932	0.0132		0.793	0.0083			86.2819	0.00058	0.0001		0.00097	0.00036		0.00054	0.00015		0.00091	0.00063		0.00109	0.00011
86.3295	0.7675	0.0047		0.7799	0.0019		0.7812	0.0031		0.7898	0.0156		0.7948	0.0056			86.3295	0.00056	0.0001		0.00096	0.00035		0.00053	0.00016		0.0009	0.00063		0.00109	0.00011
86.3771	0.7617	0.0064		0.7821	0.0012		0.7812	0.0038		0.794	0.0164		0.7944	0.0067			86.3771	0.00055	0.0001		0.00095	0.00035		0.00052	0.00016		0.00089	0.00064		0.00109	0.00011
86.4247	0.7656	0.0068		0.781	0.0015		0.7815	0.004		0.7915	0.0129		0.7919	0.0067			86.4247	0.00054	0.0001		0.00094	0.00035		0.0005	0.00016		0.00088	0.00064		0.00109	0.00012
86.4723	0.7705	0.0089		0.7788	0.0012		0.7823	0.0029		0.7942	0.0154		0.7935	0.0055			86.4723	0.00053	9e-05		0.00092	0.00035		0.00049	0.00016		0.00087	0.00064		0.00109	0.00012
86.5198	0.7667	0.0063		0.7822	0.003		0.7837	0.0049		0.7923	0.0141		0.7951	0.0097			86.5198	0.00052	9e-05		0.00091	0.00035		0.00048	0.00016		0.00086	0.00064		0.00109	0.00012
86.5674	0.7661	0.0067		0.7805	0.0059		0.783	0.0035		0.7921	0.0132		0.794	0.0065			86.5674	0.00051	9e-05		0.0009	0.00035		0.00046	0.00017		0.00085	0.00064		0.0011	0.00012
86.615	0.7662	0.0055		0.782	0.0019		0.7832	0.0041		0.7942	0.0129		0.7934	0.0051			86.615	0.00049	9e-05		0.00089	0.00034		0.00045	0.00017		0.00085	0.00064		0.0011	0.00012
86.6626	0.7645	0.0057		0.7818	0.0009		0.7831	0.0044		0.795	0.013		0.7939	0.0065			86.6626	0.00048	9e-05		0.00088	0.00034		0.00044	0.00017		0.00084	0.00064		0.0011	0.00012
86.7102	0.7673	0.004		0.7808	0.0002		0.783	0.0019		0.792	0.0133		0.7935	0.009			86.7102	0.00047	9e-05		0.00088	0.00034		0.00043	0.00017		0.00083	0.00064		0.0011	0.00012
86.7577	0.7681	0.0064		0.7797	0.0025		0.7838	0.0024		0.7917	0.0141		0.7931	0.0078			86.7577	0.00046	9e-05		0.00087	0.00034		0.00042	0.00017		0.00082	0.00064		0.0011	0.00012
86.8053	0.7661	0.0012		0.7814	0.0004		0.7834	0.0039		0.7928	0.0167		0.7956	0.0081			86.8053	0.00045	8e-05		0.00086	0.00033		0.00041	0.00018		0.00082	0.00064		0.00111	0.00012
86.8529	0.7684	0.0057		0.7823	0.0037		0.7824	0.0025		0.7934	0.0153		0.796	0.0102			86.8529	0.00044	8e-05		0.00085	0.00033		0.0004	0.00018		0.00081	0.00063		0.00111	0.00013
86.9005	0.7676	0.0061		0.781	0.0022		0.7824	0.0031		0.7926	0.014		0.7958	0.0061			86.9005	0.00043	8e-05		0.00084	0.00033		0.00039	0.00018		0.0008	0.00063		0.00111	0.00013
86.9481	0.7651	0.0067		0.7817	0.0026		0.7824	0.0035		0.793	0.0133		0.7954	0.0037			86.9481	0.00042	8e-05		0.00083	0.00033		0.00038	0.00018		0.0008	0.00063		0.00111	0.00013
86.9956	0.7663	0.0076		0.7812	0.0028		0.7814	0.0028		0.7934	0.0138		0.7952	0.0052			86.9956	0.00041	8e-05		0.00082	0.00032		0.00037	0.00018		0.00079	0.00063		0.00112	0.00013
87.0432	0.7688	0.0059		0.7805	0.0021		0.7831	0.0026		0.7949	0.0131		0.7952	0.0065			87.0432	0.0004	8e-05		0.00082	0.00032		0.00036	0.00019		0.00078	0.00063		0.00112	0.00013
87.0908	0.7687	0.0019		0.7817	0.0021		0.7844	0.0021		0.794	0.0151		0.7958	0.0068			87.0908	0.00039	8e-05		0.00081	0.00031		0.00035	0.00019		0.00078	0.00063		0.00112	0.00014
87.1384	0.7659	0.0037		0.7812	0.0006		0.783	0.0054		0.7931	0.0168		0.7951	0.0081			87.1384	0.00038	8e-05		0.0008	0.00031		0.00034	0.00019		0.00077	0.00062		0.00113	0.00014
87.186	0.7657	0.0073		0.7807	0.0022		0.7832	0.0056		0.7923	0.0158		0.7932	0.0082			87.186	0.00037	8e-05		0.00079	0.00031		0.00033	0.00019		0.00077	0.00062		0.00113	0.00014
87.2335	0.7657	0.0074		0.7817	0.0037		0.7849	0.0051		0.7932	0.0166		0.7945	0.0082			87.2335	0.00036	7e-05		0.00078	0.0003		0.00033	0.00019		0.00076	0.00062		0.00113	0.00014
87.2811	0.7653	0.0061		0.7816	0.0033		0.7839	0.0041		0.7937	0.0171		0.7967	0.0079			87.2811	0.00035	7e-05		0.00078	0.0003		0.00032	0.00019		0.00076	0.00062		0.00113	0.00015
87.3287	0.7656	0.007		0.7809	0.0031		0.7827	0.0034		0.7923	0.0159		0.7965	0.0089			87.3287	0.00034	7e-05		0.00077	0.00029		0.00031	0.0002		0.00075	0.00061		0.00114	0.00015
87.3763	0.7652	0.0049		0.7809	0.0016		0.7838	0.0044		0.7918	0.0145		0.7963	0.0103			87.3763	0.00034	7e-05		0.00076	0.00029		0.0003	0.0002		0.00074	0.00061		0.00114	0.00015
87.4239	0.7648	0.0021		0.7805	0.0005		0.7833	0.0034		0.7911	0.012		0.7954	0.0077			87.4239	0.00033	7e-05		0.00076	0.00028		0.0003	0.0002		0.00074	0.0006		0.00114	0.00015
87.4714	0.7666	0.0022		0.7809	0.0038		0.7824	0.005		0.7924	0.0122		0.7938	0.008			87.4714	0.00032	7e-05		0.00075	0.00028		0.00029	0.0002		0.00073	0.0006		0.00115	0.00016
87.519	0.7648	0.0045		0.7813	0.0026		0.7835	0.0043		0.7941	0.0133		0.7945	0.0062			87.519	0.00031	7e-05		0.00074	0.00027		0.00028	0.0002		0.00073	0.0006		0.00115	0.00016
87.5666	0.7641	0.0061		0.7822	0.0004		0.7844	0.0039		0.7934	0.0143		0.793	0.0081			87.5666	0.0003	7e-05		0.00074	0.00027		0.00028	0.0002		0.00072	0.00059		0.00116	0.00016
87.6142	0.7627	0.0053		0.781	0.0007		0.7847	0.004		0.7948	0.017		0.7928	0.0092			87.6142	0.0003	7e-05		0.00073	0.00026		0.00027	0.00021		0.00072	0.00058		0.00116	0.00017
87.6618	0.7648	0.0029		0.7824	0.0023		0.7841	0.0041		0.7958	0.0144		0.792	0.0101			87.6618	0.00029	7e-05		0.00072	0.00026		0.00027	0.00021		0.00071	0.00058		0.00116	0.00017
87.7093	0.7639	0.0027		0.7812	0.0051		0.7835	0.0038		0.7935	0.0132		0.794	0.0081			87.7093	0.00028	7e-05		0.00072	0.00025		0.00026	0.00021		0.00071	0.00057		0.00117	0.00017
87.7569	0.7665	0.0035		0.7814	0.0028		0.783	0.0042		0.795	0.0157		0.7936	0.0038			87.7569	0.00027	7e-05		0.00071	0.00025		0.00026	0.00021		0.0007	0.00057		0.00117	0.00018
87.8045	0.768	0.0065		0.7827	0.0024		0.7843	0.0027		0.7954	0.0136		0.797	0.0092			87.8045	0.00027	7e-05		0.00071	0.00024		0.00025	0.00021		0.0007	0.00056		0.00117	0.00018
87.8521	0.7672	0.0028		0.7825	0.0035		0.7817	0.0052		0.7947	0.0142		0.7946	0.011			87.8521	0.00026	7e-05		0.0007	0.00023		0.00025	0.00021		0.00069	0.00055		0.00118	0.00018
87.8997	0.7693	0.0054		0.7821	0.0042		0.7814	0.0044		0.7948	0.0144		0.7956	0.0104			87.8997	0.00025	7e-05		0.00069	0.00023		0.00025	0.00021		0.00069	0.00054		0.00118	0.00019
87.9472	0.7656	0.0012		0.7826	0.0015		0.7838	0.004		0.7957	0.0138		0.7976	0.0069			87.9472	0.00025	7e-05		0.00069	0.00022		0.00024	0.00022		0.00068	0.00053		0.00119	0.00019
87.9948	0.7675	0.0044		0.782	0.0026		0.7842	0.0026		0.7938	0.0136		0.7934	0.0078			87.9948	0.00024	7e-05		0.00068	0.00022		0.00024	0.00022		0.00068	0.00053		0.00119	0.00019
88.0424	0.7672	0.003		0.7816	0.0025		0.7817	0.003		0.7947	0.0132		0.7946	0.0104			88.0424	0.00023	7e-05		0.00068	0.00021		0.00024	0.00022		0.00068	0.00052		0.0012	0.0002
88.09	0.7646	0.0068		0.7843	0.0023		0.7811	0.0032		0.7947	0.0119		0.7953	0.0089			88.09	0.00023	7e-05		0.00067	0.0002		0.00023	0.00022		0.00067	0.00051		0.0012	0.0002
88.1376	0.767	0.0049		0.7812	0.002		0.782	0.0038		0.7934	0.0135		0.795	0.0108			88.1376	0.00022	7e-05		0.00067	0.0002		0.00023	0.00022		0.00067	0.0005		0.0012	0.0002
88.1852	0.7634	0.0005		0.7825	0.0013		0.7831	0.0025		0.7938	0.0144		0.7965	0.0059			88.1852	0.00022	7e-05		0.00066	0.00019		0.00023	0.00022		0.00066	0.00049		0.00121	0.00021
88.2327	0.765	0.0019		0.7822	0.0013		0.7843	0.0031		0.7952	0.0154		0.7974	0.0067			88.2327	0.00021	7e-05		0.00065	0.00019		0.00022	0.00022		0.00066	0.00048		0.00121	0.00021
88.2803	0.7633	0.0027		0.782	0.0029		0.7843	0.0035		0.7963	0.0131		0.792	0.0064			88.2803	0.00021	7e-05		0.00065	0.00018		0.00022	0.00022		0.00065	0.00047		0.00122	0.00021
88.3279	0.7677	0.0084		0.782	0.0013		0.7838	0.001		0.7913	0.0149		0.796	0.0089			88.3279	0.0002	7e-05		0.00064	0.00017		0.00022	0.00023		0.00065	0.00045		0.00122	0.00021
88.3755	0.7661	0.0022		0.7804	0.0022		0.7827	0.0019		0.795	0.0138		0.7983	0.0087			88.3755	0.0002	7e-05		0.00064	0.00017		0.00022	0.00023		0.00064	0.00044		0.00123	0.00022
88.423	0.7638	0.0039		0.7824	0.0021		0.7834	0.0015		0.795	0.0144		0.7985	0.0066			88.423	0.00019	8e-05		0.00063	0.00016		0.00022	0.00023		0.00064	0.00043		0.00123	0.00022
88.4706	0.7642	0.0062		0.7807	0.0033		0.781	0.0042		0.7933	0.0159		0.796	0.0057			88.4706	0.00019	8e-05		0.00063	0.00015		0.00022	0.00023		0.00063	0.00042		0.00123	0.00022
88.5182	0.7667	0.0028		0.7809	0.0035		0.7819	0.0048		0.7925	0.0153		0.7937	0.005			88.5182	0.00018	8e-05		0.00062	0.00015		0.00021	0.00023		0.00063	0.0004		0.00124	0.00023
88.5658	0.7671	0.0042		0.7813	0.0022		0.7831	0.0045		0.7956	0.0195		0.7963	0.0071			88.5658	0.00018	8e-05		0.00062	0.00014		0.00021	0.00023		0.00062	0.00039		0.00124	0.00023
88.6134	0.7692	0.0039		0.7838	0.0018		0.7797	0.0028		0.7944	0.0177		0.796	0.0064			88.6134	0.00017	8e-05		0.00061	0.00013		0.00021	0.00023		0.00062	0.00038		0.00125	0.00023
88.6609	0.7686	0.0041		0.783	0.0015		0.7812	0.0035		0.793	0.0139		0.8008	0.0104			88.6609	0.00017	8e-05		0.0006	0.00013		0.00021	0.00023		0.00061	0.00036		0.00125	0.00024
88.7085	0.7672	0.0063		0.7824	0.0006		0.7817	0.0084		0.793	0.0165		0.7988	0.0075			88.7085	0.00017	8e-05		0.0006	0.00012		0.00021	0.00023		0.00061	0.00035		0.00126	0.00024
88.7561	0.7661	0.0027		0.782	0.0013		0.782	0.005		0.7938	0.015		0.7949	0.0077			88.7561	0.00016	8e-05		0.00059	0.00012		0.00021	0.00024		0.0006	0.00033		0.00126	0.00024
88.8037	0.7693	0.0069		0.7808	0.0023		0.7824	0.0054		0.7936	0.0158		0.7961	0.0096			88.8037	0.00016	8e-05		0.00059	0.00011		0.00021	0.00024		0.0006	0.00032		0.00126	0.00024
88.8513	0.769	0.0074		0.7833	0.0013		0.7839	0.0058		0.7959	0.0151		0.7944	0.0078			88.8513	0.00015	8e-05		0.00058	0.0001		0.00021	0.00024		0.00059	0.0003		0.00127	0.00025
88.8988	0.7658	0.0052		0.7824	0.0012		0.7814	0.004		0.7939	0.0176		0.7951	0.0096			88.8988	0.00015	9e-05		0.00058	0.0001		0.00021	0.00024		0.00059	0.00028		0.00127	0.00025
88.9464	0.7696	0.0033		0.7825	0.0013		0.7814	0.0031		0.7922	0.016		0.7976	0.0084			88.9464	0.00015	9e-05		0.00057	9e-05		0.0002	0.00024		0.00058	0.00027		0.00128	0.00025
88.994	0.7649	0.0037		0.7845	0.003		0.7825	0.0047		0.7931	0.015		0.7965	0.0093			88.994	0.00015	9e-05		0.00057	9e-05		0.0002	0.00024		0.00058	0.00025		0.00128	0.00025
89.0416	0.7665	0.0059		0.7836	0.0017		0.7834	0.0033		0.792	0.0167		0.7985	0.0052			89.0416	0.00014	9e-05		0.00056	8e-05		0.0002	0.00024		0.00057	0.00023		0.00129	0.00026
89.0892	0.7662	0.0068		0.7822	0.0012		0.7836	0.0019		0.7919	0.0176		0.7963	0.0057			89.0892	0.00014	9e-05		0.00055	8e-05		0.0002	0.00024		0.00056	0.00021		0.00129	0.00026
89.1367	0.7655	0.0032		0.7818	0.0011		0.7835	0.0035		0.7934	0.0165		0.7952	0.0096			89.1367	0.00014	9e-05		0.00055	8e-05		0.0002	0.00025		0.00056	0.0002		0.00129	0.00026
89.1843	0.7606	0.0084		0.7842	0.0021		0.7844	0.0041		0.7951	0.019		0.7975	0.0116			89.1843	0.00013	9e-05		0.00054	7e-05		0.0002	0.00025		0.00055	0.00018		0.0013	0.00026
89.2319	0.7634	0.0033		0.7832	0.002		0.7823	0.004		0.7958	0.0171		0.7959	0.0103			89.2319	0.00013	9e-05		0.00054	7e-05		0.0002	0.00025		0.00055	0.00016		0.0013	0.00027
89.2795	0.7648	0.0028		0.7822	0.001		0.7819	0.0035		0.7953	0.0158		0.7975	0.0092			89.2795	0.00013	0.0001		0.00053	7e-05		0.0002	0.00025		0.00054	0.00014		0.00131	0.00027
89.3271	0.7675	0.0059		0.7825	0.0023		0.7831	0.0046		0.7937	0.016		0.7983	0.0094			89.3271	0.00013	0.0001		0.00052	7e-05		0.0002	0.00025		0.00053	0.00012		0.00131	0.00027
89.3746	0.7692	0.0065		0.7831	0.0035		0.784	0.0051		0.7936	0.0173		0.7967	0.0104			89.3746	0.00012	0.0001		0.00052	7e-05		0.0002	0.00025		0.00053	0.0001		0.00132	0.00027
89.4222	0.7675	0.0072		0.7831	0.0017		0.7842	0.0034		0.7957	0.0165		0.7979	0.0099			89.4222	0.00012	0.0001		0.00051	7e-05		0.0002	0.00026		0.00052	8e-05		0.00132	0.00028
89.4698	0.768	0.0054		0.7828	0.0015		0.7833	0.0032		0.796	0.0155		0.7991	0.0097			89.4698	0.00012	0.0001		0.00051	7e-05		0.00019	0.00026		0.00051	6e-05		0.00133	0.00028
89.5174	0.7669	0.0042		0.7835	0.0025		0.784	0.003		0.7974	0.0141		0.7976	0.0078			89.5174	0.00012	0.0001		0.0005	7e-05		0.00019	0.00026		0.0005	4e-05		0.00133	0.00028
89.565	0.7665	0.0032		0.7841	0.0026		0.7838	0.0037		0.7965	0.0143		0.7957	0.0066			89.565	0.00012	0.0001		0.00049	8e-05		0.00019	0.00026		0.0005	2e-05		0.00133	0.00028
89.6125	0.7657	0.0024		0.7842	0.002		0.7838	0.0038		0.7942	0.0162		0.7971	0.0079			89.6125	0.00011	0.0001		0.00049	8e-05		0.00019	0.00026		0.00049	1e-05		0.00134	0.00028
89.6601	0.7643	0.0035		0.7836	0.0023		0.785	0.0043		0.7947	0.0169		0.7983	0.0088			89.6601	0.00011	0.00011		0.00048	9e-05		0.00019	0.00027		0.00048	3e-05		0.00134	0.00029
89.7077	0.7651	0.0062		0.783	0.0023		0.7834	0.0058		0.7958	0.0162		0.797	0.0094			89.7077	0.00011	0.00011		0.00047	9e-05		0.00019	0.00027		0.00047	5e-05		0.00135	0.00029
89.7553	0.7648	0.0083		0.784	0.0038		0.7819	0.0059		0.7958	0.0152		0.797	0.01			89.7553	0.00011	0.00011		0.00047	0.0001		0.00019	0.00027		0.00046	7e-05		0.00135	0.00029
89.8029	0.7653	0.0074		0.7837	0.0038		0.7834	0.0039		0.795	0.0144		0.7987	0.0103			89.8029	0.00011	0.00011		0.00046	0.0001		0.00019	0.00028		0.00046	0.0001		0.00136	0.00029
89.8504	0.7658	0.0069		0.7847	0.0035		0.7839	0.0032		0.7945	0.0141		0.7988	0.0092			89.8504	0.00011	0.00011		0.00045	0.00011		0.00018	0.00028		0.00045	0.00012		0.00136	0.0003
89.898	0.7665	0.0039		0.7833	0.0024		0.7832	0.0033		0.7947	0.0157		0.7965	0.0107			89.898	0.0001	0.00011		0.00045	0.00011		0.00018	0.00028		0.00044	0.00015		0.00137	0.0003
89.9456	0.7658	0.0043		0.7818	0.0023		0.7838	0.0031		0.7969	0.0163		0.7968	0.0095			89.9456	0.0001	0.00011		0.00044	0.00012		0.00018	0.00028		0.00043	0.00017		0.00137	0.0003
89.9932	0.7643	0.004		0.7841	0.0023		0.784	0.0035		0.797	0.0174		0.7974	0.0077			89.9932	0.0001	0.00012		0.00043	0.00013		0.00018	0.00029		0.00042	0.0002		0.00138	0.0003
90.0408	0.7658	0.0067		0.7842	0.001		0.784	0.0044		0.795	0.0168		0.7988	0.0073			90.0408	0.0001	0.00012		0.00043	0.00013		0.00018	0.00029		0.00041	0.00022		0.00138	0.0003
90.0883	0.767	0.0054		0.7824	0.0024		0.7835	0.0046		0.7956	0.0167		0.7967	0.0058			90.0883	0.0001	0.00012		0.00042	0.00014		0.00018	0.00029		0.0004	0.00025		0.00138	0.00031
90.1359	0.7673	0.0032		0.7806	0.0051		0.7828	0.0036		0.7949	0.0169		0.7984	0.0079			90.1359	0.0001	0.00012		0.00041	0.00015		0.00018	0.0003		0.00038	0.00027		0.00139	0.00031
90.1835	0.7658	0.0017		0.7821	0.003		0.7846	0.0058		0.7979	0.017		0.8	0.0075			90.1835	0.0001	0.00012		0.00041	0.00016		0.00017	0.0003		0.00037	0.0003		0.00139	0.00031
90.2311	0.7661	0.0025		0.784	0.0032		0.7845	0.0042		0.798	0.016		0.7981	0.0081			90.2311	0.0001	0.00012		0.0004	0.00016		0.00017	0.0003		0.00036	0.00033		0.0014	0.00031
90.2787	0.766	0.0027		0.7829	0.002		0.7856	0.0044		0.7946	0.0171		0.7977	0.0096			90.2787	0.0001	0.00012		0.00039	0.00017		0.00017	0.00031		0.00035	0.00036		0.0014	0.00031
90.3262	0.7667	0.0037		0.7835	0.0017		0.784	0.0044		0.7913	0.0148		0.7989	0.0072			90.3262	9e-05	0.00012		0.00039	0.00018		0.00017	0.00031		0.00034	0.00038		0.00141	0.00032
90.3738	0.7683	0.0053		0.7845	0.003		0.7816	0.0028		0.7937	0.0175		0.7996	0.0076			90.3738	9e-05	0.00012		0.00038	0.00019		0.00017	0.00032		0.00032	0.00041		0.00141	0.00032
90.4214	0.7673	0.0047		0.7841	0.004		0.7851	0.0035		0.7961	0.0181		0.7996	0.0071			90.4214	9e-05	0.00013		0.00037	0.00019		0.00016	0.00032		0.00031	0.00044		0.00142	0.00032
90.469	0.7665	0.0044		0.7819	0.0044		0.7837	0.0065		0.7953	0.0178		0.7966	0.0118			90.469	9e-05	0.00013		0.00037	0.0002		0.00016	0.00032		0.0003	0.00047		0.00142	0.00032
90.5166	0.7654	0.0069		0.7826	0.003		0.7826	0.006		0.7931	0.0197		0.7976	0.0066			90.5166	9e-05	0.00013		0.00036	0.00021		0.00016	0.00033		0.00028	0.0005		0.00143	0.00032
90.5642	0.7685	0.0059		0.7836	0.0017		0.7829	0.0038		0.7955	0.0191		0.8011	0.0067			90.5642	9e-05	0.00013		0.00035	0.00021		0.00016	0.00033		0.00027	0.00053		0.00143	0.00032
90.6117	0.7665	0.006		0.7845	0.0014		0.7839	0.0039		0.7956	0.0173		0.8016	0.0075			90.6117	9e-05	0.00013		0.00035	0.00022		0.00016	0.00034		0.00026	0.00056		0.00144	0.00033
90.6593	0.7678	0.0033		0.7847	0.0014		0.7823	0.0028		0.7953	0.0172		0.7963	0.0049			90.6593	9e-05	0.00013		0.00034	0.00023		0.00016	0.00034		0.00024	0.00059		0.00144	0.00033
90.7069	0.768	0.006		0.784	0.0017		0.7847	0.0017		0.7936	0.0119		0.7996	0.0061			90.7069	9e-05	0.00013		0.00033	0.00024		0.00015	0.00035		0.00023	0.00062		0.00145	0.00033
90.7545	0.7666	0.0061		0.7837	0.0031		0.7816	0.004		0.7949	0.0168		0.7978	0.0099			90.7545	9e-05	0.00013		0.00033	0.00024		0.00015	0.00035		0.00021	0.00065		0.00145	0.00033
90.8021	0.7635	0.0056		0.7811	0.0025		0.784	0.0049		0.7954	0.0159		0.7998	0.0082			90.8021	9e-05	0.00013		0.00032	0.00025		0.00015	0.00036		0.0002	0.00068		0.00145	0.00033
90.8496	0.7667	0.0046		0.7829	0.0008		0.7829	0.0077		0.7965	0.0161		0.8006	0.0053			90.8496	9e-05	0.00013		0.00031	0.00026		0.00015	0.00036		0.00018	0.00071		0.00146	0.00034
90.8972	0.765	0.0021		0.7835	0.0004		0.7841	0.0028		0.7957	0.0168		0.796	0.0105			90.8972	9e-05	0.00014		0.00031	0.00027		0.00015	0.00037		0.00017	0.00074		0.00146	0.00034
90.9448	0.7686	0.0057		0.7839	0.0031		0.7822	0.0042		0.7971	0.0171		0.7991	0.0103			90.9448	9e-05	0.00014		0.0003	0.00027		0.00014	0.00037		0.00015	0.00077		0.00147	0.00034
90.9924	0.7692	0.008		0.7833	0.004		0.7826	0.0038		0.795	0.0121		0.7976	0.0102			90.9924	9e-05	0.00014		0.0003	0.00028		0.00014	0.00038		0.00014	0.0008		0.00147	0.00034
91.04	0.763	0.0058		0.7836	0.0016		0.7835	0.0018		0.7964	0.0143		0.7963	0.0091			91.04	9e-05	0.00014		0.00029	0.00029		0.00014	0.00038		0.00012	0.00083		0.00148	0.00034
91.0875	0.7665	0.0007		0.7843	0.0011		0.7844	0.003		0.7943	0.0181		0.8001	0.0071			91.0875	9e-05	0.00014		0.00028	0.00029		0.00014	0.00039		0.00011	0.00086		0.00148	0.00035
91.1351	0.7661	0.0044		0.7846	0.0017		0.7842	0.0044		0.7959	0.0124		0.7993	0.0095			91.1351	8e-05	0.00014		0.00028	0.0003		0.00014	0.00039		9e-05	0.00089		0.00149	0.00035
91.1827	0.7646	0.0077		0.7856	0.0014		0.7817	0.0036		0.7966	0.0172		0.798	0.0059			91.1827	8e-05	0.00014		0.00027	0.00031		0.00014	0.00039		7e-05	0.00092		0.00149	0.00035
91.2303	0.7698	0.0031		0.7845	0.0025		0.7823	0.0055		0.7983	0.0133		0.8012	0.0068			91.2303	8e-05	0.00014		0.00026	0.00031		0.00013	0.0004		6e-05	0.00095		0.00149	0.00035
91.2779	0.7674	0.0038		0.7837	0.0017		0.7818	0.0057		0.7952	0.0146		0.799	0.0138			91.2779	8e-05	0.00014		0.00026	0.00032		0.00013	0.0004		4e-05	0.00099		0.0015	0.00035
91.3254	0.7665	0.0071		0.7793	0.0042		0.7832	0.004		0.7965	0.0134		0.802	0.0097			91.3254	8e-05	0.00014		0.00025	0.00033		0.00013	0.00041		2e-05	0.00102		0.0015	0.00036
91.373	0.7656	0.0034		0.783	0.0026		0.7837	0.0052		0.7966	0.0147		0.8006	0.0095			91.373	8e-05	0.00014		0.00025	0.00033		0.00013	0.00041		1e-05	0.00105		0.00151	0.00036
91.4206	0.7634	0.0045		0.7838	0.0004		0.7831	0.0067		0.7942	0.0141		0.799	0.0061			91.4206	8e-05	0.00014		0.00024	0.00034		0.00013	0.00042		-1e-05	0.00108		0.00151	0.00036
91.4682	0.767	0.003		0.7845	0.0022		0.7833	0.0016		0.7947	0.0137		0.8004	0.0113			91.4682	8e-05	0.00014		0.00024	0.00034		0.00012	0.00042		-3e-05	0.0011		0.00151	0.00036
91.5158	0.7643	0.004		0.7837	0.0014		0.7835	0.0011		0.7954	0.0143		0.8019	0.0084			91.5158	8e-05	0.00014		0.00023	0.00035		0.00012	0.00043		-5e-05	0.00113		0.00152	0.00036
91.5633	0.7659	0.0052		0.7862	0.0014		0.7838	0.0033		0.7953	0.0167		0.8016	0.0071			91.5633	8e-05	0.00014		0.00023	0.00035		0.00012	0.00043		-6e-05	0.00116		0.00152	0.00036
91.6109	0.7691	0.0045		0.7828	0.0024		0.7836	0.0046		0.7948	0.017		0.802	0.0077			91.6109	8e-05	0.00014		0.00022	0.00036		0.00012	0.00043		-8e-05	0.00119		0.00152	0.00036
91.6585	0.7674	0.0056		0.7829	0.0014		0.7831	0.0058		0.7942	0.0159		0.8037	0.0093			91.6585	8e-05	0.00014		0.00022	0.00036		0.00012	0.00044		-0.0001	0.00122		0.00153	0.00036
91.7061	0.7678	0.0078		0.7834	0.0014		0.7835	0.0054		0.7962	0.0139		0.8033	0.011			91.7061	8e-05	0.00014		0.00021	0.00037		0.00011	0.00044		-0.00011	0.00125		0.00153	0.00036
91.7537	0.7666	0.0075		0.7837	0.0016		0.785	0.0081		0.796	0.0134		0.8001	0.009			91.7537	8e-05	0.00014		0.00021	0.00037		0.00011	0.00045		-0.00013	0.00127		0.00153	0.00036
91.8012	0.7689	0.004		0.7852	0.0021		0.7835	0.0062		0.7951	0.0134		0.8009	0.0077			91.8012	8e-05	0.00014		0.0002	0.00038		0.00011	0.00045		-0.00015	0.0013		0.00154	0.00037
91.8488	0.768	0.0036		0.7853	0.0007		0.7835	0.005		0.7966	0.0149		0.8024	0.0082			91.8488	8e-05	0.00014		0.0002	0.00038		0.00011	0.00045		-0.00016	0.00133		0.00154	0.00037
91.8964	0.7672	0.0049		0.7839	0.0012		0.7838	0.0051		0.7968	0.0139		0.8028	0.0104			91.8964	8e-05	0.00014		0.00019	0.00039		0.00011	0.00046		-0.00018	0.00136		0.00154	0.00037
91.944	0.7675	0.0047		0.7839	0.0017		0.7845	0.0041		0.7964	0.0139		0.802	0.0086			91.944	8e-05	0.00014		0.00019	0.00039		0.0001	0.00046		-0.0002	0.00138		0.00155	0.00037
91.9916	0.7685	0.0065		0.7848	0.0029		0.7832	0.0034		0.7955	0.0156		0.7998	0.01			91.9916	8e-05	0.00015		0.00018	0.0004		0.0001	0.00047		-0.00021	0.00141		0.00155	0.00037
92.0391	0.7674	0.0055		0.7833	0.0045		0.783	0.0049		0.7957	0.0152		0.7991	0.0117			92.0391	8e-05	0.00015		0.00018	0.0004		0.0001	0.00047		-0.00023	0.00144		0.00155	0.00037
92.0867	0.7668	0.0039		0.7827	0.0024		0.7835	0.0037		0.7958	0.0149		0.7999	0.0093			92.0867	8e-05	0.00015		0.00017	0.00041		0.0001	0.00047		-0.00024	0.00146		0.00156	0.00037
92.1343	0.766	0.0043		0.7833	0.0023		0.7845	0.0035		0.7974	0.0132		0.8005	0.0098			92.1343	8e-05	0.00015		0.00017	0.00041		0.0001	0.00048		-0.00026	0.00149		0.00156	0.00037
92.1819	0.7662	0.0042		0.784	0.0017		0.7859	0.0042		0.7981	0.0119		0.8017	0.0122			92.1819	8e-05	0.00015		0.00016	0.00041		9e-05	0.00048		-0.00028	0.00152		0.00156	0.00037
92.2295	0.7685	0.004		0.7838	0.0007		0.7859	0.0056		0.7974	0.0127		0.8025	0.012			92.2295	8e-05	0.00015		0.00016	0.00042		9e-05	0.00049		-0.00029	0.00155		0.00157	0.00037
92.277	0.7687	0.0055		0.7831	0.0008		0.7862	0.0061		0.7972	0.0141		0.8017	0.0096			92.277	8e-05	0.00015		0.00016	0.00042		9e-05	0.00049		-0.00031	0.00157		0.00157	0.00038
92.3246	0.7656	0.0061		0.7843	0.0009		0.7861	0.0053		0.7972	0.0141		0.8002	0.0086			92.3246	8e-05	0.00015		0.00015	0.00043		9e-05	0.00049		-0.00033	0.0016		0.00157	0.00038
92.3722	0.7655	0.0033		0.7848	0.0024		0.7851	0.005		0.7969	0.0136		0.8013	0.009			92.3722	8e-05	0.00015		0.00015	0.00043		9e-05	0.0005		-0.00034	0.00163		0.00158	0.00038
92.4198	0.766	0.0046		0.7843	0.0022		0.7862	0.0067		0.7966	0.0141		0.8031	0.0099			92.4198	8e-05	0.00015		0.00014	0.00044		8e-05	0.0005		-0.00036	0.00165		0.00158	0.00038
92.4674	0.7668	0.0085		0.7845	0.0012		0.7855	0.0072		0.7986	0.0133		0.8016	0.009			92.4674	8e-05	0.00015		0.00014	0.00044		8e-05	0.00051		-0.00038	0.00168		0.00158	0.00038
92.5149	0.7673	0.0072		0.785	0.0022		0.7838	0.0061		0.7979	0.0132		0.8011	0.008			92.5149	8e-05	0.00015		0.00013	0.00045		8e-05	0.00051		-0.00039	0.00171		0.00159	0.00038
92.5625	0.7645	0.0031		0.787	0.0022		0.7833	0.0052		0.7953	0.0134		0.7991	0.0064			92.5625	8e-05	0.00015		0.00013	0.00045		8e-05	0.00051		-0.00041	0.00174		0.00159	0.00038
92.6101	0.7649	0.0079		0.7837	0.0027		0.7854	0.0059		0.7962	0.0126		0.802	0.0081			92.6101	8e-05	0.00015		0.00012	0.00046		8e-05	0.00052		-0.00042	0.00176		0.00159	0.00038
92.6577	0.7664	0.0077		0.7857	0.0023		0.7844	0.0054		0.7938	0.0135		0.8006	0.0096			92.6577	8e-05	0.00015		0.00012	0.00046		7e-05	0.00052		-0.00044	0.00179		0.0016	0.00038
92.7053	0.7691	0.0064		0.7835	0.0009		0.7841	0.0018		0.796	0.0124		0.8013	0.012			92.7053	8e-05	0.00015		0.00011	0.00047		7e-05	0.00052		-0.00046	0.00182		0.0016	0.00038
92.7528	0.7688	0.0061		0.7841	0.0006		0.7834	0.0026		0.7958	0.0122		0.8028	0.0115			92.7528	8e-05	0.00015		0.00011	0.00047		7e-05	0.00053		-0.00047	0.00184		0.0016	0.00038
92.8004	0.7668	0.0054		0.7837	0.0003		0.7843	0.0053		0.7953	0.0134		0.8044	0.0105			92.8004	8e-05	0.00015		0.0001	0.00048		7e-05	0.00053		-0.00049	0.00187		0.00161	0.00039
92.848	0.7651	0.0063		0.7825	0.0013		0.7823	0.0075		0.7945	0.0134		0.8042	0.0093			92.848	8e-05	0.00015		0.0001	0.00048		7e-05	0.00054		-0.00051	0.0019		0.00161	0.00039
92.8956	0.7675	0.0033		0.783	0.0015		0.7827	0.0043		0.7965	0.0133		0.8021	0.0094			92.8956	8e-05	0.00015		9e-05	0.00049		6e-05	0.00054		-0.00052	0.00193		0.00161	0.00039
92.9432	0.7676	0.0063		0.7827	0.0011		0.7823	0.0055		0.7965	0.0153		0.7995	0.0073			92.9432	8e-05	0.00015		9e-05	0.00049		6e-05	0.00054		-0.00054	0.00195		0.00162	0.00039
92.9907	0.7687	0.0071		0.784	0.0024		0.7825	0.005		0.7941	0.0131		0.8028	0.0102			92.9907	8e-05	0.00015		9e-05	0.0005		6e-05	0.00055		-0.00056	0.00198		0.00162	0.00039
93.0383	0.7645	0.0082		0.7828	0.0003		0.7822	0.0029		0.7952	0.0123		0.803	0.0082			93.0383	8e-05	0.00015		8e-05	0.0005		6e-05	0.00055		-0.00057	0.00201		0.00162	0.00039
93.0859	0.7677	0.0047		0.7835	0.0011		0.7831	0.0044		0.7951	0.0129		0.8032	0.0105			93.0859	8e-05	0.00015		8e-05	0.00051		5e-05	0.00056		-0.00059	0.00203		0.00163	0.00039
93.1335	0.7684	0.0067		0.7835	0.0006		0.7831	0.0068		0.7945	0.0118		0.8024	0.012			93.1335	8e-05	0.00015		7e-05	0.00051		5e-05	0.00056		-0.00061	0.00206		0.00163	0.00039
93.1811	0.766	0.008		0.7838	0.001		0.7837	0.0055		0.7951	0.0135		0.802	0.0111			93.1811	8e-05	0.00015		7e-05	0.00052		5e-05	0.00056		-0.00062	0.00209		0.00163	0.00039
93.2286	0.7692	0.0076		0.7837	0.0015		0.7828	0.0045		0.7977	0.0123		0.8026	0.0103			93.2286	8e-05	0.00015		6e-05	0.00052		5e-05	0.00057		-0.00064	0.00212		0.00164	0.00039
93.2762	0.7686	0.0037		0.7848	0.0021		0.7844	0.0056		0.7966	0.0153		0.8037	0.0114			93.2762	8e-05	0.00015		6e-05	0.00053		5e-05	0.00057		-0.00066	0.00214		0.00164	0.00039
93.3238	0.7671	0.0101		0.7845	0.0005		0.7857	0.0071		0.7953	0.0119		0.8032	0.0085			93.3238	8e-05	0.00015		5e-05	0.00053		4e-05	0.00058		-0.00067	0.00217		0.00164	0.0004
93.3714	0.7659	0.0048		0.7837	0.0004		0.7818	0.0046		0.7941	0.0136		0.8019	0.0099			93.3714	8e-05	0.00015		5e-05	0.00054		4e-05	0.00058		-0.00069	0.0022		0.00164	0.0004
93.419	0.7658	0.0037		0.7827	0.0008		0.7842	0.0064		0.7974	0.0169		0.8024	0.0073			93.419	8e-05	0.00015		4e-05	0.00054		4e-05	0.00058		-0.00071	0.00222		0.00165	0.0004
93.4665	0.7663	0.0045		0.7829	0.0027		0.7845	0.0052		0.7949	0.0126		0.8006	0.0127			93.4665	8e-05	0.00015		4e-05	0.00054		4e-05	0.00059		-0.00073	0.00225		0.00165	0.0004
93.5141	0.7657	0.0031		0.7833	0.0008		0.7811	0.0076		0.7973	0.0085		0.8039	0.0094			93.5141	8e-05	0.00015		4e-05	0.00055		4e-05	0.00059		-0.00074	0.00228		0.00165	0.0004
93.5617	0.7669	0.0031		0.784	0.0043		0.7843	0.0059		0.7974	0.0138		0.8032	0.0114			93.5617	8e-05	0.00015		3e-05	0.00055		3e-05	0.0006		-0.00076	0.0023		0.00166	0.0004
93.6093	0.7662	0.0074		0.7824	0.0027		0.7847	0.0047		0.7938	0.0116		0.8048	0.0101			93.6093	8e-05	0.00015		3e-05	0.00056		3e-05	0.0006		-0.00078	0.00233		0.00166	0.0004
93.6569	0.7681	0.0063		0.7818	0.0018		0.783	0.0044		0.7978	0.0099		0.8038	0.0103			93.6569	8e-05	0.00016		2e-05	0.00056		3e-05	0.0006		-0.00079	0.00236		0.00166	0.0004
93.7044	0.7697	0.0035		0.7831	0.0001		0.7855	0.0057		0.7968	0.0097		0.8059	0.0078			93.7044	8e-05	0.00016		2e-05	0.00057		3e-05	0.00061		-0.00081	0.00239		0.00167	0.0004
93.752	0.764	0.0097		0.7844	0.0031		0.7846	0.0072		0.7936	0.0086		0.8021	0.007			93.752	8e-05	0.00016		1e-05	0.00057		2e-05	0.00061		-0.00083	0.00241		0.00167	0.0004
93.7996	0.7614	0.0046		0.7824	0.0005		0.7813	0.0042		0.7938	0.0133		0.8032	0.0063			93.7996	8e-05	0.00016		1e-05	0.00058		2e-05	0.00061		-0.00084	0.00244		0.00167	0.0004
93.8472	0.7689	0.0063		0.7833	0.0025		0.7829	0.0054		0.7937	0.0123		0.8055	0.0087			93.8472	8e-05	0.00016		0	0.00058		2e-05	0.00062		-0.00086	0.00247		0.00168	0.0004
93.8948	0.764	0.0039		0.7822	0.0008		0.7829	0.0079		0.7928	0.0099		0.8049	0.0097			93.8948	8e-05	0.00016		0	0.00059		2e-05	0.00062		-0.00088	0.00249		0.00168	0.00041
93.9423	0.7674	0.0074		0.782	0.0046		0.7851	0.0033		0.7945	0.0134		0.8039	0.0086			93.9423	8e-05	0.00016		0	0.00059		2e-05	0.00063		-0.00089	0.00252		0.00168	0.00041
93.9899	0.766	0.0072		0.7831	0.0036		0.783	0.006		0.7943	0.0084		0.803	0.0118			93.9899	8e-05	0.00016		-1e-05	0.0006		1e-05	0.00063		-0.00091	0.00255		0.00169	0.00041
94.0375	0.7666	0.0035		0.7846	0.0027		0.7823	0.0047		0.7947	0.0088		0.8064	0.0063			94.0375	8e-05	0.00016		-1e-05	0.0006		1e-05	0.00063		-0.00093	0.00257		0.00169	0.00041
94.0851	0.7658	0.0057		0.7844	0.0014		0.78	0.0083		0.7927	0.0087		0.8029	0.0088			94.0851	8e-05	0.00016		-2e-05	0.00061		1e-05	0.00064		-0.00095	0.0026		0.00169	0.00041
94.1327	0.7698	0.0053		0.784	0.0029		0.785	0.0096		0.7925	0.0113		0.804	0.0098			94.1327	8e-05	0.00016		-2e-05	0.00061		1e-05	0.00064		-0.00096	0.00263		0.0017	0.00041
94.1802	0.7683	0.0028		0.784	0.0046		0.7833	0.0062		0.7915	0.0127		0.8071	0.0135			94.1802	8e-05	0.00016		-2e-05	0.00061		1e-05	0.00064		-0.00098	0.00265		0.0017	0.00041
94.2278	0.7645	0.0037		0.7849	0.0017		0.7823	0.0042		0.7929	0.0122		0.8044	0.0122			94.2278	8e-05	0.00016		-3e-05	0.00062		0	0.00065		-0.001	0.00268		0.0017	0.00041
94.2754	0.7649	0.0058		0.7839	0.0019		0.7838	0.0066		0.7936	0.0097		0.8031	0.0088			94.2754	8e-05	0.00016		-3e-05	0.00062		0	0.00065		-0.00101	0.00271		0.00171	0.00041
94.323	0.7658	0.0054		0.7838	0.0026		0.7825	0.0038		0.7933	0.0082		0.8043	0.0084			94.323	8e-05	0.00016		-4e-05	0.00063		0	0.00065		-0.00103	0.00273		0.00171	0.00041
94.3706	0.7665	0.0062		0.7834	0.0011		0.7838	0.0081		0.7945	0.0081		0.804	0.0099			94.3706	8e-05	0.00016		-4e-05	0.00063		0	0.00066		-0.00105	0.00276		0.00171	0.00041
94.4181	0.7656	0.0071		0.7844	0.0014		0.787	0.0069		0.7917	0.0087		0.8035	0.0096			94.4181	8e-05	0.00016		-4e-05	0.00064		0	0.00066		-0.00106	0.00279		0.00171	0.00041
94.4657	0.765	0.0058		0.7835	0.0022		0.7868	0.0064		0.7922	0.0091		0.8067	0.0094			94.4657	8e-05	0.00016		-5e-05	0.00064		-1e-05	0.00067		-0.00108	0.00281		0.00172	0.00042
94.5133	0.7675	0.0042		0.7827	0.0015		0.785	0.0073		0.7944	0.0083		0.8088	0.0112			94.5133	8e-05	0.00016		-5e-05	0.00065		-1e-05	0.00067		-0.0011	0.00284		0.00172	0.00042
94.5609	0.77	0.002		0.7826	0.0016		0.7814	0.0061		0.7922	0.0034		0.8052	0.0088			94.5609	8e-05	0.00016		-6e-05	0.00065		-1e-05	0.00067		-0.00111	0.00287		0.00172	0.00042
94.6085	0.7655	0.0028		0.7829	0.0011		0.7819	0.0049		0.7928	0.0034		0.8049	0.0069			94.6085	8e-05	0.00016		-6e-05	0.00065		-1e-05	0.00068		-0.00113	0.00289		0.00173	0.00042
94.656	0.7659	0.0051		0.7858	0.0013		0.783	0.0056		0.7917	0.0043		0.807	0.0078			94.656	8e-05	0.00016		-6e-05	0.00066		-1e-05	0.00068		-0.00115	0.00292		0.00173	0.00042
94.7036	0.7681	0.0044		0.784	0.0022		0.7837	0.0087		0.7938	0.006		0.805	0.0088			94.7036	8e-05	0.00016		-7e-05	0.00066		-2e-05	0.00068		-0.00116	0.00295		0.00173	0.00042
94.7512	0.767	0.0066		0.785	0.0029		0.7843	0.009		0.7896	0.0053		0.8068	0.0156			94.7512	8e-05	0.00016		-7e-05	0.00067		-2e-05	0.00069		-0.00118	0.00297		0.00174	0.00042
94.7988	0.7647	0.0013		0.7837	0.0027		0.783	0.0059		0.7927	0.0039		0.8067	0.0113			94.7988	8e-05	0.00016		-8e-05	0.00067		-2e-05	0.00069		-0.0012	0.003		0.00174	0.00042
94.8464	0.766	0.0053		0.7838	0.0017		0.783	0.005		0.7916	0.0078		0.8062	0.0085			94.8464	8e-05	0.00016		-8e-05	0.00068		-2e-05	0.00069		-0.00121	0.00302		0.00174	0.00042
94.8939	0.7682	0.0064		0.7832	0.0045		0.7844	0.0075		0.7881	0.004		0.8057	0.0111			94.8939	8e-05	0.00016		-8e-05	0.00068		-2e-05	0.0007		-0.00123	0.00305		0.00175	0.00042
94.9415	0.7667	0.0042		0.7834	0.0005		0.7826	0.0093		0.7899	0.004		0.8048	0.0102			94.9415	8e-05	0.00016		-9e-05	0.00068		-3e-05	0.0007		-0.00125	0.00308		0.00175	0.00042
94.9891	0.7664	0.0043		0.781	0.0029		0.7856	0.0058		0.7933	0.0073		0.8094	0.0089			94.9891	8e-05	0.00016		-9e-05	0.00069		-3e-05	0.0007		-0.00126	0.0031		0.00175	0.00042

## Sheet: 2d
Binding against IL6
Siltuximab								Siltuximab-TGN 1:1								Siltuximab-TGN 1:5								Siltuximab-TGN 1:10								Siltuximab-TGN 1:25
time [s]	12.5 nM	6.25 nM	3.125 nM	1.56 nM	0.78 nM	0.39 nM		time [s]	12.5 nM	6.25 nM	3.125 nM	1.56 nM	0.78 nM	0.39 nM		time [s]	12.5 nM	6.25 nM	3.125 nM	1.56 nM	0.78 nM	0.39 nM		time [s]	12.5 nM	6.25 nM	3.125 nM	1.56 nM	0.78 nM	0.39 nM		time [s]	12.5 nM	6.25 nM	3.13 nM	1.56 nM	0.78 nM	0.39 nM
-59.96	-0.00315893	0.0348585	-0.00193822	-0.0339816	0.0204159	-0.0220875		-60.06	0.0264206	0.04088	0.0132523	-0.0161116	-0.036602	-0.0899849		-59.96	-0.0539169	-0.0355568	-0.0525894	-0.0842819	-0.154232	-0.136196		-59.96	0.0998669	0.0809155	-0.0228942	-0.0931301	-0.132765	-0.0551818		-59.96	-0.0621493	-0.0104907	-0.0934124	-0.10989	-0.0738888	-0.129364
-59.86	0.00465369	0.0329056	-0.0097506	-0.0359344	0.0282285	-0.0240405		-59.96	0.0346241	0.0502546	0.0214558	-0.00869012	-0.0244923	-0.0974064		-59.86	-0.0451279	-0.0287209	-0.0457535	-0.0754929	-0.151302	-0.133266		-59.86	0.0979137	0.0906811	-0.00824612	-0.0853176	-0.128859	-0.0463928		-59.86	-0.0683992	-0.00892806	-0.0840378	-0.11614	-0.0645142	-0.131708
-59.76	-0.00296026	0.0338821	-0.0126801	-0.0388641	0.0311584	-0.0230637		-59.86	0.0283737	0.0443953	0.024971	0.00107557	-0.0260544	-0.0899849		-59.76	-0.0421982	-0.023838	-0.0408707	-0.0764694	-0.148373	-0.138149		-59.76	0.112562	0.0994701	-0.00726879	-0.0706692	-0.115381	-0.0454158		-59.76	-0.0719146	-0.0124434	-0.0863819	-0.115749	-0.062952	-0.135223
-59.66	-0.012337	0.0373993	-0.0150226	-0.0458908	0.0229566	-0.0195468		-59.76	0.0369682	0.0461543	0.0288773	-0.0116193	-0.0151176	-0.0802193		-59.66	-0.0509872	-0.0345802	-0.0418472	-0.0727577	-0.14349	-0.141273		-59.66	0.0998669	0.088728	0.00737917	-0.0696926	-0.11128	-0.0444395		-59.66	-0.0738677	-0.00853717	-0.0859909	-0.107937	-0.0676384	-0.13327
-59.56	-0.0256196	0.0338821	-0.0283052	-0.0701141	0.0213927	-0.0230638		-59.66	0.0449753	0.0410749	0.0298538	-0.0139636	-0.0180473	-0.0792427		-59.56	-0.0607529	-0.0384865	-0.0457535	-0.0833054	-0.151302	-0.139126		-59.56	0.108656	0.0994701	-0.0062921	-0.0589504	-0.106398	-0.0502985		-59.56	-0.0748441	-0.0231855	-0.0820847	-0.10696	-0.0586548	-0.132293
-59.46	-0.0248412	0.029976	-0.0322112	-0.0798796	0.0116273	-0.0222854		-59.56	0.0484905	0.0381453	0.0333691	-0.0122049	-0.0164852	-0.08354		-59.46	-0.0597763	-0.0375099	-0.0447769	-0.0842819	-0.152279	-0.14147		-59.46	0.108656	0.0936108	-0.0248464	-0.0745754	-0.118116	-0.0551808		-59.46	-0.0689852	-0.023186	-0.0869675	-0.102272	-0.0576782	-0.132294
-59.36	-0.0148767	0.0289996	-0.0429528	-0.0808561	0.0106513	-0.0306771		-59.46	0.0357952	0.0309183	0.0343456	-0.0124014	-0.0135555	-0.0806103		-59.36	-0.0621204	-0.0300884	-0.047121	-0.0944386	-0.158529	-0.147914		-59.36	0.0901012	0.088728	-0.0353943	-0.0794582	-0.121046	-0.050104		-59.36	-0.0719147	-0.0261154	-0.0869677	-0.107937	-0.0674441	-0.131317
-59.26	0.000747323	0.0387647	-0.0370945	-0.0710909	0.00674403	-0.0357593		-59.36	0.0332565	0.019005	0.0376663	-0.0360335	-0.012188	-0.0792427		-59.26	-0.0685654	-0.046299	-0.0652847	-0.102837	-0.161068	-0.144985		-59.26	0.085413	0.0801334	-0.0394953	-0.0782871	-0.121828	-0.0483454		-59.26	-0.076212	-0.0401784	-0.0898974	-0.112234	-0.0664675	-0.129755
-59.16	0.00660676	0.0407182	-0.0370944	-0.0691375	0.00283784	-0.0455249		-59.26	0.0186081	0.0217401	0.0230179	-0.0379866	-0.0248833	-0.0782661		-59.16	-0.0617294	-0.0433693	-0.062355	-0.0901413	-0.152279	-0.15475		-59.16	0.0813122	0.0760326	-0.0443779	-0.0776997	-0.116163	-0.0493219		-59.16	-0.090469	-0.0427166	-0.10396	-0.116726	-0.0609992	-0.147918
-59.06	0.00660723	0.0395433	-0.0324095	-0.0703123	0.000885189	-0.0474775		-59.16	0.016655	0.0209582	0.0210648	-0.045799	-0.0326958	-0.0802193		-59.06	-0.0773544	-0.0433693	-0.0721207	-0.0940475	-0.17181	-0.166275		-59.06	0.0764294	0.0711498	-0.0473077	-0.075552	-0.115187	-0.0502985		-59.06	-0.0807037	-0.058342	-0.102593	-0.110867	-0.0635378	-0.151825
-58.96	0.0105134	0.0465777	-0.0214691	-0.063278	0.0106507	-0.053337		-59.06	0.00884247	0.0219347	0.0132523	-0.0487287	-0.0444145	-0.0841255		-58.96	-0.0677834	-0.0502052	-0.0789566	-0.100883	-0.16888	-0.176235		-58.96	0.0734997	0.0682201	-0.0385188	-0.0921535	-0.122023	-0.0649471		-58.96	-0.0797271	-0.0632247	-0.106499	-0.115749	-0.0733032	-0.158661
-58.86	0.0280914	0.0387651	-0.0273286	-0.0515593	0.0145568	-0.0552903		-58.96	0.00981903	0.0346296	0.000556946	-0.0293925	-0.0532036	-0.0870552		-58.86	-0.0558701	-0.0492287	-0.0818863	-0.113579	-0.175716	-0.182095		-58.86	0.0783825	0.073103	-0.0275803	-0.0931301	-0.132765	-0.0704155		-58.86	-0.0787505	-0.0622481	-0.127007	-0.128445	-0.07428	-0.159637
-58.76	0.0310212	0.045601	-0.0263519	-0.0583953	0.0116273	-0.0535354		-58.86	0.0225143	0.0404892	0.00348663	-0.0301743	-0.0463676	-0.0782661		-58.76	-0.0363388	-0.0355568	-0.07798	-0.105766	-0.17767	-0.183071		-58.76	0.0826797	0.073494	-0.0301207	-0.0927391	-0.132374	-0.0741271		-58.76	-0.0660555	-0.0495532	-0.12603	-0.111843	-0.0713502	-0.158661
-58.66	0.0193023	0.0495073	-0.0185395	-0.0564421	0.0174865	-0.0445481		-58.76	0.0283737	0.0317004	0.00348663	-0.0272443	-0.036602	-0.0782661		-58.66	-0.0275497	-0.0267677	-0.0789566	-0.100883	-0.178646	-0.179359		-58.66	0.078968	0.0736885	-0.0117607	-0.0964508	-0.145851	-0.071392		-58.66	-0.0682029	-0.0466231	-0.113335	-0.118679	-0.0684205	-0.16745
-58.56	0.0208662	0.0510712	-0.0208819	-0.0490189	0.0268629	-0.0254061		-58.66	0.0293503	0.0463484	0.000556946	-0.0184557	-0.0395317	-0.0811958		-58.56	-0.0148544	-0.0218849	-0.0799332	-0.0979538	-0.179623	-0.169399		-58.56	0.0973282	0.082283	-0.000238478	-0.10231	-0.143116	-0.0637761		-58.56	-0.0631255	-0.04467	-0.100639	-0.116726	-0.0713502	-0.165497
-58.46	0.0251617	0.0514607	-0.0204926	-0.0486293	0.0163116	-0.0328293		-58.56	0.03228	0.0570907	0.00934601	-0.00771338	-0.0151176	-0.076313		-58.46	-0.00801849	-0.015049	-0.0730972	-0.0852585	-0.172787	-0.172328		-58.46	0.0998669	0.0840397	0.00054425	-0.0978184	-0.1355	-0.0688527		-58.46	-0.0562903	-0.0319754	-0.0979042	-0.104031	-0.0733032	-0.156708
-58.36	0.0251613	0.0495074	-0.0322117	-0.0505826	0.0174862	-0.0328297		-58.46	0.0391159	0.0567005	0.0161819	-0.0178692	-0.00437546	-0.0753365		-58.36	-0.00430679	-0.0211029	-0.0701675	-0.0823288	-0.169857	-0.168422		-58.36	0.0979137	0.0809155	0.00737977	-0.106802	-0.144484	-0.0620173		-58.36	-0.0582424	-0.0397869	-0.0879444	-0.102077	-0.0703739	-0.160614
-58.26	0.0202788	0.0407181	-0.0312349	-0.0496063	0.0126036	-0.033806		-58.36	0.0328655	0.0525991	0.00993156	-0.0161112	-0.0145321	-0.0854931		-58.26	0.000770569	-0.0160255	-0.0701675	-0.0784225	-0.165951	-0.164516		-58.26	0.0988903	0.0779858	0.00640285	-0.105043	-0.143507	-0.0532285		-58.26	-0.0592191	-0.0388105	-0.0918505	-0.110866	-0.07428	-0.155731
-58.16	0.0173486	0.0416946	-0.0263525	-0.0603485	0.017486	-0.0269705		-58.26	0.0346241	0.0672471	0.0155964	-0.013964	-0.0127735	-0.0856876		-58.16	-0.00118256	-0.0121193	-0.07798	-0.069828	-0.157356	-0.165493		-58.16	0.10182	0.0758381	0.00542676	-0.0950832	-0.140577	-0.0542048		-58.16	-0.0543362	-0.0397869	-0.0869675	-0.111843	-0.0733032	-0.16452
-58.06	0.00367749	0.0377885	-0.0236205	-0.0603484	0.0155336	-0.030876		-58.16	0.0328655	0.0658801	0.0255566	-0.0106427	-7.82013e-05	-0.0815868		-58.06	0.00370026	-0.0248146	-0.0723152	-0.0676804	-0.155209	-0.165884		-58.06	0.106703	0.081892	0.013239	-0.0960598	-0.135695	-0.0456104		-58.06	-0.0596099	-0.035295	-0.0957565	-0.107351	-0.078186	-0.165887
-57.96	0.00270116	0.0426711	-0.0273281	-0.0496064	0.0184635	-0.0318524		-58.06	0.0303268	0.0551379	0.0218468	-0.0194318	0.00831985	-0.0696716		-57.96	-0.0103626	-0.0252056	-0.085207	-0.0836964	-0.171225	-0.157095		-57.96	0.114515	0.0897045	0.0140216	-0.0921535	-0.117334	-0.0483449		-57.96	-0.0523838	-0.0397877	-0.0873582	-0.107155	-0.0795534	-0.158661
-57.86	0.00855905	0.0446237	-0.017564	-0.0437475	0.034087	-0.0201351		-57.96	0.0223198	0.0600205	0.0259476	-0.0196266	0.0112495	-0.0616646		-57.86	-0.00743294	-0.0203228	-0.0822773	-0.0749073	-0.172201	-0.147915		-57.86	0.110609	0.0857983	0.0190988	-0.111685	-0.12007	-0.0502985		-57.86	-0.0543367	-0.0370523	-0.0898974	-0.102078	-0.0684206	-0.155926
-57.76	-0.00452459	0.0198212	-0.0189289	-0.0462875	0.0229565	-0.0226749		-57.86	0.03228	0.0483019	0.024971	-0.014549	0.0044136	-0.0567818		-57.76	-0.00215912	-0.0170021	-0.0770035	-0.0696335	-0.163021	-0.146938		-57.76	0.10475	0.0838451	0.0259342	-0.113638	-0.131788	-0.0395566		-57.76	-0.070938	-0.0407637	-0.0879443	-0.103054	-0.07428	-0.149872
-57.66	-0.00238049	0.0153278	-0.0273286	-0.0476528	0.018463	-0.0240403		-57.76	0.0361862	0.0508409	0.0112991	-0.0217757	0.00831985	-0.0685005		-57.66	-0.0168076	-0.0121193	-0.0877457	-0.0823288	-0.162045	-0.149868		-57.66	0.0979137	0.0809155	0.00152129	-0.102896	-0.121046	-0.048345		-57.66	-0.0732825	-0.0372488	-0.0869676	-0.099539	-0.0744745	-0.152216
-57.56	0.00172424	0.0182574	-0.0341644	-0.0642545	0.0174866	-0.0308762		-57.66	0.025053	0.0522082	0.0138378	-0.0243146	0.00695229	-0.0659618		-57.56	-0.0236435	-0.0189552	-0.0887222	-0.0793991	-0.164974	-0.144203		-57.56	0.0852184	0.066267	-0.00336248	-0.111685	-0.125929	-0.0493219		-57.56	-0.0797269	-0.0573652	-0.0854058	-0.115749	-0.0795541	-0.152801
-57.46	0.00563037	0.0182574	-0.0361177	-0.0701139	0.0116271	-0.042595		-57.56	0.016655	0.0561143	0.0112991	-0.0262679	-0.00144577	-0.0685005		-57.46	-0.0246201	-0.0179787	-0.0896988	-0.0784225	-0.160091	-0.15475		-57.46	0.0686169	0.0516186	-0.0150808	-0.112661	-0.121046	-0.0473684		-57.46	-0.0709378	-0.0583416	-0.0898973	-0.110866	-0.0899049	-0.144012
-57.36	0.00758374	0.0182574	-0.0302581	-0.0701139	-0.00204456	-0.0504073		-57.46	0.00493622	0.0463493	0.0132523	-0.0360329	-0.0033989	-0.076313		-57.36	-0.0343857	-0.0277443	-0.103371	-0.0842819	-0.160091	-0.15475		-57.36	0.0666637	0.0438061	-0.022308	-0.114614	-0.122999	-0.0565488		-57.36	-0.0601963	-0.0573658	-0.0908735	-0.10989	-0.0869749	-0.146942
-57.26	0.0105133	0.0231401	-0.0253754	-0.061325	-0.00302124	-0.051384		-57.36	-0.00482941	0.0404896	-0.00432587	-0.0418926	-0.0131645	-0.076313		-57.26	-0.0304794	-0.0433693	-0.10923	-0.0881882	-0.17181	-0.153774		-57.26	0.0692024	0.0326729	-0.0271909	-0.125748	-0.124367	-0.0614316		-57.26	-0.0601957	-0.0593183	-0.0859911	-0.115749	-0.0859988	-0.148895
-57.16	0.0183259	0.0161058	-0.0234221	-0.0535125	-0.001068	-0.0494307		-57.26	-0.0106888	0.0375597	-0.0199509	-0.0389631	-0.0326958	-0.076313		-57.16	-0.0189552	-0.0423927	-0.108253	-0.0891647	-0.170834	-0.163539		-57.16	0.0760384	0.0375557	-0.0209405	-0.120865	-0.131203	-0.064947		-57.16	-0.0574607	-0.0515059	-0.0957565	-0.123562	-0.0820923	-0.141083
-57.06	0.0237958	0.0266571	-0.0179522	-0.044136	0.00830817	-0.0400546		-57.16	-0.00385284	0.0473251	-0.0228806	-0.0350571	-0.0317192	-0.0733833		-57.06	-0.0177841	-0.0482521	-0.118019	-0.093071	-0.180599	-0.171352		-57.06	0.0772114	0.0438061	-0.0170344	-0.118521	-0.132765	-0.0669001		-57.06	-0.055313	-0.0505294	-0.0977097	-0.116726	-0.0742798	-0.147919
-56.96	0.0222322	0.0309529	-0.0292815	-0.0437465	0.0133821	-0.0357589		-57.06	0.00591278	0.0541613	-0.0228806	-0.0282209	-0.0219536	-0.0597115		-56.96	-0.0197372	-0.0599709	-0.135597	-0.106743	-0.188412	-0.16354		-56.96	0.086195	0.0379467	-0.0180107	-0.130239	-0.146437	-0.0678765		-56.96	-0.049454	-0.0407641	-0.096733	-0.116726	-0.0674437	-0.149872
-56.86	0.0271152	0.0319293	-0.0243984	-0.0447233	0.0155338	-0.0406414		-56.96	0.00884247	0.0502548	-0.0316696	-0.0282211	-0.0151176	-0.0665474		-56.86	-0.00801849	-0.0482521	-0.123878	-0.0891647	-0.176693	-0.159634		-56.86	0.0774059	0.0369701	-0.0131279	-0.135122	-0.149366	-0.0669		-56.86	-0.0553131	-0.0446701	-0.0928271	-0.11282	-0.0772097	-0.144012
-56.76	0.0388335	0.0280225	-0.0126802	-0.033005	0.0213927	-0.0289232		-56.86	0.0127487	0.0408803	-0.021904	-0.0266589	-0.0151176	-0.0665474		-56.76	0.00174713	-0.0377045	-0.118019	-0.0833054	-0.170834	-0.154165		-56.76	0.0764294	0.0379467	-0.000433207	-0.136099	-0.156202	-0.0600646		-56.76	-0.0504303	-0.0417404	-0.0830612	-0.104031	-0.0772095	-0.150848
-56.66	0.046646	0.0358354	-0.00096142	-0.0212859	0.0292052	-0.0172044		-56.76	0.0143108	0.0414662	-0.0105762	-0.0389628	-0.00886726	-0.0708447		-56.66	0.0072155	-0.031065	-0.11841	-0.0836964	-0.180208	-0.16061		-56.66	0.0930309	0.0494709	0.00152028	-0.123404	-0.139601	-0.0581111		-56.66	-0.0475004	-0.0329511	-0.0781784	-0.0991476	-0.078186	-0.141277
-56.56	0.0339506	0.0329056	-0.00779748	-0.0281219	0.020416	-0.00959039		-56.66	0.0117722	0.0483016	-0.0131149	-0.0254861	-0.00437546	-0.0772896		-56.56	0.000770569	-0.0414162	-0.115089	-0.0842819	-0.169857	-0.153189		-56.56	0.100843	0.0447826	0.00152016	-0.120668	-0.14546	-0.0483456		-56.56	-0.0338289	-0.0329515	-0.0791548	-0.101101	-0.0752562	-0.130341
-56.46	0.0290682	0.028023	-0.0126798	-0.0283201	0.0213931	-0.0132978		-56.56	0.0154839	0.0492786	-0.0140915	-0.0311505	0.0180855	-0.0696716		-56.46	0.00819206	-0.039854	-0.107668	-0.0819378	-0.181967	-0.144594		-56.46	0.100843	0.0486889	0.00445032	-0.113638	-0.140772	-0.0446334		-56.46	-0.0260159	-0.0302159	-0.0803261	-0.0874287	-0.0752563	-0.128387
-56.36	0.0290673	0.0280224	-0.0126808	-0.0212864	0.0252984	-0.00743937		-56.46	0.0176315	0.0385364	-0.0150681	-0.0301739	0.0229683	-0.0772896		-56.36	0.0031147	-0.0312595	-0.10298	-0.0819378	-0.179232	-0.129752		-56.36	0.103773	0.0477123	0.00445032	-0.116568	-0.136671	-0.0395563		-56.36	-0.0361729	-0.0352955	-0.0713422	-0.0909443	-0.073303	-0.120966
-56.26	0.0288694	0.0172806	-0.0128787	-0.0222626	0.0262754	-0.00841546		-56.36	0.016655	0.0430281	-0.0101852	-0.0315416	0.0180855	-0.0685005		-56.26	0.0120983	-0.0261822	-0.10298	-0.0670948	-0.164389	-0.13229		-56.26	0.103773	0.0340405	0.000543714	-0.116568	-0.132765	-0.033697		-56.26	-0.0445707	-0.0378339	-0.0639212	-0.0844991	-0.0697882	-0.117645
-56.16	0.0212553	0.0182573	-0.0107272	-0.0212859	0.0252988	-0.0074389		-56.26	0.0113811	0.0522079	-0.0154591	-0.0321274	0.0225773	-0.067915		-56.16	0.00955963	-0.0287209	-0.100441	-0.0657272	-0.159115	-0.132484		-56.16	0.0901012	0.0359936	-0.00726831	-0.116568	-0.126905	-0.0434625		-56.16	-0.0338286	-0.0407637	-0.0645065	-0.0796164	-0.0723267	-0.106903
-56.06	0.011299	0.0129851	-0.015999	-0.0226518	0.0141677	-0.00489819		-56.16	0.016655	0.0385364	-0.0101852	-0.032127	0.0317574	-0.0743599		-56.06	0.00467682	-0.0296974	-0.0994644	-0.07061	-0.152279	-0.124477		-56.06	0.086195	0.0320873	-0.0146904	-0.118521	-0.124952	-0.0340881		-56.06	-0.039688	-0.0427169	-0.0713422	-0.0718039	-0.0713499	-0.112762
-55.96	0.00465393	0.0036087	-0.0273285	-0.0164032	0.0184631	-0.0064621		-56.06	0.00688934	0.046348	-0.0199509	-0.0184561	0.0219917	-0.0782661		-55.96	0.00174713	-0.0365334	-0.0984879	-0.0637741	-0.151302	-0.115689		-55.96	0.0877571	0.0375557	-0.0131279	-0.128677	-0.119484	-0.0297905		-55.96	-0.0445708	-0.0436934	-0.06353	-0.0708274	-0.0674438	-0.113739
-55.86	0.00933802	0.00751472	-0.0273288	-0.0261691	0.0243222	-0.00841558		-55.96	0.0186081	0.0483018	-0.0074501	-0.0204085	0.0356636	-0.0665474		-55.86	-0.00508881	-0.0296974	-0.0896988	-0.054985	-0.138607	-0.114711		-55.86	0.0666637	0.026228	-0.0160577	-0.130239	-0.121046	-0.0268611		-55.86	-0.0455471	-0.0427166	-0.0625536	-0.0757099	-0.0723269	-0.118621
-55.76	0.00563061	0.0123979	-0.0283049	-0.0271453	0.0233461	-0.00353229		-55.86	0.0186081	0.0414659	-0.0121384	-0.0291976	0.0376167	-0.0587349		-55.76	-0.00801849	-0.030674	-0.0926285	-0.0715866	-0.139584	-0.105923		-55.76	0.0637341	0.0291576	-0.0131284	-0.12731	-0.123976	-0.0239316		-55.76	-0.049454	-0.0427172	-0.0674362	-0.0854762	-0.0725212	-0.112763
-55.66	0.00465357	0.0114213	-0.029282	-0.0281218	0.0126034	-0.014275		-55.76	0.00981903	0.0375597	-0.0150681	-0.0272443	0.0405464	-0.0616646		-55.66	-0.00508881	-0.0336037	-0.0994644	-0.0745163	-0.138607	-0.104946		-55.66	0.0666637	0.0320873	-0.0297294	-0.120474	-0.115187	-0.026861		-55.66	-0.0504295	-0.0651771	-0.0772021	-0.092311	-0.065491	-0.123504
-55.56	-0.00120509	0.0094682	-0.0351406	-0.0339812	0.010651	-0.0201336		-55.66	0.00591278	0.0375595	-0.0150681	-0.0370102	0.0366402	-0.0597115		-55.56	-0.00801849	-0.046299	-0.102394	-0.0735397	-0.135677	-0.10104		-55.56	0.0637341	0.0291576	-0.035589	-0.131216	-0.118116	-0.0307672		-55.56	-0.0582427	-0.0593184	-0.087944	-0.0844992	-0.0762329	-0.117645
-55.46	0.00758362	0.0202103	-0.0302582	-0.0388641	0.0116272	-0.0113449		-55.56	-0.00385284	0.0317006	-0.00920868	-0.0389628	0.0366402	-0.0558052		-55.46	-0.00997162	-0.0482521	-0.104347	-0.0735397	-0.147396	-0.108853		-55.46	0.0637341	0.019392	-0.0375422	-0.137075	-0.118116	-0.0444392		-55.46	-0.0484776	-0.0476003	-0.0859907	-0.0884061	-0.0703733	-0.117646
-55.36	0.0134434	0.0202103	-0.0263516	-0.0349579	0.0155338	-0.0152508		-55.46	-0.00971222	0.0238873	-0.0248337	-0.0389637	0.0210152	-0.0558052		-55.36	-0.00801849	-0.046299	-0.0984879	-0.0872116	-0.140755	-0.106899		-55.36	0.0617809	0.0174389	-0.0521904	-0.139029	-0.129835	-0.0434625		-55.36	-0.0426178	-0.0475998	-0.0762253	-0.0884056	-0.0703735	-0.112957
-55.26	0.00855982	0.0250928	-0.0156101	-0.0242159	0.0262753	-0.00646245		-55.36	-0.00580597	0.0111928	-0.0209274	-0.0516582	0.0249214	-0.051899		-55.26	-0.0177841	-0.0443459	-0.0906754	-0.0813522	-0.131771	-0.10397		-55.26	0.0608044	0.0164623	-0.0502378	-0.140005	-0.134718	-0.0376035		-55.26	-0.0445708	-0.0554122	-0.0703659	-0.0903586	-0.0703735	-0.10788
-55.16	0.00660717	0.02314	-0.0175627	-0.0261688	0.0387727	-0.00255573		-55.26	-0.0185013	0.00923967	-0.0297165	-0.0575175	0.0122261	-0.0704536		-55.16	-0.00704193	-0.0414162	-0.0916519	-0.0764694	-0.142513	-0.0971338		-55.16	0.0686169	0.0242748	-0.0482844	-0.128286	-0.128859	-0.0376033		-55.16	-0.0494536	-0.0544356	-0.0820847	-0.0913352	-0.0723267	-0.122528
-55.06	0.00856018	0.0250931	-0.0156097	-0.0242157	0.0379944	-0.00060272		-55.16	-0.0204544	0.0131456	-0.0297165	-0.059471	0.00636673	-0.060688		-55.06	-0.00606537	-0.0345802	-0.0867691	-0.0754929	-0.141537	-0.0961571		-55.06	0.0666637	0.0223217	-0.0453547	-0.132193	-0.134718	-0.0463923		-55.06	-0.0523833	-0.0573653	-0.0869677	-0.0981711	-0.0772097	-0.121551
-54.96	0.00856018	0.0250931	-0.0117035	-0.0242157	0.0379944	-0.00060272		-55.06	-0.0165482	0.012169	-0.037529	-0.0565413	-0.00730515	-0.0724068		-54.96	-0.00508881	-0.0289154	-0.0799332	-0.0842819	-0.145248	-0.10397		-54.96	0.0637341	0.0232983	-0.0414486	-0.129263	-0.137648	-0.0463924		-54.96	-0.047501	-0.052483	-0.0898972	-0.0893825	-0.0801392	-0.11081
-54.86	0.00856042	0.0289993	-0.00584388	-0.0339813	0.0379946	0.00330377		-54.96	-0.0175247	0.0150983	-0.0326462	-0.0477526	-0.00828171	-0.0686951		-54.86	-0.0148544	-0.0199318	-0.0740738	-0.0784225	-0.150326	-0.10397		-54.86	0.0637341	0.019392	-0.0307068	-0.129263	-0.137648	-0.0512755		-54.86	-0.0447654	-0.0505294	-0.0850143	-0.0952414	-0.0713501	-0.112762
-54.76	0.0153958	0.033882	-0.00291479	-0.0271455	0.0409237	0.0120922		-54.86	-0.014595	0.0150987	-0.0297165	-0.0516585	-0.00535202	-0.0587349		-54.76	-0.0148544	-0.0199318	-0.0682144	-0.0725632	-0.160091	-0.10104		-54.76	0.0733051	0.0242748	-0.0326594	-0.120474	-0.132765	-0.049322		-54.76	-0.0406647	-0.051506	-0.0830612	-0.0981712	-0.0674438	-0.121552
-54.66	0.0163727	0.0270464	-0.0175629	-0.0261686	0.0360413	0.00720978		-54.76	-0.0185013	0.00728631	-0.0394821	-0.0555646	-0.00925827	-0.0626411		-54.66	-0.00723648	-0.0170021	-0.0652847	-0.0696335	-0.152473	-0.100063		-54.66	0.0686169	0.0320873	-0.0453546	-0.116568	-0.134718	-0.0463923		-54.66	-0.0381265	-0.050921	-0.0898973	-0.095633	-0.0664674	-0.113154
-54.56	0.013443	0.0299759	-0.0204926	-0.0290985	0.0370178	0.00818634		-54.66	-0.0341263	0.00826263	-0.037529	-0.0506821	-0.0131645	-0.0665474		-54.56	-0.00313568	-0.0199318	-0.0682144	-0.0725632	-0.148373	-0.096548		-54.56	0.0656872	0.0291576	-0.0473078	-0.119497	-0.137648	-0.0385798		-54.56	-0.0439851	-0.0509202	-0.0873587	-0.101492	-0.0580695	-0.115106
-54.46	0.013443	0.0299759	-0.0204926	-0.0290985	0.0389709	0.0140457		-54.56	-0.0331497	0.00533319	-0.0365524	-0.0477521	-0.012188	-0.0616646		-54.46	-0.00547981	-0.0222759	-0.0705585	-0.070219	-0.146811	-0.109829		-54.46	0.0637341	0.0272045	-0.043402	-0.131216	-0.144678	-0.0307677		-54.46	-0.0475004	-0.0642011	-0.0932178	-0.105007	-0.0639286	-0.112762
-54.36	0.0134429	0.0202103	-0.0204927	-0.0154266	0.0331115	0.0140456		-54.46	-0.0360794	0.00533295	-0.0394821	-0.0477524	-0.0151176	-0.0587349		-54.36	-0.00899506	-0.0218849	-0.0740738	-0.0667038	-0.144466	-0.100063		-54.36	0.0676403	0.0252514	-0.0316836	-0.12731	-0.133741	-0.0170959		-54.36	-0.0475006	-0.0642014	-0.0967331	-0.105007	-0.0674438	-0.122528
-54.26	0.0111006	0.017868	-0.0189286	-0.0216751	0.0346755	0.0117034		-54.36	-0.0321732	0.00533295	-0.0394821	-0.0477524	-0.0151176	-0.0587349		-54.26	-0.00899506	-0.0160255	-0.0740738	-0.0667038	-0.144466	-0.0912745		-54.26	0.0754528	0.0389233	-0.0277766	-0.119497	-0.125929	-0.0288142		-54.26	-0.0475006	-0.0602951	-0.0928268	-0.105007	-0.0635376	-0.108856
-54.16	-0.00413489	0.0143511	-0.0165861	-0.025192	0.0272524	0.00818658		-54.26	-0.0263138	0.0150986	-0.0355759	-0.0430641	-0.0151176	-0.0587349		-54.16	-0.00411224	-0.0111427	-0.069191	-0.061821	-0.139584	-0.0902973		-54.16	0.0734997	0.0369701	-0.0326592	-0.131216	-0.127882	-0.0239313		-54.16	-0.0435941	-0.0544355	-0.0869675	-0.101101	-0.0576782	-0.102997
-54.06	-0.00413513	0.0143509	-0.0165863	-0.0154266	0.0272522	-0.00353241		-54.16	-0.0263138	0.0178338	-0.0414352	-0.0379866	-0.0151176	-0.0587349		-54.06	-0.00899506	-0.0160255	-0.0701675	-0.0667038	-0.14056	-0.0854151		-54.06	0.0725231	0.041853	-0.0355891	-0.136099	-0.132765	-0.0268611		-54.06	-0.0367585	-0.049553	-0.0869672	-0.0942651	-0.0615842	-0.111786
-53.96	-0.00413525	0.0190353	-0.0165864	-0.0251923	0.0311583	0.0128707		-54.06	-0.0282669	0.0219347	-0.0433884	-0.0506818	-0.0123825	-0.060688		-53.96	-0.000205994	-0.0111427	-0.0711441	-0.061821	-0.133724	-0.0854149		-53.96	0.0754528	0.0291576	-0.0379331	-0.13434	-0.131788	-0.0292051		-53.96	-0.0426173	-0.0495524	-0.085991	-0.100124	-0.0625612	-0.103973
-53.86	-0.00608826	0.0143509	-0.0185394	-0.0271454	0.0252991	0.00623322		-53.96	-0.0311966	0.0219345	-0.0463181	-0.0506821	-0.00828171	-0.0597115		-53.86	0.00565338	-0.00723648	-0.0711441	-0.061821	-0.139584	-0.0971335		-53.86	0.063343	0.0268135	-0.0414484	-0.129654	-0.128273	-0.0327204		-53.86	-0.0426182	-0.0495533	-0.0918503	-0.100125	-0.062561	-0.102021
-53.76	-0.0060885	0.0241164	-0.0185397	-0.0173799	0.0252988	0.00623298		-53.86	-0.0311966	0.0195905	-0.0424118	-0.0530261	-0.00828171	-0.0538521		-53.76	-0.00997162	-0.00333023	-0.0730972	-0.0598679	-0.13763	-0.0971336		-53.76	0.0598278	0.0232983	-0.0434016	-0.133169	-0.131788	-0.0346736		-53.76	-0.0426177	-0.0448645	-0.0918506	-0.100124	-0.0625614	-0.113739
-53.66	-0.00511146	0.0114214	-0.0175626	-0.0261686	0.0223696	0.00330377		-53.76	-0.0433064	0.0111922	-0.0388966	-0.0516587	-0.0106258	-0.0561962		-53.66	-0.0119247	-0.00333023	-0.068409	-0.0676804	-0.131771	-0.0815088		-53.66	0.0578747	0.0260334	-0.0560968	-0.131216	-0.133741	-0.0376033		-53.66	-0.0357823	-0.034905	-0.0871619	-0.0971951	-0.0625609	-0.10495
-53.56	-0.00901806	0.0153275	-0.0117036	-0.0105438	0.0223693	0.00330341		-53.66	-0.0419388	0.00826287	-0.037529	-0.0545881	-0.0190239	-0.0548286		-53.56	-0.00411224	-0.0130959	-0.0594254	-0.0676804	-0.129818	-0.0873679		-53.56	0.0588512	0.0301342	-0.056097	-0.128286	-0.136671	-0.0329151		-53.56	-0.0328518	-0.0378338	-0.0772021	-0.107937	-0.0596316	-0.103973
-53.46	-0.0109712	0.0192338	-0.0136567	-0.0222625	0.0204161	0.00135028		-53.56	-0.0487747	0.0121688	-0.0541306	-0.0467759	-0.0258598	-0.0479927		-53.46	-0.00606537	-0.0111427	-0.0613785	-0.0637741	-0.127865	-0.0902975		-53.46	0.0647106	0.0301342	-0.0512146	-0.128286	-0.132765	-0.0210022		-53.46	-0.02797	-0.0290457	-0.0898969	-0.0971953	-0.0625608	-0.0932318
-53.36	-0.0139005	0.0163043	-0.0165861	-0.025192	0.0174868	0.0023272		-53.46	-0.0429153	0.0053333	-0.0482712	-0.0516583	-0.0200005	-0.0499458		-53.36	-0.00899506	-0.00821304	-0.0643082	-0.0667038	-0.124935	-0.0922507		-53.36	0.0695934	0.035017	-0.0545343	-0.119497	-0.122023	-0.0379941		-53.36	-0.0318755	-0.0270919	-0.0850146	-0.101101	-0.0635378	-0.106903
-53.26	-0.0139008	0.016304	-0.0165863	-0.0251923	0.0174866	-0.00548553		-53.36	-0.0321732	0.00728619	-0.0472946	-0.0555648	-0.0190239	-0.0548286		-53.26	-0.0109482	-0.0101662	-0.0662613	-0.0784225	-0.126888	-0.0902978		-53.26	0.0623665	0.0277901	-0.0443784	-0.13063	-0.12925	-0.0336972		-53.26	-0.0357817	-0.0309981	-0.0889208	-0.105007	-0.0615847	-0.110809
-53.16	-0.00999451	0.0202104	-0.0165863	-0.0212859	0.0213928	-0.00743866		-53.26	-0.045845	0.00630963	-0.0609665	-0.0624007	-0.0229301	-0.0587349		-53.16	-0.00899506	-0.00821304	-0.0604019	-0.0764694	-0.124935	-0.0854152		-53.16	0.07057	0.0320873	-0.0473077	-0.126333	-0.124952	-0.0327204		-53.16	-0.044571	-0.0397874	-0.0928268	-0.104031	-0.0654907	-0.105927
-53.06	-0.00608826	0.0241166	-0.0146332	-0.0173796	0.0252991	-0.00353241		-53.16	-0.0468216	0.00142646	-0.0619431	-0.0516589	-0.0239067	-0.0597115		-53.06	-0.00411224	0.000576019	-0.0496597	-0.061821	-0.120052	-0.0953748		-53.06	0.0734997	0.0330639	-0.0453547	-0.129263	-0.123976	-0.0288142		-53.06	-0.0377349	-0.0427169	-0.0918503	-0.103054	-0.0645142	-0.112762
-52.96	-0.0187837	0.0211868	-0.0117036	-0.0300751	0.0223693	-0.00646222		-53.06	-0.0419388	0.0014267	-0.052372	-0.0516586	-0.0190239	-0.060688		-52.96	-0.00899506	-0.00821304	-0.0545425	-0.0725632	-0.124935	-0.0854151		-52.96	0.0715466	0.0272045	-0.0492604	-0.12731	-0.12007	-0.0385792		-52.96	-0.0377355	-0.0329518	-0.100639	-0.0913358	-0.0674438	-0.106904
-52.86	-0.0168301	0.0192339	-0.0234219	-0.032028	0.010651	-0.00841486		-52.96	-0.0380325	0.0014267	-0.0453415	-0.0516586	-0.0151176	-0.0548286		-52.86	-0.00606537	-0.00528336	-0.0516129	-0.0540085	-0.131771	-0.0883443		-52.86	0.0656872	0.0272045	-0.0521905	-0.140982	-0.129835	-0.0415095		-52.86	-0.0318756	-0.027092	-0.0889206	-0.0913353	-0.0576782	-0.106903
-52.76	-0.00901759	0.0211869	-0.0214688	-0.030075	0.0126041	-0.0162274		-52.86	-0.0321732	0.00337994	-0.0453415	-0.0536116	-0.00925827	-0.0548286		-52.76	-0.00899506	-0.00821304	-0.0506363	-0.0627975	-0.130795	-0.085415		-52.76	0.0686169	0.0145092	-0.0531676	-0.140005	-0.132765	-0.0366271		-52.76	-0.0338284	-0.0290447	-0.0850143	-0.0932881	-0.0518188	-0.10495
-52.66	-0.00413561	0.0260693	-0.0126805	-0.0212864	0.0213923	0.00232649		-52.76	-0.0341263	0.00396574	-0.0472946	-0.0588852	-0.020977	-0.0528755		-52.66	-0.00606537	-0.00137711	-0.0418472	-0.0540085	-0.122005	-0.0844381		-52.66	0.0734997	0.0232983	-0.047308	-0.129263	-0.127882	-0.0366268		-52.66	-0.0279696	-0.0368578	-0.0811079	-0.0913355	-0.0537717	-0.0971377
-52.56	-0.00608838	0.0241165	-0.00877392	-0.0173798	0.025299	-0.00353253		-52.66	-0.0394001	0.000450253	-0.0584278	-0.0584944	-0.0262508	-0.0640087		-52.56	-0.00899506	0.00155258	-0.0447769	-0.0569382	-0.124935	-0.080532		-52.56	0.0617809	0.0291576	-0.0512141	-0.129263	-0.127882	-0.0463923		-52.56	-0.0240631	-0.0349045	-0.0889207	-0.0932884	-0.0576783	-0.0990906
-52.46	-0.00901794	0.0250931	-0.0117035	-0.0203094	0.0223694	-0.0064621		-52.56	-0.0390091	-0.00931549	-0.0560837	-0.0526352	-0.0297661	-0.067524		-52.46	-0.0109482	-0.000400543	-0.0428238	-0.0588913	-0.126888	-0.0785791		-52.46	0.0617809	0.0252514	-0.0668387	-0.129263	-0.131788	-0.046392		-52.46	-0.0240631	-0.0290451	-0.0908738	-0.0886002	-0.0537721	-0.104168
-52.36	-0.00901806	0.0309525	-0.00779736	-0.0203094	0.0165099	-0.00646222		-52.46	-0.0331497	-0.00931549	-0.0560837	-0.0526352	-0.0297661	-0.067524		-52.36	-0.00508881	0.00545883	-0.0350113	-0.0530319	-0.124935	-0.080532		-52.36	0.0617809	0.019392	-0.0678154	-0.129263	-0.137648	-0.051275		-52.36	-0.0269927	-0.0358809	-0.0869675	-0.0942649	-0.053772	-0.100067
-52.26	-0.00706506	0.0289993	-0.00389123	-0.0222626	0.020416	-0.00841546		-52.36	-0.0331497	-0.0112685	-0.0521774	-0.0545882	-0.0297661	-0.0733833		-52.26	-0.00118256	0.00936508	-0.0369644	-0.0491257	-0.126888	-0.0854146		-52.26	0.0568981	0.0184155	-0.0658625	-0.134146	-0.14253	-0.064947		-52.26	-0.0250397	-0.0397873	-0.0840379	-0.0825462	-0.0567018	-0.10202
-52.16	-0.0178068	0.02607	-0.0107267	-0.0244137	0.0135806	-0.0152509		-52.26	-0.0351028	-0.00833881	-0.0482712	-0.0653304	-0.027813	-0.0694771		-52.16	-0.00606537	0.00448227	-0.0418472	-0.0540085	-0.131771	-0.0824854		-52.16	0.0529919	0.010603	-0.0668391	-0.134146	-0.146437	-0.0620174		-52.16	-0.0240624	-0.0485756	-0.085991	-0.081569	-0.0539666	-0.106902
-52.06	-0.0187835	0.0309526	-0.0117034	-0.0183562	0.0126039	-0.0162276		-52.16	-0.0321732	-0.00345612	-0.0590134	-0.0663071	-0.0229301	-0.0704536		-52.06	0.00662994	-0.00235367	-0.0271988	-0.0510788	-0.119076	-0.0844382		-52.06	0.0520153	0.00962639	-0.0766048	-0.129263	-0.147413	-0.0561581		-52.06	-0.0221101	-0.0466233	-0.100639	-0.0893823	-0.0518185	-0.10495
-51.96	-0.0187839	0.0309525	-0.0117038	-0.0183563	0.0126034	-0.0123218		-52.06	-0.037056	-0.00931501	-0.0560837	-0.072166	-0.0239067	-0.067524		-51.96	-0.00508881	-0.00430679	-0.0252457	-0.0530319	-0.126888	-0.0785791		-51.96	0.0559216	0.00962639	-0.0785578	-0.129263	-0.153273	-0.0581111		-51.96	-0.0318758	-0.0466235	-0.09478	-0.0893824	-0.0498657	-0.101044
-51.86	-0.0236657	0.0260696	-0.0263512	-0.0232391	0.0116279	-0.0211098		-51.96	-0.0429153	-0.0190811	-0.0560837	-0.0682602	-0.0395317	-0.067524		-51.86	-0.00313568	0.00155258	-0.0174332	-0.0588913	-0.119076	-0.0746726		-51.86	0.0598278	0.00767326	-0.0834404	-0.12731	-0.149366	-0.0629938		-51.86	-0.0357817	-0.0407637	-0.0889208	-0.0893821	-0.049866	-0.0990905
-51.76	-0.0197605	0.0397413	-0.0119022	-0.0193331	0.0272518	-0.0113453		-51.86	-0.0429153	-0.0210341	-0.0521774	-0.0643538	-0.0395317	-0.0772896		-51.76	-0.00508881	0.00545883	-0.0193863	-0.054985	-0.117123	-0.0727197		-51.76	0.054945	0.00279045	-0.0816821	-0.126333	-0.154249	-0.0659236		-51.76	-0.0377347	-0.0524824	-0.0928271	-0.0893819	-0.0537722	-0.114715
-51.66	-0.0158541	0.0338821	-0.00682092	-0.0154266	0.0252988	-0.0132983		-51.76	-0.0448685	-0.0200574	-0.0482712	-0.0672834	-0.0414848	-0.0753365		-51.66	-0.00313568	0.00741196	-0.0174332	-0.0530319	-0.10931	-0.0750635		-51.66	0.0520153	-0.000139236	-0.0707457	-0.129263	-0.157179	-0.0717832		-51.66	-0.0318757	-0.0466233	-0.0986862	-0.0893823	-0.0654907	-0.114716
-51.56	-0.0187837	0.0309525	-0.00975049	-0.0183563	0.0223693	-0.0123216		-51.66	-0.0431099	-0.0181048	-0.0609665	-0.0614245	-0.0444145	-0.0724068		-51.56	-0.00547981	0.00506783	-0.015871	-0.0553761	-0.111654	-0.093227		-51.56	0.0559216	0.00767326	-0.073675	-0.125357	-0.149366	-0.0708064		-51.56	-0.0455475	-0.0485764	-0.0986863	-0.101101	-0.0596315	-0.116669
-51.46	-0.0207368	0.0329057	-0.0214692	-0.0164031	0.0204161	-0.018181		-51.56	-0.0204544	-0.0220106	-0.0551071	-0.0653303	-0.0346489	-0.076313		-51.46	-0.00997162	0.00135803	-0.0184097	-0.0598679	-0.120052	-0.0932274		-51.46	0.0568981	0.010603	-0.0834405	-0.128286	-0.146437	-0.0688531		-51.46	-0.0328516	-0.0475992	-0.100639	-0.10403	-0.0615846	-0.119598
-51.36	-0.0189817	0.0358355	-0.0204923	-0.0134733	0.0213931	-0.0211103		-51.46	-0.0341263	-0.0239635	-0.0551071	-0.0711894	-0.0326958	-0.0802193		-51.36	-0.00411224	0.00838852	-0.0184097	-0.0540085	-0.116146	-0.0902979		-51.36	0.0588512	0.0066967	-0.0687922	-0.141958	-0.150343	-0.0698299		-51.36	-0.0357821	-0.038811	-0.0996624	-0.101101	-0.0742794	-0.112763
-51.26	-0.0119478	0.0358353	-0.0146333	-0.0134735	0.0272521	-0.0172044		-51.36	-0.0399857	-0.0181046	-0.0551071	-0.0711899	-0.0385551	-0.0860786		-51.26	-0.00118256	0.0113182	-0.01548	-0.0608444	-0.117123	-0.091274		-51.26	0.0481091	0.00572014	-0.0736754	-0.138247	-0.15132	-0.0708067		-51.26	-0.0269928	-0.0417404	-0.09478	-0.10989	-0.0713501	-0.109833
-51.16	-0.0236666	0.0338821	-0.0126803	-0.0154266	0.0252988	-0.0230639		-51.26	-0.0360794	-0.00931585	-0.0512009	-0.0663074	-0.0385551	-0.091156		-51.16	-0.00606537	0.00643539	-0.0164566	-0.0657272	-0.122005	-0.0883443		-51.16	0.0529919	0.010603	-0.0697689	-0.126333	-0.146437	-0.0649471		-51.16	-0.0361733	-0.0392022	-0.0996629	-0.101492	-0.0703737	-0.107295
-51.06	-0.026596	0.0211868	-0.0195159	-0.0242157	0.0126039	-0.0259932		-51.16	-0.0253372	-0.00540912	-0.0404587	-0.0682601	-0.0297661	-0.0792427		-51.06	-0.00899506	0.00350571	-0.0135269	-0.0686569	-0.124935	-0.0902976		-51.06	0.0576801	0.010603	-0.0658625	-0.126333	-0.146437	-0.0669001		-51.06	-0.039688	-0.0427169	-0.102984	-0.105007	-0.0619757	-0.110809
-50.96	-0.0236665	0.0280229	-0.0165864	-0.0154265	0.0155333	-0.0230638		-51.06	-0.0272903	-0.00833869	-0.0521774	-0.0672834	-0.0356255	-0.0811958		-50.96	-0.0207138	0.00155258	-0.01548	-0.0803757	-0.122982	-0.0981103		-50.96	0.0627575	0.0125561	-0.0687921	-0.12438	-0.138624	-0.0698297		-50.96	-0.0396878	-0.0388104	-0.106499	-0.105007	-0.0654907	-0.106903
-50.86	-0.0226897	0.0309527	-0.0156096	-0.0183561	0.0126039	-0.022087		-50.96	-0.0263138	-0.0200576	-0.0512009	-0.0731429	-0.0385551	-0.0841255		-50.86	-0.0187607	0.00350571	-0.0135269	-0.0745163	-0.11517	-0.0945952		-50.86	0.0500622	0.0154858	-0.0658629	-0.12145	-0.141554	-0.076666		-50.86	-0.0324615	-0.030413	-0.106498	-0.112234	-0.0713497	-0.108271
-50.76	-0.0289384	0.0332947	-0.0120927	-0.0206985	0.0141677	-0.0283357		-50.86	-0.0224075	-0.00931573	-0.0472946	-0.0663073	-0.036602	-0.0821724		-50.76	-0.00547981	0.00116158	-0.00610542	-0.0651417	-0.12142	-0.0961568		-50.76	0.0529919	0.00864983	-0.0785577	-0.12438	-0.138624	-0.0776422		-50.76	-0.0308989	-0.0319747	-0.100054	-0.113796	-0.0629522	-0.113739
-50.66	-0.0324552	0.0368121	-0.0253751	-0.0242155	0.0165102	-0.0220869		-50.76	-0.0155716	-0.00540912	-0.0502243	-0.0682601	-0.0239067	-0.0694771		-50.66	-0.0168076	0.00155258	-0.0174332	-0.07061	-0.1222	-0.0932271		-50.66	0.0520153	0.0135326	-0.075628	-0.123404	-0.143507	-0.0747126		-50.66	-0.0435942	-0.029045	-0.0996629	-0.110866	-0.0684205	-0.112762
-50.56	-0.0285493	0.0368118	-0.0253755	-0.0203094	0.0165099	-0.0318528		-50.66	-0.0136185	-0.00540924	-0.0474892	-0.0643539	-0.0258598	-0.0714302		-50.56	-0.0138779	-0.00137711	-0.0203629	-0.0688515	-0.118099	-0.0951804		-50.56	0.054945	0.000837326	-0.0756283	-0.122427	-0.14253	-0.0747128		-50.56	-0.0435944	-0.0329514	-0.102593	-0.110867	-0.067444	-0.110809
-50.46	-0.0269855	0.0207978	-0.0257648	-0.0187453	0.00244868	-0.0361484		-50.56	-0.00775909	-0.00560343	-0.0404587	-0.063377	-0.0258598	-0.0772896		-50.46	-0.015831	0.000576019	-0.022316	-0.0637741	-0.120052	-0.107876		-50.46	0.0588512	0.00474358	-0.0789492	-0.126333	-0.140577	-0.0682681		-50.46	-0.0435939	-0.034904	-0.106499	-0.120632	-0.0752565	-0.116668
-50.36	-0.0334321	0.0143511	-0.0361177	-0.0369108	-0.00399792	-0.042595		-50.46	-0.0185013	-0.00345576	-0.0414352	-0.0682598	-0.0268364	-0.0665474		-50.36	-0.0187607	0.00350571	-0.0213394	-0.0764694	-0.130795	-0.0981109		-50.36	0.0672493	0.0131416	-0.0766046	-0.119888	-0.139992	-0.0776423		-50.36	-0.0338287	-0.0388107	-0.112358	-0.120632	-0.0811157	-0.116669
-50.26	-0.0431976	0.0104446	-0.0400238	-0.036911	-0.00790405	-0.0425949		-50.36	-0.0175247	-0.00638568	-0.0502243	-0.0672835	-0.0356255	-0.0714302		-50.26	-0.00899506	0.0132713	-0.00571442	-0.0667038	-0.11517	-0.0981102		-50.26	0.0676403	0.00572014	-0.080902	-0.117544	-0.137648	-0.0819396		-50.26	-0.0357817	-0.0407637	-0.108452	-0.118679	-0.0772095	-0.118622
-50.16	-0.0383147	0.0133742	-0.0410002	-0.0320283	-0.0088805	-0.037712		-50.26	-0.0204544	-0.0106827	-0.0492477	-0.0657212	-0.0385551	-0.0802193		-50.16	-0.00508881	0.0171776	-0.00571442	-0.0667038	-0.111263	-0.09811		-50.16	0.0594368	-0.000530243	-0.0824641	-0.117935	-0.141945	-0.0835018		-50.16	-0.0387113	-0.039005	-0.104546	-0.125515	-0.0733032	-0.117645
-50.06	-0.0353854	0.0182571	-0.0341647	-0.0290985	-0.00126672	-0.0347826		-50.16	-0.0208454	-0.0181046	-0.0476856	-0.0672836	-0.0381641	-0.0786572		-50.06	-0.0129013	0.00936508	-0.00962067	-0.0667038	-0.10931	-0.09811		-50.06	0.0578747	0.00376701	-0.078558	-0.123404	-0.143507	-0.0932674		-50.06	-0.0484772	-0.0319748	-0.107475	-0.125515	-0.0859985	-0.111786
-49.96	-0.0402681	0.0114213	-0.033188	-0.0437468	0.000884891	-0.0396653		-50.06	-0.0126419	-0.00736272	-0.0492477	-0.0624012	-0.0326958	-0.0802193		-49.96	-0.0187607	0.00350571	-0.0252457	-0.0667038	-0.11517	-0.100063		-49.96	0.0617809	0.00376701	-0.0844172	-0.123404	-0.139601	-0.0905322		-49.96	-0.0416412	-0.0349045	-0.102787	-0.122585	-0.0820923	-0.108856
-49.86	-0.0510099	0.0045855	-0.0478361	-0.0427701	-0.00204444	-0.0425947		-49.96	-0.00189972	-0.00443292	-0.0443649	-0.0711901	-0.027813	-0.0753365		-49.86	-0.0207138	0.00545883	-0.0271988	-0.0686569	-0.113216	-0.100063		-49.86	0.0656872	-0.00795174	-0.0892998	-0.12145	-0.135695	-0.0883844		-49.86	-0.0338289	-0.0270921	-0.0928266	-0.120632	-0.073303	-0.106903
-49.76	-0.0451509	0.0143509	-0.0478364	-0.036911	-0.0020448	-0.0523607		-49.86	-0.00482941	-0.00833857	-0.0414352	-0.079002	-0.020977	-0.0724068		-49.76	-0.0207138	0.0113182	-0.0271988	-0.0745163	-0.107357	-0.0961571		-49.76	0.0608044	-0.0128345	-0.0785578	-0.120474	-0.140577	-0.10108		-49.76	-0.0308988	-0.0339277	-0.0967331	-0.127468	-0.0713501	-0.109833
-49.66	-0.0490574	0.00458539	-0.0478367	-0.0408171	-0.00595129	-0.0515827		-49.76	-0.00678253	-0.0184952	-0.0453415	-0.078611	-0.0326958	-0.076313		-49.66	-0.0168076	0.00545883	-0.0271988	-0.0686569	-0.113216	-0.0932271		-49.66	0.0578747	-0.011858	-0.0668397	-0.123404	-0.143507	-0.0952208		-49.66	-0.0338281	-0.0329508	-0.0977097	-0.130397	-0.0742798	-0.106902
-49.56	-0.0510101	0.00458539	-0.0478363	-0.0427703	-0.0118103	-0.0550919		-49.66	-0.0110798	-0.0161514	-0.0554981	-0.073143	-0.036993	-0.0747509		-49.56	-0.0138779	0.00838852	-0.0352058	-0.0715866	-0.110287	-0.0932274		-49.56	0.0676403	-0.000139236	-0.067816	-0.129263	-0.137648	-0.0864317		-49.56	-0.0348055	-0.0222094	-0.100639	-0.121609	-0.0830685	-0.102021
-49.46	-0.047104	0.00653851	-0.0497895	-0.038864	-0.0137635	-0.059395		-49.56	-0.00795364	-0.0102921	-0.053154	-0.073143	-0.0444145	-0.076313		-49.46	-0.0236435	0.00838852	-0.0281754	-0.0715866	-0.110287	-0.0981104		-49.46	0.0686169	0.00943184	-0.0639094	-0.12438	-0.132765	-0.0825251		-49.46	-0.0328521	-0.022209	-0.0918503	-0.119655	-0.078186	-0.10202
-49.36	-0.0500331	0.00946832	-0.058578	-0.0417936	-0.0166926	-0.0552897		-49.46	0.00298309	-0.0141979	-0.0472946	-0.0770489	-0.0385551	-0.076313		-49.36	-0.0168076	0.00155258	-0.0252457	-0.0647507	-0.103451	-0.0922508		-49.36	0.0666637	0.0145092	-0.068792	-0.122427	-0.134718	-0.0835016		-49.36	-0.0299225	-0.0173264	-0.099663	-0.120632	-0.0774043	-0.0971375
-49.26	-0.0471041	0.00263214	-0.0497897	-0.0341797	-0.0137637	-0.0523608		-49.36	0.00493622	-0.0200578	-0.0609665	-0.0575181	-0.0424614	-0.0899849		-49.26	-0.0109482	0.00545883	-0.0350113	-0.0588913	-0.0975914	-0.0951804		-49.26	0.0617809	0.00962639	-0.0668393	-0.12145	-0.139601	-0.0854551		-49.26	-0.026016	-0.0192792	-0.100639	-0.132351	-0.0713502	-0.0990903
-49.16	-0.0519868	-0.00225055	-0.0546724	-0.0320281	-0.0186464	-0.0572435		-49.26	-0.000923157	-0.0220107	-0.053154	-0.0536116	-0.0248833	-0.0860786		-49.16	-0.0138779	0.00838852	-0.0340347	-0.061821	-0.0966148	-0.0971335		-49.16	0.0637341	0.0115795	-0.0619568	-0.129263	-0.132959	-0.0766661		-49.16	-0.0348054	-0.0143968	-0.0986861	-0.131374	-0.0830687	-0.0981141
-49.06	-0.0549163	-0.00518024	-0.0576018	-0.0349578	-0.0215758	-0.0601729		-49.16	0.00102997	-0.0268934	-0.0492477	-0.0702131	-0.0307426	-0.0841255		-49.06	-0.015831	0.0103416	-0.0301285	-0.0637741	-0.0927086	-0.100063		-49.06	0.0627575	0.00474358	-0.0670338	-0.119692	-0.121046	-0.0708065		-49.06	-0.0328523	-0.00658429	-0.0918503	-0.129421	-0.078186	-0.096161
-48.96	-0.0510103	-0.00518036	-0.0673677	-0.0349579	-0.0293885	-0.0679857		-49.06	0.00200653	-0.0210344	-0.0541306	-0.0682603	-0.0317192	-0.083149		-48.96	-0.0187607	0.0132713	-0.0330582	-0.0764694	-0.0956383	-0.0973281		-48.96	0.0686169	0.00474358	-0.0639093	-0.112661	-0.11714	-0.0805719		-48.96	-0.0289462	-0.0183032	-0.0957565	-0.124733	-0.0801392	-0.10788
-48.86	-0.0568695	-0.003227	-0.0693207	-0.0369108	-0.0254822	-0.0640793		-48.96	0.00786591	-0.0171279	-0.0619431	-0.0663069	-0.0239067	-0.0811958		-48.86	-0.0304794	0.0113182	-0.031105	-0.0784225	-0.0936852	-0.0906887		-48.86	0.054945	0.00474358	-0.0697684	-0.116568	-0.115187	-0.0805719		-48.86	-0.0250398	-0.0202562	-0.0898974	-0.119656	-0.0762331	-0.105145
-48.76	-0.0597991	-0.00029743	-0.0722502	-0.0359343	-0.0284117	-0.0670089		-48.86	0.0117722	-0.0317762	-0.0599899	-0.0653303	-0.0219536	-0.083149		-48.76	-0.0261822	0.00506783	-0.0256367	-0.0749073	-0.0882168	-0.0912743		-48.76	0.0490856	0.00474358	-0.0648863	-0.128286	-0.121046	-0.0756896		-48.76	-0.027969	-0.0192791	-0.0879443	-0.132351	-0.0723269	-0.101043
-48.66	-0.0597991	-0.00029755	-0.0675658	-0.0300751	-0.0284117	-0.0670089		-48.76	0.00688934	-0.0298234	-0.0590134	-0.0633775	-0.020977	-0.0880318		-48.66	-0.0197372	0.0103416	-0.0320816	-0.0696335	-0.0888023	-0.102016		-48.66	0.0578747	0.00962639	-0.0687921	-0.117544	-0.116163	-0.0854548		-48.66	-0.0230869	-0.00853765	-0.0850141	-0.123562	-0.0850217	-0.0961612
-48.56	-0.0582355	0.00126636	-0.0687336	-0.0382768	-0.0268482	-0.0752109		-48.66	0.0127487	-0.0356827	-0.0570602	-0.0594711	-0.0307426	-0.0821724		-48.56	-0.0246201	0.00545883	-0.031105	-0.0745163	-0.103451	-0.0942041		-48.56	0.0598278	-0.000139236	-0.0707452	-0.117544	-0.12007	-0.0854547		-48.56	-0.0230865	-0.00853729	-0.0801315	-0.117702	-0.0801392	-0.0922546
-48.46	-0.0646818	-0.00127387	-0.0751798	-0.0447233	-0.0332944	-0.0816572		-48.56	0.0186081	-0.0317763	-0.0629196	-0.0653304	-0.0268364	-0.076313		-48.46	-0.0187607	0.00741196	-0.0291519	-0.0725632	-0.101498	-0.0844383		-48.46	0.0539684	-0.000139236	-0.0746517	-0.117544	-0.122023	-0.0815487		-48.46	-0.0182036	-0.00756061	-0.0762253	-0.11282	-0.0762329	-0.0854186
-48.36	-0.0705414	0.00458527	-0.0712738	-0.0447235	-0.0293884	-0.0679855		-48.46	0.016655	-0.0268937	-0.0590134	-0.0643541	-0.0229301	-0.0782661		-48.36	-0.0129013	-0.00235367	-0.0350113	-0.0686569	-0.101498	-0.0824851		-48.36	0.0539684	-0.000139236	-0.0766047	-0.107779	-0.116163	-0.0874079		-48.36	-0.0230864	-0.00463092	-0.0693891	-0.107937	-0.0693967	-0.0863951
-48.26	-0.0646821	0.00458527	-0.0654145	-0.0505829	-0.0235292	-0.0718919		-48.36	0.0215378	-0.0307999	-0.0580368	-0.0643539	-0.0219536	-0.0772896		-48.26	-0.0148544	0.00038147	-0.031105	-0.0647507	-0.0987625	-0.089321		-48.26	0.0567036	0.00181389	-0.0726986	-0.105825	-0.118116	-0.0874081		-48.26	-0.0230867	0.00122821	-0.0664597	-0.107937	-0.0703735	-0.0863954
-48.16	-0.0666354	0.00263226	-0.0673678	-0.0466765	-0.0254824	-0.0738451		-48.26	0.0273972	-0.0298231	-0.0580368	-0.0731428	-0.0219536	-0.083149		-48.16	-0.0275497	0.00448227	-0.0340347	-0.0676804	-0.104427	-0.093618		-48.16	0.0637341	0.00767326	-0.0795343	-0.109732	-0.118116	-0.0864314		-48.16	-0.0273837	-0.0128344	-0.0606004	-0.120046	-0.076233	-0.0906924
-48.06	-0.0676113	-0.00225055	-0.0683438	-0.0476531	-0.0303646	-0.0748211		-48.16	0.0283737	-0.0229874	-0.0668259	-0.0663071	-0.0307426	-0.0802193		-48.06	-0.0279408	0.000185013	-0.0344257	-0.0719776	-0.104818	-0.0951805		-48.06	0.0608044	-0.00502205	-0.0795345	-0.0989895	-0.121046	-0.0805721		-48.06	-0.0299222	-0.015373	-0.0609915	-0.120632	-0.074671	-0.093231
-47.96	-0.0539403	0.00946772	-0.0546727	-0.0339817	-0.022553	-0.0611501		-48.06	0.0352097	-0.02494	-0.0599899	-0.072166	-0.0239067	-0.0792427		-47.96	-0.0236435	-0.00137711	-0.0398941	-0.0833054	-0.100521	-0.0912743		-47.96	0.0510387	-0.00502205	-0.0775813	-0.0931301	-0.11714	-0.0825251		-47.96	-0.0240631	-0.00951385	-0.0713425	-0.120632	-0.0772095	-0.0873718
-47.86	-0.0558933	0.0133746	-0.0663913	-0.0456998	-0.024506	-0.0631031		-47.96	0.0293503	-0.0141987	-0.0658493	-0.067284	-0.0297661	-0.0948677		-47.86	-0.0138779	-0.00137711	-0.0398941	-0.0793991	-0.0966148	-0.0912746		-47.86	0.0529919	-0.00306892	-0.0844171	-0.100943	-0.113234	-0.0854548		-47.86	-0.030899	-0.0163498	-0.0713425	-0.117702	-0.0713501	-0.0942078
-47.76	-0.0590208	0.00556207	-0.0742033	-0.0496061	-0.0284116	-0.070915		-47.86	0.0381393	-0.0278701	-0.0609665	-0.0672835	-0.0248833	-0.0852966		-47.76	-0.0197372	0.00252914	-0.0320816	-0.0696335	-0.0868492	-0.0942038		-47.76	0.0559216	-0.000139236	-0.0795348	-0.0980129	-0.116163	-0.0758841		-47.76	-0.0262109	-0.0163499	-0.0684125	-0.113796	-0.0781858	-0.0942079
-47.66	-0.0617521	0.00556183	-0.0742033	-0.0437469	-0.0225523	-0.0767744		-47.76	0.0400925	-0.0337291	-0.0601845	-0.0672832	-0.0241013	-0.0821724		-47.66	-0.0187607	-0.00821304	-0.0291519	-0.0725632	-0.0858727	-0.0922507		-47.66	0.0608044	-0.0011158	-0.0818784	-0.0931301	-0.11128	-0.080963		-47.66	-0.0269922	-0.0241617	-0.0637246	-0.115749	-0.0742799	-0.0981134
-47.56	-0.0588231	-0.00127435	-0.0712743	-0.0408175	-0.0196233	-0.067986		-47.66	0.0244675	-0.0290413	-0.0590134	-0.0633774	-0.0229301	-0.0880318		-47.56	-0.0148544	-0.00430679	-0.0271988	-0.07061	-0.091732	-0.091274		-47.56	0.0584602	0.00239944	-0.0873468	-0.0954742	-0.12339	-0.0864313		-47.56	-0.0269928	-0.0241623	-0.0645065	-0.125515	-0.0762329	-0.0922546
-47.46	-0.059799	-0.0061568	-0.0761564	-0.0515593	-0.0303648	-0.0728681		-47.56	0.0291557	-0.0214252	-0.0551071	-0.0706043	-0.0229301	-0.0997505		-47.46	-0.0197372	-0.00918961	-0.0262222	-0.0696335	-0.0966148	-0.0990869		-47.46	0.0529919	-0.00306892	-0.0863702	-0.100943	-0.128859	-0.089361		-47.46	-0.0230868	-0.0194743	-0.0606003	-0.125515	-0.0723267	-0.0922549
-47.36	-0.0519861	-0.00420356	-0.0800623	-0.0437467	-0.0225519	-0.0709146		-47.46	0.0270061	-0.0288466	-0.0486622	-0.0741194	-0.0223446	-0.0952587		-47.36	-0.0138779	-0.00723648	-0.0242691	-0.0676804	-0.0907555	-0.0922511		-47.36	0.0500622	-0.00209236	-0.0853935	-0.109732	-0.127882	-0.0942438		-47.36	-0.014298	-0.00951433	-0.0547411	-0.11868	-0.0664675	-0.0893254
-47.26	-0.0471042	0.000678778	-0.0654148	-0.0388644	-0.01767	-0.0660328		-47.36	0.0293503	-0.0229874	-0.0502243	-0.0682602	-0.0336723	-0.0909615		-47.26	-0.0148544	-0.00430679	-0.0213394	-0.0647507	-0.0819664	-0.089321		-47.26	0.0354137	-0.0108814	-0.0746521	-0.108755	-0.126905	-0.0795959		-47.26	-0.0172271	-0.0124434	-0.0615771	-0.115749	-0.0733035	-0.0922545
-47.16	-0.055306	-0.00752258	-0.0618978	-0.0412064	-0.0200124	-0.0742345		-47.26	0.0352097	-0.023378	-0.0463181	-0.0725571	-0.0297661	-0.0909615		-47.16	-0.0138779	-0.00333023	-0.0340347	-0.0637741	-0.0946617	-0.0912741		-47.16	0.0500622	-0.000139236	-0.0766047	-0.0980129	-0.127882	-0.0874079		-47.16	-0.0156646	-0.0245528	-0.0645065	-0.114187	-0.0762329	-0.090692
-47.06	-0.0549165	-0.00713348	-0.0673677	-0.0466766	-0.0352479	-0.073845		-47.16	0.0309124	-0.0239637	-0.0447559	-0.0790021	-0.028204	-0.101118		-47.06	-0.00997162	0.000576019	-0.0312996	-0.0598679	-0.0927086	-0.100063		-47.06	0.0539684	0.00181389	-0.0893	-0.0960598	-0.125929	-0.0903376		-47.06	-0.00843811	-0.0192795	-0.0668503	-0.10696	-0.0746704	-0.0834656
-46.96	-0.0578456	-0.0100629	-0.0702968	-0.0456998	-0.038177	-0.0767741		-47.06	0.0127487	-0.0200577	-0.0512009	-0.0790024	-0.0444145	-0.101704		-46.96	-0.0129013	-0.0121193	-0.0271988	-0.0627975	-0.0897789	-0.096157		-46.96	0.0510387	0.00474358	-0.0912532	-0.0931301	-0.122999	-0.0922908		-46.96	-0.020157	-0.0153733	-0.0654831	-0.108914	-0.0674438	-0.0854188
-46.86	-0.0510104	-0.00713348	-0.0634615	-0.0466766	-0.0313418	-0.0738451		-46.96	0.016655	-0.0132219	-0.0472946	-0.0838853	-0.0405083	-0.101704		-46.86	-0.0207138	-0.0140724	-0.0291519	-0.0745163	-0.0878258	-0.0971333		-46.86	0.0490856	0.00279045	-0.087347	-0.0950832	-0.124952	-0.0883846		-46.86	-0.0230864	-0.0143965	-0.0635302	-0.107937	-0.0647089	-0.0883483
-46.76	-0.0480803	-0.0198288	-0.0605315	-0.0398407	-0.0284117	-0.0767745		-46.86	0.0234909	-0.0200577	-0.0404587	-0.0790024	-0.0336723	-0.0909615		-46.76	-0.0197372	-0.015049	-0.0340347	-0.0747108	-0.0868492	-0.0942038		-46.76	0.0490856	0.00747871	-0.0844172	-0.104849	-0.124952	-0.0952204		-46.76	-0.0269927	-0.0124434	-0.0606004	-0.115749	-0.060608	-0.0883483
-46.66	-0.0451512	-0.0168993	-0.0576024	-0.0466769	-0.0254827	-0.0699391		-46.76	0.0264206	-0.0181043	-0.0512009	-0.0829084	-0.0346489	-0.0977974		-46.66	-0.0187607	-0.0218849	-0.0447769	-0.07061	-0.0897789	-0.0942039		-46.66	0.0461559	0.0115795	-0.0844173	-0.107779	-0.127882	-0.0952206		-46.66	-0.0279694	-0.0231857	-0.0645065	-0.116726	-0.0703735	-0.0834656
-46.56	-0.057846	-0.0159224	-0.0605315	-0.0496062	-0.0284117	-0.0670089		-46.66	0.0283737	-0.0239637	-0.0512009	-0.0887678	-0.0346489	-0.0958443		-46.56	-0.0129013	-0.0121193	-0.0389175	-0.07061	-0.0995445	-0.105923		-46.56	0.0461559	0.00572014	-0.0863703	-0.107779	-0.123976	-0.0932673		-46.56	-0.0299225	-0.0251389	-0.0752488	-0.113991	-0.0654908	-0.0854187
-46.46	-0.0578462	-0.0100632	-0.0605317	-0.0457001	-0.0381776	-0.0670091		-46.56	0.0127487	-0.0239639	-0.0512009	-0.088768	-0.0307426	-0.101704		-46.46	-0.0148544	-0.0199318	-0.0408707	-0.0686569	-0.0975914	-0.106117		-46.46	0.0442028	0.00962639	-0.0779728	-0.105825	-0.12007	-0.0829166		-46.46	-0.0387113	-0.0241621	-0.0732957	-0.10989	-0.067444	-0.0883482
-46.36	-0.0558932	-0.0120163	-0.062485	-0.0417938	-0.0401309	-0.0689623		-46.46	0.016655	-0.0356826	-0.0512009	-0.090721	-0.0346489	-0.101704		-46.36	-0.0197372	-0.0189552	-0.0457535	-0.0676804	-0.10638	-0.0922513		-46.36	0.0526009	0.0141182	-0.075628	-0.0954742	-0.125343	-0.096197		-46.36	-0.0328522	-0.0183029	-0.0703659	-0.10989	-0.0703735	-0.0883484
-46.26	-0.0529633	-0.0200272	-0.0712738	-0.0447235	-0.0430603	-0.0679855		-46.36	0.0205612	-0.0405653	-0.053154	-0.0909154	-0.0326958	-0.0997505		-46.26	-0.00821304	-0.0121193	-0.0350113	-0.0725632	-0.0995445	-0.0942038		-46.26	0.054945	0.010603	-0.073675	-0.108755	-0.128859	-0.0981501		-46.26	-0.0279695	-0.0134202	-0.0703659	-0.105007	-0.0664673	-0.0834657
-46.16	-0.0627288	-0.0129929	-0.0654143	-0.0544891	-0.0430602	-0.062126		-46.26	0.00981903	-0.0308003	-0.0541306	-0.0780263	-0.0317192	-0.098774		-46.16	-0.0148544	-0.0140724	-0.031105	-0.07061	-0.0968094	-0.106899		-46.16	0.0412731	0.00864983	-0.0707452	-0.110708	-0.126905	-0.10108		-46.16	-0.0269932	-0.00853765	-0.0615767	-0.100125	-0.055725	-0.0883487
-46.06	-0.0617524	-0.0120164	-0.064438	-0.0535127	-0.0420839	-0.0611497		-46.16	0.0215378	-0.0278701	-0.0521774	-0.0809554	-0.0258598	-0.0929146		-46.06	-0.0177841	-0.0130959	-0.0340347	-0.0676804	-0.0927086	-0.106899		-46.06	0.0383434	0.00962639	-0.0658629	-0.113638	-0.123976	-0.0922911		-46.06	-0.0289457	-0.00853705	-0.0547411	-0.100124	-0.0547488	-0.0883482
-45.96	-0.0627286	-0.0129926	-0.0615079	-0.0498044	-0.0391538	-0.0718915		-46.06	0.0186081	-0.0278702	-0.0551071	-0.0809555	-0.0287895	-0.0958443		-45.96	-0.0177841	-0.00723648	-0.0398941	-0.0637741	-0.0927086	-0.104946		-45.96	0.0432262	0.0203686	-0.0658624	-0.108755	-0.119093	-0.0903375		-45.96	-0.0348054	-0.0104905	-0.056694	-0.107937	-0.0684204	-0.0903016
-45.86	-0.0627289	-0.00908661	-0.0654144	-0.0427704	-0.0430603	-0.0672073		-45.96	0.0186081	-0.0249407	-0.0551071	-0.0877917	-0.0248833	-0.101704		-45.86	-0.015831	-0.00528336	-0.0359879	-0.0696335	-0.0907555	-0.0971338		-45.86	0.03932	0.0203686	-0.0609797	-0.122427	-0.118311	-0.0874081		-45.86	-0.0377347	-0.0192792	-0.052788	-0.105007	-0.0645144	-0.093231
-45.76	-0.0588228	-0.0129929	-0.0654145	-0.0427704	-0.0430604	-0.0601732		-45.86	0.0215378	-0.0239638	-0.0482712	-0.090721	-0.0160942	-0.0929146		-45.76	-0.0177841	0.00252914	-0.0340347	-0.0676804	-0.082943	-0.0990869		-45.76	0.0324841	0.0252514	-0.0609798	-0.118715	-0.112257	-0.0913143		-45.76	-0.0279694	-0.0134201	-0.0615768	-0.105007	-0.0674438	-0.089325
-45.66	-0.0549163	-0.014946	-0.0673674	-0.0447235	-0.0450133	-0.062126		-45.76	0.0225143	-0.0337293	-0.0453415	-0.0907209	-0.0287895	-0.0958443		-45.66	-0.00997162	0.00643539	-0.0398941	-0.0598679	-0.0848961	-0.0961568		-45.66	0.0383434	0.0252514	-0.0609798	-0.111685	-0.122023	-0.0913143		-45.66	-0.0299226	-0.0153733	-0.0557175	-0.11282	-0.0635376	-0.0854188
-45.56	-0.043198	-0.0129931	-0.0654148	-0.0427706	-0.0391544	-0.0601734		-45.66	0.0147018	-0.0395887	-0.0492477	-0.0907209	-0.0287895	-0.0860786		-45.56	-0.00704193	0.00350571	-0.0291519	-0.0569382	-0.0819664	-0.0942038		-45.56	0.0383434	0.0252514	-0.0746516	-0.111685	-0.122023	-0.0932673		-45.56	-0.0426174	-0.0280682	-0.0537646	-0.100124	-0.0596316	-0.088348
-45.46	-0.0568699	-0.016899	-0.0654148	-0.0466765	-0.0372013	-0.0640796		-45.56	0.0127487	-0.018105	-0.0551071	-0.0848622	-0.0287895	-0.0860786		-45.46	-0.0187607	-0.00430679	-0.0350113	-0.0588913	-0.0839195	-0.091274		-45.46	0.0402966	0.0232983	-0.0726987	-0.113638	-0.123976	-0.0874082		-45.46	-0.0338291	-0.0231861	-0.0508344	-0.105008	-0.0723264	-0.0834659
-45.36	-0.0490568	-0.0227582	-0.0654142	-0.0642545	-0.0430601	-0.0699384		-45.46	0.0244675	-0.0298228	-0.0453415	-0.0907207	-0.0229301	-0.0899849		-45.36	-0.0216904	-0.00137711	-0.037941	-0.0579147	-0.082943	-0.0815094		-45.36	0.0481091	0.0291576	-0.0680103	-0.117544	-0.122023	-0.0815487		-45.36	-0.0299226	-0.0212327	-0.0459518	-0.10696	-0.0635376	-0.0807306
-45.26	-0.052963	-0.0227585	-0.0654142	-0.0603485	-0.0528257	-0.0699384		-45.36	0.00884247	-0.0317763	-0.0453415	-0.10244	-0.0346489	-0.0958443		-45.26	-0.0119247	0.00838852	-0.0281754	-0.0422897	-0.067318	-0.0893211		-45.26	0.0481091	0.035017	-0.064886	-0.111685	-0.122023	-0.0854548		-45.26	-0.0351962	-0.0304126	-0.0432169	-0.108328	-0.0596316	-0.0789737
-45.16	-0.0480809	-0.017876	-0.0558476	-0.0496067	-0.0479436	-0.0650563		-45.26	0.0107956	-0.0265026	-0.0570602	-0.101854	-0.0307426	-0.0938911		-45.16	-0.00801849	0.0130768	-0.0340347	-0.0422897	-0.0751305	-0.0881497		-45.16	0.0442028	0.035017	-0.0668387	-0.115591	-0.122023	-0.0874078		-45.16	-0.0387113	-0.0339277	-0.0414602	-0.105983	-0.0649053	-0.0824888
-45.06	-0.0500338	-0.0159225	-0.0507662	-0.0515594	-0.0596621	-0.0670092		-45.16	0.0172405	-0.0253313	-0.0564747	-0.103807	-0.0301571	-0.0874462		-45.06	-0.00684738	0.015419	-0.0328636	-0.0430717	-0.0739594	-0.091274		-45.06	0.0481091	0.0252514	-0.0609798	-0.117544	-0.131788	-0.0913143		-45.06	-0.0445709	-0.0339279	-0.056694	-0.102077	-0.0645142	-0.082489
-44.96	-0.0553052	-0.0153348	-0.0560377	-0.0568311	-0.0602491	-0.0683744		-45.06	0.00161552	-0.0288465	-0.0623341	-0.101463	-0.0313282	-0.103071		-44.96	-0.00997162	0.00838852	-0.0398941	-0.0442429	-0.0809898	-0.0873679		-44.96	0.0481091	0.0252514	-0.0707455	-0.111685	-0.131788	-0.0913143		-44.96	-0.0406646	-0.0358809	-0.056694	-0.107937	-0.0684204	-0.0805358
-44.86	-0.0558933	-0.0276414	-0.0566257	-0.0535127	-0.0538028	-0.0631031		-44.96	-0.00189972	-0.0307997	-0.0658493	-0.103416	-0.027813	-0.106586		-44.86	-0.00606537	0.0103416	-0.0516129	-0.046196	-0.0790367	-0.0902975		-44.86	0.0520153	0.0252514	-0.0726985	-0.111685	-0.127882	-0.0932673		-44.86	-0.0435942	-0.0388106	-0.0586472	-0.10696	-0.0664673	-0.0776061
-44.76	-0.0549164	-0.030571	-0.0556488	-0.0505829	-0.0664978	-0.0660324		-44.86	-0.00893021	-0.0395888	-0.0795212	-0.10244	-0.0297661	-0.103851		-44.76	-0.00899506	0.0132713	-0.0545425	-0.0452194	-0.076107	-0.0971338		-44.76	0.0559216	0.0272045	-0.0687923	-0.125357	-0.12007	-0.0893612		-44.76	-0.0455475	-0.0368576	-0.0576707	-0.103054	-0.0635377	-0.0795593
-44.66	-0.049057	-0.030571	-0.0497894	-0.0505829	-0.0625916	-0.0621262		-44.76	-0.00482941	-0.0356826	-0.0660439	-0.0985335	-0.0424614	-0.0997505		-44.66	-0.015831	0.00643539	-0.0574722	-0.0364304	-0.082943	-0.0981098		-44.66	0.0559216	0.0330639	-0.0707449	-0.12145	-0.11421	-0.0913141		-44.66	-0.0406643	-0.0358807	-0.0537645	-0.10403	-0.0654908	-0.0844418
-44.56	-0.049057	-0.030571	-0.0497894	-0.0505829	-0.0567322	-0.0562668		-44.66	-0.00678253	-0.0386122	-0.0609665	-0.101463	-0.0405083	-0.101704		-44.56	-0.0109482	0.00155258	-0.0564957	-0.0413132	-0.0878258	-0.0951804		-44.56	0.0481091	0.0252514	-0.0707455	-0.123404	-0.131788	-0.10108		-44.56	-0.0533599	-0.0388106	-0.0547409	-0.101101	-0.0703735	-0.0834655
-44.46	-0.0490568	-0.0266647	-0.0497892	-0.0603485	-0.0567319	-0.0562665		-44.56	-0.00580597	-0.050331	-0.0756149	-0.103416	-0.0375786	-0.114399		-44.46	-0.0197372	0.00252914	-0.0594254	-0.0493202	-0.0907555	-0.0883448		-44.46	0.0481091	0.0291576	-0.0639098	-0.123404	-0.127882	-0.0981505		-44.46	-0.045548	-0.034905	-0.0518112	-0.0932889	-0.068615	-0.0737004
-44.36	-0.0414433	-0.0178759	-0.058579	-0.0574191	-0.0498967	-0.0533376		-44.46	-0.0116653	-0.0395894	-0.0775681	-0.096581	-0.0512505	-0.116352		-44.36	-0.0109482	0.0113182	-0.0564957	-0.03936	-0.0878258	-0.0854146		-44.36	0.0510387	0.0379467	-0.0609796	-0.120474	-0.119093	-0.10108		-44.36	-0.0426171	-0.0378335	-0.0479052	-0.090358	-0.0576785	-0.0863945
-44.26	-0.0373381	-0.0208052	-0.0458831	-0.0603484	-0.0469664	-0.0562667		-44.36	-0.00482941	-0.0356826	-0.0707321	-0.0946273	-0.0444145	-0.10561		-44.26	-0.0138779	0.00838852	-0.0652847	-0.0422897	-0.0966148	-0.0902979		-44.26	0.0520153	0.035017	-0.0594176	-0.133169	-0.131788	-0.0987357		-44.26	-0.0367587	-0.031975	-0.0508342	-0.0844996	-0.0567012	-0.0805361
-44.16	-0.0373379	-0.030571	-0.0517422	-0.0564423	-0.0469662	-0.0562664		-44.26	-0.00287628	-0.0386121	-0.0726852	-0.0916975	-0.0463676	-0.101704		-44.16	-0.00899506	0.0132713	-0.0486832	-0.0374069	-0.0858727	-0.0922507		-44.16	0.0457649	0.0365791	-0.0570734	-0.135513	-0.130226	-0.0952204		-44.16	-0.0348055	-0.0292399	-0.041069	-0.0817645	-0.0449829	-0.078583
-44.06	-0.042221	-0.0256882	-0.0468596	-0.0457001	-0.0538024	-0.0474776		-44.16	5.34058e-05	-0.0405654	-0.0717087	-0.0936507	-0.0453911	-0.114399		-44.06	-0.0109482	0.0113182	-0.0525894	-0.0354538	-0.0878258	-0.0932271		-44.06	0.0422497	0.0389233	-0.0473083	-0.139029	-0.127882	-0.0854553		-44.06	-0.0475005	-0.029045	-0.0371631	-0.0815696	-0.0469364	-0.0795592
-43.96	-0.0387046	-0.0182652	-0.0433433	-0.0421834	-0.0463798	-0.0478675		-44.06	-0.0116653	-0.0395887	-0.0678024	-0.092674	-0.0414848	-0.112446		-43.96	-0.0119247	0.00643539	-0.0613785	-0.0344772	-0.0888023	-0.0902975		-43.96	0.0520153	0.0486889	-0.047308	-0.125357	-0.118116	-0.0854549		-43.96	-0.0416404	-0.0349036	-0.0537645	-0.0932876	-0.0537721	-0.0854179
-43.86	-0.0422215	-0.0159225	-0.042954	-0.0457001	-0.0440373	-0.0513844		-43.96	-0.014595	-0.0376354	-0.0707321	-0.0907208	-0.0444145	-0.109516		-43.86	-0.00899506	0.00350571	-0.0643082	-0.0374069	-0.0897789	-0.0922507		-43.86	0.0559216	0.0486889	-0.0434017	-0.119497	-0.11421	-0.0854549		-43.86	-0.048478	-0.0397881	-0.0596234	-0.0825471	-0.0693966	-0.0903023
-43.76	-0.0480801	-0.0217817	-0.0429531	-0.047653	-0.0596615	-0.0533367		-43.86	-0.014595	-0.0386124	-0.0707321	-0.0916977	-0.0483208	-0.113422		-43.76	-0.0109482	0.00155258	-0.0662613	-0.0354538	-0.0936852	-0.0951804		-43.76	0.0617809	0.0486889	-0.0414485	-0.119497	-0.108351	-0.0893611		-43.76	-0.057266	-0.0485761	-0.0508351	-0.0913351	-0.0606084	-0.0893247
-43.66	-0.0441748	-0.0178759	-0.0390478	-0.0378878	-0.05185	-0.0435721		-43.76	-0.00971222	-0.0298237	-0.0658493	-0.0868152	-0.0492973	-0.110493		-43.66	-0.0138779	-0.0111427	-0.0645027	-0.0325241	-0.100521	-0.100258		-43.66	0.0578747	0.0447826	-0.0570731	-0.119497	-0.112257	-0.104986		-43.66	-0.0660554	-0.0475999	-0.0537645	-0.0903589	-0.0635377	-0.0883485
-43.56	-0.049057	-0.0227584	-0.0400238	-0.0525359	-0.0508728	-0.0582199		-43.66	-0.00482941	-0.0239639	-0.0570602	-0.0868149	-0.0405083	-0.0997505		-43.56	-0.00997162	-0.0111427	-0.0574722	-0.0325241	-0.0966148	-0.0932274		-43.56	0.0422497	0.0436115	-0.0590266	-0.119497	-0.123976	-0.103033		-43.56	-0.0584373	-0.0446701	-0.0527878	-0.0835228	-0.062561	-0.0854187
-43.46	-0.0480797	-0.0354538	-0.0409997	-0.0554657	-0.0538018	-0.0611489		-43.56	-0.0165482	-0.0298233	-0.0609665	-0.0868149	-0.0346489	-0.0958443		-43.46	-0.00411224	-0.00723648	-0.0574722	-0.0286179	-0.0907555	-0.0951804		-43.46	0.0402966	0.0486889	-0.0639092	-0.131216	-0.12007	-0.102056		-43.46	-0.048478	-0.0417413	-0.049858	-0.0845002	-0.0596312	-0.0922555
-43.36	-0.0324558	-0.0159229	-0.0331882	-0.0457004	-0.040131	-0.0513843		-43.46	-0.0165482	-0.0259169	-0.0512009	-0.0848616	-0.0346489	-0.0997505		-43.36	-0.00606537	-0.00333023	-0.0594254	-0.0344772	-0.0927086	-0.107876		-43.36	0.040102	0.0438061	-0.0570738	-0.136099	-0.124952	-0.0991269		-43.36	-0.0631253	-0.0427166	-0.046929	-0.0893818	-0.052796	-0.0971371
-43.26	-0.0324554	-0.0159225	-0.0273285	-0.0417938	-0.0342712	-0.0474777		-43.36	-0.0185013	-0.0288466	-0.0629196	-0.0819319	-0.036602	-0.0977974		-43.26	-0.00899506	-0.00625992	-0.062355	-0.0374069	-0.100716	-0.107876		-43.26	0.0500622	0.0467358	-0.0531672	-0.133169	-0.122023	-0.10108		-43.26	-0.0523833	-0.0397872	-0.047905	-0.0884055	-0.0518188	-0.100067
-43.16	-0.0324557	-0.0159225	-0.0331881	-0.0359344	-0.0342715	-0.0455248		-43.26	-0.021431	-0.0307997	-0.0658493	-0.0936507	-0.0395317	-0.0948677		-43.16	-0.00899506	-0.00625992	-0.062355	-0.0335007	-0.0839195	-0.105923		-43.16	0.0481091	0.0447826	-0.0512143	-0.135122	-0.123976	-0.108893		-43.16	-0.0562894	-0.0397871	-0.0449753	-0.082546	-0.0547485	-0.0961607
-43.06	-0.0363619	-0.0256882	-0.031235	-0.0398407	-0.0479434	-0.0513842		-43.16	-0.0233841	-0.0200579	-0.0638962	-0.0868151	-0.0375786	-0.0968208		-43.06	-0.0109482	-0.00821304	-0.0643082	-0.0295944	-0.0956383	-0.104946		-43.06	0.0500622	0.0467358	-0.0512142	-0.133169	-0.122023	-0.0991268		-43.06	-0.0533603	-0.0485767	-0.044975	-0.0796169	-0.0547483	-0.0873722
-42.96	-0.0519861	-0.0256879	-0.0370935	-0.0554655	-0.0498956	-0.061149		-43.06	-0.0126419	-0.0141983	-0.0512009	-0.0868149	-0.0248833	-0.0997505		-42.96	-0.0119247	-0.0189552	-0.0789566	-0.030571	-0.100521	-0.112759		-42.96	0.0500622	0.0467358	-0.0531672	-0.133169	-0.127882	-0.110845		-42.96	-0.0635159	-0.054826	-0.0518115	-0.0858662	-0.0479128	-0.0975277
-42.86	-0.0431981	-0.024712	-0.0322118	-0.0505832	-0.0391545	-0.0562673		-42.96	-0.00678253	-0.0073626	-0.0512009	-0.0838854	-0.0248833	-0.0997505		-42.86	-0.00411224	-0.0111427	-0.0730972	-0.0227585	-0.098568	-0.108852		-42.86	0.0481091	0.0447826	-0.0560968	-0.144888	-0.123976	-0.113775		-42.86	-0.0767972	-0.0524824	-0.0619678	-0.0835226	-0.0522099	-0.101043
-42.76	-0.0392915	-0.0325241	-0.0204927	-0.0486298	-0.0411073	-0.0543138		-42.86	-0.0136185	-0.00443256	-0.0482712	-0.0868148	-0.0219536	-0.0929146		-42.76	-0.00411224	-0.0111427	-0.0672379	-0.0227585	-0.098568	-0.102993		-42.76	0.0451794	0.0320873	-0.0492612	-0.147818	-0.126905	-0.106939		-42.76	-0.072891	-0.0524824	-0.0615768	-0.0835226	-0.0557251	-0.101043
-42.66	-0.0422211	-0.0315475	-0.0273285	-0.0457001	-0.0440369	-0.051384		-42.76	-0.0165482	0.000255585	-0.0512009	-0.0868149	-0.0248833	-0.0899849		-42.66	-0.00411224	-0.0111427	-0.0672379	-0.0325241	-0.0946617	-0.102993		-42.66	0.0481091	0.0389233	-0.0486752	-0.144888	-0.119287	-0.106354		-42.66	-0.0641024	-0.0456469	-0.0557172	-0.0805933	-0.0557249	-0.10788
-42.56	-0.042221	-0.0256882	-0.0175627	-0.0457001	-0.0440367	-0.0513839		-42.66	-0.0165482	0.00298893	-0.0472946	-0.091112	-0.0248833	-0.0899849		-42.56	-0.0138779	-0.0111427	-0.0672379	-0.0325241	-0.0888023	-0.102993		-42.56	0.0428352	0.0395088	-0.045355	-0.150162	-0.117531	-0.103033		-42.56	-0.0670317	-0.0427169	-0.0527878	-0.0796164	-0.0586548	-0.110809
-42.46	-0.0392916	-0.0227585	-0.024399	-0.0427704	-0.0372012	-0.0484545		-42.56	-0.0208454	-0.0132213	-0.0457325	-0.0975566	-0.0350399	-0.106001		-42.46	-0.0138779	-0.00723648	-0.0672379	-0.0325241	-0.0888023	-0.102993		-42.46	0.0461559	0.0428295	-0.0492609	-0.142935	-0.11421	-0.106939		-42.46	-0.0670319	-0.042717	-0.0557175	-0.0737572	-0.0557251	-0.106903
-42.36	-0.0422211	-0.0256882	-0.0273285	-0.0554657	-0.0342712	-0.0631027		-42.46	-0.0233841	-0.0132217	-0.0521774	-0.0975571	-0.0356255	-0.112446		-42.36	-0.0138779	-0.0111427	-0.0672379	-0.0422897	-0.0888023	-0.112172		-42.36	0.0422497	0.0389233	-0.0424256	-0.150747	-0.118116	-0.100104		-42.36	-0.0728912	-0.042717	-0.0557175	-0.0737572	-0.0557251	-0.101044
-42.26	-0.0422211	-0.0217819	-0.0273285	-0.0554657	-0.0342712	-0.0631027		-42.36	-0.0175247	-0.0132217	-0.0482712	-0.0975571	-0.0395317	-0.112446		-42.26	-0.0230579	-0.0203228	-0.0725117	-0.0475636	-0.0979824	-0.119595		-42.26	0.0490856	0.0457592	-0.0377369	-0.143911	-0.11128	-0.100103		-42.26	-0.067032	-0.0524827	-0.0654831	-0.0737573	-0.0557251	-0.101044
-42.16	-0.0422211	-0.0159225	-0.0273285	-0.0457001	-0.0342712	-0.0631027		-42.26	-0.0175247	-0.0132217	-0.0424118	-0.0975571	-0.0414848	-0.10854		-42.16	-0.0199318	-0.0218849	-0.0682144	-0.0432663	-0.105404	-0.113735		-42.16	0.0490856	0.0457592	-0.0326594	-0.143911	-0.11128	-0.107916		-42.16	-0.0644937	-0.0499444	-0.0557176	-0.0673127	-0.051819	-0.0985055
-42.06	-0.0422211	-0.0256882	-0.0370941	-0.0417938	-0.0440369	-0.0591965		-42.16	-0.0175247	-0.0181048	-0.0424118	-0.0926745	-0.0356255	-0.10268		-42.06	-0.0129013	-0.0179787	-0.0682144	-0.0432663	-0.0897789	-0.109829		-42.06	0.0471325	0.0438061	-0.0355891	-0.15563	-0.113234	-0.104986		-42.06	-0.0641021	-0.053459	-0.0629447	-0.064968	-0.043421	-0.10202
-41.96	-0.0422208	-0.0256882	-0.0370939	-0.0359344	-0.0440366	-0.0533369		-42.06	-0.0185013	-0.0200576	-0.037529	-0.090721	-0.020977	-0.0977974		-41.96	-0.0129013	-0.0121193	-0.0682144	-0.0432663	-0.0897789	-0.102993		-41.96	0.0442028	0.0408764	-0.0355892	-0.15856	-0.116163	-0.104986		-41.96	-0.0601958	-0.0554122	-0.0664597	-0.0630149	-0.046936	-0.109833
-41.86	-0.0431982	-0.0227587	-0.0302588	-0.033005	-0.0411078	-0.050408		-41.96	-0.014595	-0.0171279	-0.0492477	-0.0858382	-0.0326958	-0.0958443		-41.86	-0.00801849	-0.00723648	-0.0633316	-0.0383835	-0.0848961	-0.106899		-41.86	0.0442028	0.0408764	-0.0316833	-0.154654	-0.116163	-0.10108		-41.86	-0.0631254	-0.0544355	-0.0684128	-0.0600851	-0.0488892	-0.106903
-41.76	-0.0500336	-0.0276412	-0.0292816	-0.0378875	-0.0413055	-0.0552902		-41.86	-0.0155716	-0.00833905	-0.0365524	-0.0829087	-0.0200005	-0.0948677		-41.76	-0.0197372	-0.00528336	-0.0652847	-0.046196	-0.0966148	-0.113735		-41.76	0.0520153	0.0447826	-0.0307063	-0.144888	-0.108351	-0.100103		-41.76	-0.058243	-0.0436938	-0.0713425	-0.0669215	-0.0518188	-0.102021
-41.66	-0.0510101	-0.030571	-0.0322113	-0.0505829	-0.0372009	-0.0582199		-41.76	-0.0126419	-0.0200576	-0.037529	-0.0848616	-0.0112114	-0.103657		-41.66	-0.0187607	-0.00235367	-0.0682144	-0.0432663	-0.0995445	-0.113735		-41.66	0.054945	0.0457592	-0.024847	-0.147818	-0.115187	-0.094244		-41.66	-0.0582429	-0.0436937	-0.0664597	-0.0669214	-0.046936	-0.10202
-41.56	-0.0568696	-0.030571	-0.0322114	-0.0505829	-0.037201	-0.05822		-41.66	-0.0106888	-0.0181047	-0.0394821	-0.0829087	-0.0229301	-0.0997505		-41.56	-0.0129013	-0.0140724	-0.0682144	-0.0432663	-0.0995445	-0.113735		-41.56	0.054945	0.0516186	-0.0209408	-0.152895	-0.105421	-0.094244		-41.56	-0.0719146	-0.0475997	-0.0664598	-0.0708274	-0.0469362	-0.105926
-41.46	-0.0588228	-0.032524	-0.0341645	-0.0486296	-0.0391542	-0.0601732		-41.56	0.00688934	-0.022987	-0.037529	-0.0877911	-0.020977	-0.0977974		-41.46	-0.0129013	-0.0140724	-0.0682144	-0.0432663	-0.0995445	-0.113735		-41.46	0.054945	0.0516186	-0.0150814	-0.145864	-0.115187	-0.094244		-41.46	-0.0758204	-0.0515056	-0.0664597	-0.0747333	-0.0508423	-0.115692
-41.36	-0.0734708	-0.0354536	-0.0324094	-0.0456998	-0.0420835	-0.0631025		-41.46	-0.00775909	-0.0181049	-0.0424118	-0.0790027	-0.0219536	-0.10268		-41.36	-0.0129013	-0.0140724	-0.0682144	-0.0432663	-0.0995445	-0.109829		-41.36	0.054945	0.0516186	-0.0170344	-0.145864	-0.105421	-0.096197		-41.36	-0.0728915	-0.0485766	-0.0645063	-0.0718043	-0.0547483	-0.106903
-41.26	-0.073471	-0.0315475	-0.0253752	-0.0457001	-0.0420836	-0.0591964		-41.36	0.00688934	-0.0181046	-0.0426064	-0.073143	-0.0112114	-0.0977974		-41.26	-0.0129013	-0.0140724	-0.0682144	-0.0483437	-0.0995445	-0.107876		-41.26	0.0568981	0.0496655	-0.022894	-0.147818	-0.107374	-0.092291		-41.26	-0.070938	-0.0563887	-0.0615768	-0.0690688	-0.0479126	-0.108856
-41.16	-0.0705414	-0.0227588	-0.0224457	-0.0427707	-0.0352478	-0.0504074		-41.26	0.00688934	-0.0200576	-0.0355759	-0.075096	-0.0112114	-0.0931091		-41.16	-0.0129013	-0.0140724	-0.07798	-0.0413132	-0.0995445	-0.113735		-41.16	0.0666637	0.0535717	-0.0160582	-0.143911	-0.109327	-0.0854551		-41.16	-0.0660553	-0.051506	-0.0588417	-0.0727806	-0.0440063	-0.109833
-41.06	-0.0666351	-0.0188522	-0.0185394	-0.0388641	-0.0254822	-0.0465012		-41.16	0.00493622	-0.0229872	-0.037529	-0.0780257	-0.0131645	-0.0880318		-41.06	-0.0129013	-0.0140724	-0.07798	-0.0413132	-0.0995445	-0.109829		-41.06	0.0695934	0.0565014	-0.0121516	-0.140982	-0.100538	-0.0815486		-41.06	-0.0719149	-0.0436938	-0.0527879	-0.0688746	-0.0547487	-0.105927
-40.96	-0.0656587	-0.00811005	-0.017563	-0.0378876	-0.028412	-0.0455247		-41.06	0.00200653	-0.032753	-0.0404587	-0.0682602	-0.0160942	-0.0909615		-40.96	-0.0129013	-0.00938416	-0.07798	-0.0413132	-0.0995445	-0.10397		-40.96	0.0676403	0.0545483	-0.0150812	-0.139029	-0.102491	-0.0844781		-40.96	-0.0777736	-0.0436931	-0.0586473	-0.0747333	-0.0508424	-0.111785
-40.86	-0.0666349	-0.00908661	-0.0185392	-0.0388641	-0.0313413	-0.0465009		-40.96	0.00200653	-0.0239643	-0.0404587	-0.0633777	-0.0160942	-0.0909615		-40.86	-0.0129013	-0.00235367	-0.0740738	-0.0530319	-0.0995445	-0.10397		-40.86	0.0647106	0.0516186	-0.0150814	-0.136099	-0.105421	-0.0844784		-40.86	-0.077774	-0.0436935	-0.0645065	-0.0747337	-0.0567017	-0.10788
-40.76	-0.0637056	-0.00615704	-0.0156099	-0.0359346	-0.0225526	-0.0435716		-40.86	0.00688934	-0.0181046	-0.0355759	-0.0633774	-0.0112114	-0.0860786		-40.76	-0.0129013	-0.00235367	-0.0682144	-0.0491257	-0.0995445	-0.117641		-40.76	0.0686169	0.0516186	-0.0150814	-0.145864	-0.105421	-0.0844784		-40.76	-0.0738678	-0.0436935	-0.0606003	-0.0708275	-0.0567017	-0.10202
-40.66	-0.0637054	-0.00615692	-0.0156097	-0.0410156	-0.0323181	-0.038887		-40.76	0.00688934	-0.0181046	-0.0355759	-0.0633774	-0.0112114	-0.0860786		-40.66	-0.0148544	-0.00430679	-0.0701675	-0.0452194	-0.0975914	-0.122524		-40.66	0.0744762	0.0516186	-0.0111752	-0.145864	-0.105421	-0.0844784		-40.66	-0.0680084	-0.0436935	-0.0547409	-0.0649681	-0.0567017	-0.113739
-40.56	-0.0637052	-0.0159225	-0.020294	-0.0339813	-0.0323179	-0.0318525		-40.66	0.00688934	-0.0141983	-0.0414352	-0.0633774	-0.0112114	-0.0860786		-40.56	-0.0197372	-0.00918961	-0.0750504	-0.0501022	-0.0966148	-0.119595		-40.56	0.0744762	0.0398998	-0.00531578	-0.141958	-0.105421	-0.0844784		-40.56	-0.0680084	-0.0436935	-0.0586472	-0.0649681	-0.0567017	-0.113739
-40.46	-0.058823	-0.0110401	-0.0177616	-0.0290989	-0.0274357	-0.0269703		-40.56	0.00688934	-0.00833893	-0.0355759	-0.0633774	-0.0112114	-0.0860786		-40.46	-0.0207138	-0.0101662	-0.0760269	-0.0510788	-0.0975914	-0.116665		-40.46	0.0744762	0.0438061	-0.000433326	-0.136099	-0.105421	-0.0795959		-40.46	-0.0680087	-0.0436938	-0.0645065	-0.0649683	-0.0567017	-0.109051
-40.36	-0.0588226	-0.0110397	-0.0204926	-0.0290985	-0.0274353	-0.0269699		-40.46	0.00688934	-0.00833893	-0.0355759	-0.0586891	-0.0112114	-0.0860786		-40.36	-0.0295029	-0.00918961	-0.0867691	-0.0501022	-0.0966148	-0.12936		-40.36	0.0793591	0.0545483	0.00347328	-0.131216	-0.100538	-0.0795956		-40.36	-0.0728909	-0.0388104	-0.0606005	-0.0698506	-0.0469363	-0.106903
-40.26	-0.0588228	-0.0110397	-0.0204927	-0.0290985	-0.0274354	-0.02697		-40.36	0.00688934	-0.00345635	-0.0355759	-0.0467761	-0.0112114	-0.0860786		-40.26	-0.0304794	-0.0199318	-0.0877457	-0.0510788	-0.0975914	-0.122524		-40.26	0.0793591	0.0545483	-0.00238597	-0.131216	-0.100538	-0.0815486		-40.26	-0.0728912	-0.0349045	-0.06353	-0.0757103	-0.0518188	-0.106903
-40.16	-0.0627292	-0.0149459	-0.0243992	-0.0330046	-0.0411075	-0.0406421		-40.26	0.0117722	-0.00540912	-0.0306931	-0.0487288	-0.00632858	-0.0811958		-40.16	-0.0255966	-0.015049	-0.0750504	-0.0501022	-0.0966148	-0.117642		-40.16	0.0676403	0.0525951	0.00151992	-0.129263	-0.102491	-0.0737363		-40.16	-0.068985	-0.0388107	-0.0693893	-0.0737572	-0.0615845	-0.106903
-40.06	-0.0685881	-0.0208052	-0.0302581	-0.038864	-0.0469664	-0.0367354		-40.16	0.00981903	-0.00540924	-0.0326462	-0.0487289	-0.0180473	-0.0792427		-40.06	-0.0187607	-0.00430679	-0.0818863	-0.0452194	-0.091732	-0.114712		-40.06	0.0754528	0.0565014	0.0103092	-0.119497	-0.110304	-0.0688534		-40.06	-0.0631256	-0.0290451	-0.0654831	-0.0796165	-0.0518188	-0.116669
-39.96	-0.0783539	-0.0208054	-0.0302582	-0.0349579	-0.0469666	-0.0367355		-40.06	0.00981903	-0.0132211	-0.0326462	-0.0565408	-0.0180473	-0.0733833		-39.96	-0.0177841	-0.00137711	-0.0789566	-0.0422897	-0.0888023	-0.120571		-39.96	0.0803356	0.0555248	-0.0053153	-0.120474	-0.0995617	-0.0747123		-39.96	-0.0650786	-0.0407637	-0.0596237	-0.0776633	-0.0615845	-0.118622
-39.86	-0.0783539	-0.0208054	-0.0302582	-0.0290985	-0.0469666	-0.0367355		-39.96	0.00200653	-0.0181042	-0.0404587	-0.0516583	-0.0258598	-0.0909615		-39.86	-0.0216904	-0.00723648	-0.084816	-0.0481491	-0.0946617	-0.116665		-39.86	0.0744762	0.0398998	-0.00531578	-0.126333	-0.11714	-0.0747128		-39.86	-0.0680087	-0.0436938	-0.0615768	-0.074734	-0.0635376	-0.117646
-39.76	-0.0744476	-0.0208054	-0.0302582	-0.0290985	-0.0469666	-0.0465012		-39.86	-0.00287628	-0.0112689	-0.0414352	-0.0448229	-0.0307426	-0.0860786		-39.76	-0.0236435	-0.00723648	-0.084816	-0.0481491	-0.0946617	-0.110806		-39.76	0.0744762	0.0398998	-0.00531578	-0.126333	-0.11714	-0.0747128		-39.76	-0.0738673	-0.0397868	-0.064507	-0.0805926	-0.0567021	-0.117645
-39.66	-0.0685881	-0.0208054	-0.0302581	-0.0290985	-0.0469664	-0.0367354		-39.76	0.00395966	-0.00638592	-0.0287399	-0.0536119	-0.0239067	-0.0890083		-39.66	-0.0216904	-0.0111427	-0.084816	-0.0481491	-0.0946617	-0.120571		-39.66	0.0783825	0.0438061	-0.00531578	-0.134146	-0.11714	-0.0747128		-39.66	-0.0777745	-0.043694	-0.0742719	-0.0747342	-0.0723264	-0.111786
-39.56	-0.066635	-0.0188522	-0.0185393	-0.0271454	-0.0450133	-0.0347823		-39.66	0.00493622	-0.00540924	-0.0277634	-0.0545883	-0.0229301	-0.0880318		-39.56	-0.0236435	-0.0267677	-0.084816	-0.0481491	-0.0848961	-0.122524		-39.56	0.0842419	0.0457592	-0.0101984	-0.128286	-0.11714	-0.0795953		-39.56	-0.0699614	-0.0319747	-0.0742722	-0.0766867	-0.061779	-0.123505
-39.46	-0.0734706	-0.0159225	-0.0300593	-0.0242157	-0.0420833	-0.0318522		-39.56	0.00395966	-0.0210341	-0.0287399	-0.0565413	-0.0239067	-0.0890083		-39.46	-0.0197372	-0.0287209	-0.0867691	-0.046196	-0.0868492	-0.125454		-39.46	0.0793591	0.035017	-0.00824559	-0.133169	-0.118116	-0.0776426		-39.46	-0.0807036	-0.0270919	-0.0762253	-0.0776633	-0.0567017	-0.124481
-39.36	-0.0676121	-0.0100632	-0.0312351	-0.0183563	-0.0362247	-0.0259937		-39.46	0.00200653	-0.0141987	-0.0306931	-0.051659	-0.0258598	-0.0909615		-39.36	-0.0226669	-0.0316505	-0.0896988	-0.0432663	-0.0936852	-0.125454		-39.36	0.0715466	0.0272045	-0.00531602	-0.131216	-0.110304	-0.0747129		-39.36	-0.073086	-0.0280688	-0.0772018	-0.074734	-0.0576782	-0.121552
-39.26	-0.072494	-0.0149457	-0.0361171	-0.0232389	-0.0313411	-0.0308757		-39.36	0.00688934	-0.0200577	-0.0258102	-0.0477524	-0.020977	-0.0860786		-39.26	-0.0226669	-0.0316505	-0.0896988	-0.0432663	-0.0897789	-0.119595		-39.26	0.0744762	0.0301342	-0.000433207	-0.128286	-0.107374	-0.0698302		-39.26	-0.0660553	-0.0339279	-0.0703659	-0.0747337	-0.0547485	-0.121552
-39.16	-0.065659	-0.0081104	-0.0292821	-0.0203098	-0.0245061	-0.0240407		-39.26	0.016655	-0.0161514	-0.021904	-0.041893	-0.020977	-0.0860786		-39.16	-0.0168076	-0.0257912	-0.0838394	-0.0374069	-0.0839195	-0.130336		-39.16	0.0793591	0.035017	-0.0101986	-0.123404	-0.102491	-0.0698299		-39.16	-0.0660553	-0.0300217	-0.0645065	-0.0747337	-0.0547485	-0.121552
-39.06	-0.0676115	-0.0100629	-0.0312345	-0.0281217	-0.0264585	-0.0259931		-39.16	0.016655	-0.0141983	-0.0160446	-0.041893	-0.020977	-0.0860786		-39.06	-0.0236435	-0.0365334	-0.0945816	-0.0481491	-0.0946617	-0.140102		-39.06	0.0793591	0.035017	-0.0101986	-0.123404	-0.102491	-0.0698299		-39.06	-0.0631257	-0.0114671	-0.0742722	-0.0757104	-0.0449829	-0.118622
-38.96	-0.0676113	-0.0100632	-0.0312344	-0.0281219	-0.0264584	-0.025993		-39.06	0.016655	-0.00931597	-0.0160446	-0.0350575	-0.020977	-0.0860786		-38.96	-0.0216904	-0.0365334	-0.0945816	-0.0481491	-0.0946617	-0.130337		-38.96	0.0793591	0.0389233	-0.00238597	-0.123404	-0.102491	-0.0717829		-38.96	-0.0660551	-0.0143964	-0.0713425	-0.0844991	-0.0467415	-0.121551
-38.86	-0.0529633	-0.00518036	-0.0263519	-0.0232391	-0.0215759	-0.0211105		-38.96	0.0234909	-0.000526667	-0.00920868	-0.0321276	-0.0141411	-0.0792427		-38.86	-0.0236435	-0.0365334	-0.0945816	-0.0579147	-0.0946617	-0.128384		-38.86	0.0774059	0.0389233	-0.00531554	-0.125357	-0.104445	-0.0747126		-38.86	-0.0660553	-0.0241623	-0.0742722	-0.0844994	-0.0567017	-0.131317
-38.76	-0.0529633	-0.00518036	-0.0263519	-0.0232391	-0.0215759	-0.025795		-38.86	0.0264206	-0.000526428	-0.00627899	-0.0223618	-0.0112114	-0.076313		-38.76	-0.0255966	-0.0345802	-0.0809097	-0.0559616	-0.0927086	-0.120766		-38.76	0.0744762	0.0301342	0.000543475	-0.12438	-0.107374	-0.0629941		-38.76	-0.0660553	-0.0241623	-0.0781784	-0.0844994	-0.0664673	-0.121552
-38.66	-0.0529633	-0.00518036	-0.0302582	-0.0232391	-0.0176697	-0.0328293		-38.76	0.0381393	0.0111923	-0.0101852	-0.0223618	-0.0112114	-0.076313		-38.66	-0.0226669	-0.0316505	-0.07798	-0.0530319	-0.0897789	-0.11647		-38.66	0.0764294	0.0320873	0.00933242	-0.116568	-0.105421	-0.0600644		-38.66	-0.0660553	-0.0241623	-0.0840378	-0.0844994	-0.0664673	-0.121552
-38.56	-0.0568695	-0.00908661	-0.0263519	-0.0232391	-0.0157166	-0.0425949		-38.66	0.0342331	0.0111923	-0.0121384	-0.0223618	-0.0112114	-0.076313		-38.56	-0.0246201	-0.0199318	-0.0760269	-0.054985	-0.0780602	-0.130337		-38.56	0.0695934	0.035017	0.0142152	-0.113638	-0.102491	-0.0551817		-38.56	-0.0660552	-0.0241622	-0.0840378	-0.0844992	-0.0664673	-0.121551
-38.46	-0.0627291	-0.00518036	-0.0263522	-0.0232391	-0.0215762	-0.0425951		-38.56	0.0283737	0.00630987	-0.00627899	-0.0272442	-0.0112114	-0.076313		-38.46	-0.0275497	-0.0267677	-0.0730972	-0.0579147	-0.0751305	-0.118618		-38.46	0.0842419	0.0398998	0.0103092	-0.108755	-0.101515	-0.0454159		-38.46	-0.0637115	-0.0218185	-0.0840377	-0.0860618	-0.0664672	-0.119208
-38.36	-0.0656577	-0.00810981	-0.0292808	-0.0261686	-0.0245048	-0.0455238		-38.46	0.0234909	0.00630951	-0.0111618	-0.0272446	-0.0160942	-0.0811958		-38.36	-0.0255966	-0.0248146	-0.0711441	-0.0559616	-0.0731773	-0.115689		-38.36	0.0842419	0.0398998	0.00444984	-0.108755	-0.107374	-0.0454159		-38.36	-0.0660551	-0.0241621	-0.0816939	-0.0942647	-0.0641234	-0.131317
-38.26	-0.0676122	-0.00029779	-0.0214696	-0.00859094	-0.0166936	-0.0377126		-38.36	0.0234909	0.00630951	-0.0111618	-0.0272446	-0.0160942	-0.0811958		-38.26	-0.0226669	-0.0218849	-0.0682144	-0.0530319	-0.0741539	-0.115688		-38.26	0.0842419	0.0301342	0.000543952	-0.108755	-0.107374	-0.0571343		-38.26	-0.0709379	-0.0290449	-0.0840378	-0.0991476	-0.0664673	-0.1362
-38.16	-0.0627285	-0.00518	-0.0263516	-0.0134732	-0.0215756	-0.0425946		-38.26	0.0195847	0.00630951	-0.0111618	-0.0272446	-0.0160942	-0.0811958		-38.16	-0.0226669	-0.0218849	-0.0682144	-0.0432663	-0.0800133	-0.115688		-38.16	0.0764294	0.0223217	0.00542653	-0.116568	-0.115187	-0.0639706		-38.16	-0.0709375	-0.0192789	-0.0936089	-0.0991472	-0.0713501	-0.136199
-38.06	-0.0627289	-0.00518036	-0.0263519	-0.018158	-0.0215759	-0.0425949		-38.16	0.0137253	0.00435627	-0.0111618	-0.0291978	-0.0160942	-0.0811958		-38.06	-0.0226669	-0.0218849	-0.0643082	-0.0432663	-0.0800133	-0.113735		-38.06	0.0754528	0.0174389	0.00835598	-0.117544	-0.116163	-0.061041		-38.06	-0.063126	-0.0114673	-0.110404	-0.0913357	-0.0713495	-0.128388
-37.96	-0.0627289	-0.00518036	-0.0302582	-0.0251923	-0.0215759	-0.0425949		-38.06	0.0156784	0.00142646	-0.00920868	-0.0321276	-0.0141411	-0.0792427		-37.96	-0.0207138	-0.0199318	-0.0564957	-0.0510788	-0.0780602	-0.110806		-37.96	0.0744762	0.0145092	0.00835609	-0.114614	-0.113234	-0.0610409		-37.96	-0.0660551	-0.0241621	-0.102593	-0.0942647	-0.0635377	-0.131317
-37.86	-0.0627289	0.000679016	-0.0361176	-0.0251923	-0.0215759	-0.0328293		-37.96	0.0186081	0.0014267	-0.00627899	-0.0321274	-0.0112114	-0.076313		-37.86	-0.0177841	-0.0170021	-0.0574722	-0.0481491	-0.0751305	-0.110806		-37.86	0.0686169	0.0145092	0.00542665	-0.114614	-0.113234	-0.0639704		-37.86	-0.0611727	-0.0192797	-0.0957565	-0.0854762	-0.0664673	-0.126435
-37.76	-0.066635	-0.00518036	-0.0263518	-0.0251923	-0.0215758	-0.0328292		-37.86	0.0283737	-0.00150287	-0.00627899	-0.0311507	-0.0112114	-0.076313		-37.76	-0.0216904	-0.0170021	-0.0633316	-0.0383835	-0.0751305	-0.110806		-37.76	0.0656872	0.0154858	0.00835598	-0.117544	-0.116163	-0.061041		-37.76	-0.0494535	-0.0114667	-0.0908736	-0.0815694	-0.0615844	-0.124481
-37.66	-0.0666349	-0.00322723	-0.0243986	-0.0271454	-0.0196226	-0.0308759		-37.76	0.025444	0.00630891	-0.0131149	-0.0174795	-0.0141411	-0.0792427		-37.66	-0.0275497	-0.0170021	-0.0633316	-0.0383835	-0.0653648	-0.110806		-37.66	0.0647106	0.010603	0.00835609	-0.106802	-0.113234	-0.0610409		-37.66	-0.0387124	-0.006585	-0.0889202	-0.0766877	-0.059631	-0.11374
-37.56	-0.0617523	-0.00029755	-0.0214691	-0.0300751	-0.0205994	-0.0279465		-37.66	0.0332565	0.00142694	-0.0111618	-0.0262678	-0.00632858	-0.0714302		-37.56	-0.0275497	-0.0170021	-0.0633316	-0.0383835	-0.0653648	-0.115688		-37.56	0.0627575	0.0145092	0.0107001	-0.112661	-0.113234	-0.0586969		-37.56	-0.0404702	-0.0036546	-0.0781784	-0.0737573	-0.0488892	-0.110809
-37.46	-0.0578464	-0.00029767	-0.0253757	-0.0203096	-0.0264591	-0.0318531		-37.56	0.0283737	0.00728607	-0.0160446	-0.0321274	-0.0112114	-0.0802193		-37.46	-0.0324326	-0.0218849	-0.0682144	-0.0432663	-0.0741539	-0.113735		-37.46	0.0670547	0.00708771	0.0142152	-0.110317	-0.110889	-0.0551817		-37.46	-0.0494536	-0.00560749	-0.079155	-0.0803984	-0.0459595	-0.112762
-37.36	-0.0607753	-0.003227	-0.034164	-0.0271451	-0.029388	-0.0289226		-37.46	0.0381393	0.0014267	-0.00627899	-0.041893	-0.0112114	-0.0860786		-37.36	-0.0304794	-0.0101662	-0.0662613	-0.0413132	-0.0780602	-0.104947		-37.36	0.0744762	0.010603	0.0142155	-0.106802	-0.107374	-0.0551815		-37.36	-0.0523831	-0.00853693	-0.0869675	-0.0903584	-0.0479126	-0.115692
-37.26	-0.0676119	-0.00029755	-0.031235	-0.0300751	-0.026459	-0.0259936		-37.36	0.0381393	0.0014267	-0.00627899	-0.041893	-0.0112114	-0.076313		-37.26	-0.0216904	-0.00137711	-0.0477066	-0.0325241	-0.0692711	-0.0951805		-37.26	0.0783825	0.010603	0.0161685	-0.102896	-0.11128	-0.0532285		-37.26	-0.0504305	-0.00658441	-0.089897	-0.0884058	-0.0508422	-0.113739
-37.16	-0.0724945	-0.00908661	-0.0361176	-0.0349579	-0.0313416	-0.0308762		-37.26	0.0381393	0.00826216	-0.00627899	-0.0252919	-0.0112114	-0.076313		-37.16	-0.0255966	-0.00137711	-0.0574722	-0.0208054	-0.0739594	-0.0951805		-37.16	0.086195	0.00279045	0.019098	-0.0853176	-0.115187	-0.0542051		-37.16	-0.0533597	-0.00951362	-0.0879441	-0.0913351	-0.0488893	-0.116668
-37.06	-0.0724944	-0.014946	-0.0302581	-0.0388641	-0.0360259	-0.030876		-37.16	0.041069	0.00142694	-0.0033493	-0.0321271	-0.00437546	-0.0694771		-37.06	-0.031456	-0.00606537	-0.0613785	-0.0364304	-0.0809898	-0.0928365		-37.06	0.0891247	0.00572014	0.0190983	-0.0862942	-0.112257	-0.0600643		-37.06	-0.0416414	-0.00756085	-0.0908737	-0.0893823	-0.0518188	-0.114716
-36.96	-0.0607754	-0.0129929	-0.0341641	-0.0330048	-0.0313412	-0.0289227		-37.06	0.0283737	0.0014267	-0.0160446	-0.0368156	-0.020977	-0.0810013		-36.96	-0.0291119	-0.0107517	-0.0551281	-0.0399456	-0.0786457	-0.0932274		-36.96	0.0891247	0.0154858	0.0142158	-0.0921535	-0.112257	-0.0649468		-36.96	-0.042618	-0.00853753	-0.0889206	-0.0864527	-0.053772	-0.111786
-36.86	-0.0558929	-0.00811028	-0.0292816	-0.0281222	-0.0264587	-0.0181808		-36.96	0.0283737	-0.00247955	-0.0160446	-0.0438461	-0.020977	-0.0880318		-36.86	-0.0295029	-0.0111427	-0.0516129	-0.0403366	-0.0790367	-0.0902979		-36.86	0.0842419	0.010603	0.0161685	-0.0970364	-0.11714	-0.0629941		-36.86	-0.0484771	-0.0143965	-0.0859909	-0.0864524	-0.0567017	-0.111786
-36.76	-0.0576478	-0.00908673	-0.0146333	-0.0251924	-0.0332948	-0.0211107		-36.86	0.0381393	-0.00638592	-0.0160446	-0.0418931	-0.0112114	-0.0880318		-36.76	-0.0265732	-0.00821304	-0.04673	-0.0256882	-0.076107	-0.0942039		-36.76	0.0822887	0.00279045	0.0112855	-0.0950832	-0.107374	-0.0483458		-36.76	-0.046524	-0.0124435	-0.089897	-0.0747337	-0.0567015	-0.109833
-36.66	-0.064682	-0.00518036	-0.0302582	-0.0251923	-0.0372009	-0.0113449		-36.76	0.0400925	-0.0054096	-0.0140915	-0.0370106	-0.0131645	-0.0860786		-36.66	-0.0265732	-0.00821304	-0.0525894	-0.0256882	-0.0663414	-0.0902977		-36.66	0.0852184	0.0174389	0.0142152	-0.0902004	-0.12007	-0.0493222		-36.66	-0.031876	0.00415766	-0.0938033	-0.0796169	-0.0547484	-0.0951847
-36.56	-0.0646821	-0.00518036	-0.0243989	-0.0290985	-0.0430604	-0.011345		-36.66	0.0449753	-0.00833905	-0.00920868	-0.0340806	-0.0239067	-0.0811958		-36.56	-0.0168076	-0.00235367	-0.0525894	-0.0256882	-0.0663414	-0.0981103		-36.56	0.0940075	0.0203686	0.0200748	-0.0775051	-0.11714	-0.0454159		-36.56	-0.0328523	0.00708759	-0.079155	-0.0805932	-0.0401001	-0.0922548
-36.46	-0.0676111	-0.0120161	-0.0273279	-0.0378873	-0.0459894	-0.014274		-36.56	0.047905	-0.0179096	-0.00627899	-0.038963	-0.020977	-0.0782661		-36.46	-0.0148544	-0.00625992	-0.0506363	-0.0284233	-0.0643883	-0.0854151		-36.46	0.0901012	0.0164623	0.0142155	-0.0775051	-0.105421	-0.0454159		-36.46	-0.0367583	0.0051347	-0.0859909	-0.0747336	-0.0371704	-0.0903014
-36.36	-0.0627289	-0.0129931	-0.0224457	-0.033005	-0.0411072	-0.013298		-36.46	0.0391159	-0.0249405	-0.0111618	-0.0389633	-0.0160942	-0.0733833		-36.36	-0.016613	-0.00333023	-0.0477066	-0.0325241	-0.0614586	-0.0834619		-36.36	0.0842419	0.010603	0.00640285	-0.0814114	-0.121828	-0.0473691		-36.36	-0.033829	-0.00951409	-0.0742719	-0.0815699	-0.0391233	-0.0873721
-36.26	-0.0480804	-0.0100632	-0.019516	-0.0339813	-0.0381775	-0.0162277		-36.36	0.0332565	-0.0102923	-0.0111618	-0.0340807	-0.0258598	-0.0733833		-36.26	-0.0216904	-0.00528336	-0.0457535	-0.030571	-0.0634117	-0.0785792		-36.26	0.086195	0.0125561	0.00737953	-0.0853176	-0.115187	-0.0522518		-36.26	-0.0338289	0.00220478	-0.0811081	-0.0815698	-0.0420532	-0.0873719
-36.16	-0.0480804	-0.0139694	-0.0234222	-0.0398407	-0.0420837	-0.0162277		-36.26	0.047905	-0.0108776	-0.00627899	-0.0346661	-0.0112114	-0.0685005		-36.16	-0.0168076	-0.00625992	-0.0447769	-0.0256882	-0.0643883	-0.0756495		-36.16	0.0871716	0.0135326	0.00347352	-0.0745754	-0.125929	-0.0463923		-36.16	-0.0406642	-0.000724316	-0.0752488	-0.0844989	-0.0420533	-0.090301
-36.06	-0.0480803	-0.0198288	-0.0195159	-0.0300751	-0.047943	-0.0162276		-36.16	0.0434132	-0.00443292	-0.0107708	-0.0282214	-0.0215626	-0.0690861		-36.06	-0.00411224	0.00838852	-0.037941	-0.0129929	-0.0614586	-0.0834616		-36.06	0.0832653	0.00962639	0.00933242	-0.0823879	-0.129835	-0.0405333		-36.06	-0.0416415	0.00415778	-0.0840375	-0.083523	-0.0449827	-0.0893252
-35.96	-0.0500342	-0.0178758	-0.0175635	-0.0320283	-0.036225	-0.0181814		-36.06	0.0439987	0.000450492	-0.0101852	-0.0370098	-0.00535202	-0.0626411		-35.96	-0.0119247	0.000576019	-0.0418472	-0.0168991	-0.0692711	-0.0840477		-35.96	0.0891247	0.0154858	0.0190983	-0.0823879	-0.123976	-0.0444393		-35.96	-0.0387118	0.00708747	-0.079155	-0.0766871	-0.0401001	-0.0824893
-35.86	-0.0617518	-0.0237348	-0.027328	-0.0437467	-0.0420833	-0.0298991		-35.96	0.0449753	-0.00404167	-0.0150681	-0.0336895	-0.0239067	-0.0714302		-35.86	-0.0125103	-9.53674e-06	-0.0365734	-0.0116253	-0.0698566	-0.0688136		-35.86	0.0852184	0.0115795	0.0142158	-0.0823879	-0.123976	-0.0551813		-35.86	-0.0435939	0.00220537	-0.0762253	-0.0815692	-0.0410767	-0.0873713
-35.76	-0.0588223	-0.0208054	-0.0302578	-0.0349579	-0.0391537	-0.0308758		-35.86	0.0385303	-0.00345635	-0.0156536	-0.0272448	-0.0303516	-0.0778751		-35.76	-0.0129013	0.00350571	-0.04673	-0.0120163	-0.0663414	-0.0668603		-35.76	0.0744762	0.000837326	0.0122622	-0.0872707	-0.11714	-0.0434629		-35.76	-0.0435944	0.0022049	-0.081108	-0.0815697	-0.0479125	-0.0834656
-35.66	-0.050621	-0.0047915	-0.0220566	-0.0326159	-0.0348587	-0.0285339		-35.76	0.0449753	-0.00150311	-0.00920868	-0.0252916	-0.0336723	-0.0597115		-35.66	-0.00704193	0.00545883	-0.0408707	-0.0159225	-0.0643883	-0.0639307		-35.66	0.0764294	0.00279045	0.0112854	-0.0794582	-0.115187	-0.0522521		-35.66	-0.033829	0.0119703	-0.0772017	-0.0815699	-0.0420531	-0.0822947
-35.56	-0.0471039	-0.0071336	-0.0134583	-0.0330049	-0.0372009	-0.0191574		-35.66	0.0469284	0.00728595	-0.0119438	-0.0262681	-0.0258598	-0.0577583		-35.56	-0.00411224	0.00448227	-0.037941	-0.0168991	-0.0614586	-0.0727193		-35.56	0.0813122	0.002985	0.0142154	-0.0804348	-0.110304	-0.0551816		-35.56	-0.0295315	0.0123615	-0.0713422	-0.0772724	-0.042053	-0.0752621
-35.46	-0.0353855	-0.00518048	-0.0185398	-0.0369111	-0.0352482	-0.023064		-35.56	0.0498581	0.0014267	-0.0160446	-0.0223618	-0.0287895	-0.0587349		-35.46	-0.0129013	-0.00625992	-0.0428238	-0.0178757	-0.0702477	-0.0766259		-35.46	0.0842419	-0.0011158	0.00933301	-0.0716457	-0.11128	-0.0502983		-35.46	-0.0230874	0.0129462	-0.0709513	-0.0649689	-0.0377558	-0.068818
-35.36	-0.0383153	-0.00811028	-0.0214696	-0.0398409	-0.0420842	-0.0259938		-35.46	0.0459518	0.0033797	-0.00627899	-0.024315	-0.0287895	-0.0548286		-35.36	-0.00704193	-0.00430679	-0.0455589	-0.0159225	-0.0741539	-0.0688132		-35.36	0.0754528	-0.00599861	0.00737941	-0.0823879	-0.122023	-0.0530339		-35.36	-0.0221096	0.013924	-0.0742725	-0.0757099	-0.0313114	-0.0736996
-35.26	-0.042221	-0.0167005	-0.0253752	-0.032028	-0.0518492	-0.0298995		-35.36	0.0420456	0.00240314	-0.00823212	-0.0272447	-0.0268364	-0.0567818		-35.26	-0.0129013	-0.0101662	-0.0545425	-0.0217819	-0.0643883	-0.0668603		-35.26	0.0813122	-0.00404549	0.00444973	-0.0804348	-0.12007	-0.0571347		-35.26	-0.0279694	0.00806427	-0.0850143	-0.0796165	-0.0401001	-0.0776062
-35.16	-0.0441738	-0.0256882	-0.0312344	-0.0386658	-0.0538021	-0.025993		-35.26	0.0449753	-0.00150239	-0.0111618	-0.0389627	-0.0239067	-0.0558052		-35.16	-0.0168076	-0.0140724	-0.0428238	-0.0354538	-0.0624352	-0.067837		-35.16	0.0842419	-0.00502205	0.0015204	-0.0677395	-0.121046	-0.0600642		-35.16	-0.0279692	0.00415814	-0.0850143	-0.0893821	-0.0361938	-0.0717467
-35.06	-0.0340192	-0.0213928	-0.0327985	-0.0414047	-0.0495069	-0.0275571		-35.16	0.0324745	0.00142658	-0.0131149	-0.0418931	-0.0317192	-0.0616646		-35.06	-0.00801849	-0.0111427	-0.0398941	-0.0227585	-0.0595055	-0.0619775		-35.06	0.0774059	-0.0138111	0.00640273	-0.0753574	-0.129835	-0.0454161		-35.06	-0.0328521	-0.0026778	-0.0889205	-0.096218	-0.0361937	-0.0727233
-34.96	-0.0334326	-0.0051806	-0.0263525	-0.0349581	-0.0372015	-0.0113455		-35.06	0.0428276	0.00142646	-0.0160446	-0.037987	-0.0287895	-0.0548286		-34.96	-0.0119247	-0.0130959	-0.0418472	-0.0247116	-0.0575523	-0.0551419		-34.96	0.0764294	0.000837326	0.0200742	-0.0775051	-0.115187	-0.0415102		-34.96	-0.023087	-0.000725269	-0.0859908	-0.0903592	-0.0410765	-0.0707707
-34.86	-0.0383143	-0.0139691	-0.0253749	-0.0437466	-0.0479426	-0.0201335		-34.96	0.0490761	0.0082624	-0.0160446	-0.0350573	-0.0248833	-0.0548286		-34.86	-0.00899506	-0.0121193	-0.0408707	-0.023735	-0.044857	-0.0580713		-34.86	0.0842419	0.00474358	0.0142155	-0.0696926	-0.107374	-0.047369		-34.86	-0.0269928	-0.00658417	-0.0840378	-0.07864	-0.0410767	-0.0766296
-34.76	-0.0363615	-0.0178757	-0.0292814	-0.0378876	-0.0459898	-0.02404		-34.86	0.0449753	0.00728595	-0.0189743	-0.0360337	-0.0258598	-0.0577583		-34.76	-0.00411224	-0.0111427	-0.0301285	-0.0129929	-0.0497398	-0.0567034		-34.76	0.0842419	-0.0011158	0.0112859	-0.0735989	-0.107374	-0.0444392		-34.76	-0.0308993	-0.00463128	-0.0898972	-0.0766871	-0.0410767	-0.078583
-34.66	-0.0256194	-0.0168992	-0.0243987	-0.0369111	-0.0352477	-0.0238417		-34.76	0.047905	-0.005409	-0.0160446	-0.0389631	-0.0287895	-0.0587349		-34.66	-0.00665092	-0.0175877	-0.0326672	-0.0194378	-0.0561848	-0.0512356		-34.66	0.0766239	-0.00404549	0.010309	-0.0726223	-0.110304	-0.0473691		-34.66	-0.0308988	-0.00931907	-0.0828668	-0.0805929	-0.0391237	-0.0746763
-34.56	-0.0285492	-0.0198289	-0.0253754	-0.0398408	-0.0381775	-0.0279465		-34.66	0.0508347	-0.00443256	-0.0228806	-0.0477523	-0.0317192	-0.067524		-34.56	-0.00508881	-0.0179787	-0.0271988	-0.0198288	-0.0565758	-0.0483056		-34.56	0.0725231	-0.00502205	0.00835598	-0.0696926	-0.107374	-0.0434629		-34.56	-0.0326577	-0.0134202	-0.0898969	-0.0835229	-0.0430295	-0.0717469
-34.46	-0.0285492	-0.0100633	-0.0175629	-0.0398408	-0.0342712	-0.0240402		-34.56	0.0420456	-0.00638592	-0.0316696	-0.0457994	-0.0385551	-0.0704536		-34.46	-0.00801849	-0.015049	-0.0145035	-0.0208054	-0.0438805	-0.0346339		-34.46	0.0764294	-0.0011158	0.00933254	-0.0657864	-0.107374	-0.0463926		-34.46	-0.035391	-0.00326359	-0.0869675	-0.0839139	-0.0459595	-0.0713559
-34.36	-0.0334315	-0.0149457	-0.0204921	-0.0447233	-0.0235286	-0.0172038		-34.46	0.0400925	-0.00931573	-0.0199509	-0.0370104	-0.0326958	-0.0724068		-34.36	0.00565338	-0.0111427	-0.0145035	-0.0227585	-0.0438805	-0.0375634		-34.36	0.0774059	-0.00599861	0.00933266	-0.068716	-0.112257	-0.0405331		-34.36	-0.0191807	-0.00267828	-0.08267	-0.0844997	-0.0358026	-0.0707706
-34.26	-0.0295258	-0.0110397	-0.0126801	-0.0447235	-0.0196228	-0.0191574		-34.36	0.0371628	-0.0100976	-0.0170212	-0.0389634	-0.0297661	-0.0753365		-34.26	0.00662994	-0.0148544	-0.0193863	-0.0120163	-0.0487633	-0.0336572		-34.26	0.0832653	-0.00599861	0.00972354	-0.0628567	-0.112257	-0.0401422		-34.26	-0.0211334	-0.000724792	-0.0762252	-0.0825462	-0.0449828	-0.0629578
-34.16	-0.0285494	-0.00420403	-0.0117037	-0.0398409	-0.0186465	-0.0220873		-34.26	0.041069	-0.0112691	-0.0131149	-0.0331044	-0.0258598	-0.0714302		-34.16	0.0183487	-0.0179787	-0.0193863	-0.0120163	-0.044857	-0.0434225		-34.16	0.0777969	-0.0056076	0.00542629	-0.0624657	-0.1021	-0.0444393		-34.16	-0.0221103	0.000251412	-0.0781783	-0.0776638	-0.0379523	-0.0639347
-34.06	-0.0324557	-0.0100632	-0.0117037	-0.0398407	-0.010834	-0.0279467		-34.16	0.0430222	0.00474727	-0.0111618	-0.0327131	-0.0239067	-0.0597115		-34.06	0.00858307	-0.0218849	-0.0291519	-0.0217819	-0.0526695	-0.0414697		-34.06	0.0832653	-0.00990486	0.00249684	-0.0667629	-0.106398	-0.0376033		-34.06	-0.0191804	-0.00267804	-0.079155	-0.0747339	-0.0498657	-0.0551454
-33.96	-0.0383141	-0.0198286	-0.0117028	-0.0496061	-0.0225518	-0.0338051		-34.06	0.0512257	0.00142694	-0.00100517	-0.0321271	-0.0254688	-0.0612736		-33.96	0.0105362	-0.0101662	-0.0174332	-0.0245171	-0.0565758	-0.0315098		-33.96	0.0764294	-0.00697517	0.000737906	-0.0735989	-0.109327	-0.0288146		-33.96	-0.00941443	-0.0046308	-0.0703659	-0.066921	-0.0371704	-0.0590513
-33.86	-0.0383147	-0.0100634	-0.0117034	-0.0496066	-0.0213774	-0.0318526		-33.96	0.047905	-0.00247955	-0.00432587	-0.0321274	-0.0229301	-0.0645943		-33.86	0.0107307	-0.00918961	-0.0125504	-0.0266647	-0.051693	-0.0356104		-33.86	0.0734997	-0.00990486	0.00542629	-0.0765285	-0.100538	-0.0327207		-33.86	-0.0133208	-0.00853717	-0.0742718	-0.0708274	-0.0352169	-0.0610045
-33.76	-0.0383146	-0.0100632	-0.0117033	-0.0496063	-0.0245054	-0.0338056		-33.86	0.0439987	0.00142658	-0.00823212	-0.0211908	-0.0287895	-0.0587349		-33.76	0.00662994	-0.00235367	0.000144958	-0.023735	-0.0429039	-0.0356103		-33.76	0.0832653	-0.011858	0.00444984	-0.0784817	-0.104445	-0.0278378		-33.76	-0.00746202	0.00318098	-0.0723188	-0.0688748	-0.0332639	-0.0512395
-33.66	-0.0383158	-0.0100634	-0.0117044	-0.0496066	-0.0186472	-0.0181818		-33.76	0.0420456	0.00337923	-0.0101852	-0.032128	-0.0248833	-0.060688		-33.66	0.0163956	-0.00821304	0.000144958	-0.0198288	-0.044857	-0.0307275		-33.66	0.0725231	-0.0186939	0.0093323	-0.075552	-0.105421	-0.0288146		-33.66	-0.0113677	-0.0026778	-0.0664599	-0.064968	-0.0313113	-0.0512389
-33.56	-0.0383145	-0.0237348	-0.025375	-0.063278	-0.0323178	-0.0318524		-33.66	0.0459518	0.0092392	-0.00627899	-0.0243149	-0.0170708	-0.0528755		-33.56	0.0115128	-0.00137711	-0.00473785	-0.0129929	-0.0485687	-0.0283834		-33.56	0.0715466	-0.0138111	0.0034734	-0.0706692	-0.0946789	-0.0346736		-33.56	-0.0133208	-0.0026778	-0.0703658	-0.0610617	-0.0371703	-0.0512389
-33.46	-0.0406568	-0.0174868	-0.0191267	-0.05703	-0.035835	-0.0353696		-33.56	0.0400925	0.00572371	-0.00237274	-0.0278304	-0.0170708	-0.0528755		-33.46	0.0197163	-0.00489235	0.0073719	-0.0165081	-0.0532551	-0.0317039		-33.46	0.0695934	-0.00599861	0.00249708	-0.0667629	-0.102491	-0.0454155		-33.46	-0.00453186	-0.0056076	-0.0723188	-0.0620384	-0.0332639	-0.0444031
-33.36	-0.0422213	-0.0159228	-0.0136569	-0.0515597	-0.0245059	-0.0220873		-33.46	0.0541553	0.0180278	-2.86102e-05	-0.0252919	-0.00496101	-0.0552197		-33.36	0.0144424	-0.00430679	0.00405121	-0.0198288	-0.0526695	-0.0248684		-33.36	0.07057	-0.0147877	0.00484061	-0.0775051	-0.11128	-0.0372125		-33.36	-0.00550902	-0.000725389	-0.0732954	-0.0630156	-0.0244749	-0.0442091
-33.26	-0.0363616	-0.0217818	-0.00193775	-0.0562438	-0.0303649	-0.0279464		-33.36	0.056694	0.00728631	0.00172806	-0.030174	-0.00320435	-0.0460396		-33.26	0.0251846	-0.00333023	0.00307465	-0.0208054	-0.0477867	-0.03561		-33.26	0.0631485	-0.0183029	0.00640273	-0.0693016	-0.114796	-0.0376036		-33.26	0.000742197	-0.0042398	-0.0781786	-0.06653	-0.0254519	-0.0508478
-33.16	-0.042221	-0.016701	-0.005844	-0.0632784	-0.0342711	-0.0318526		-33.26	0.0459518	0.000450373	-0.000419617	-0.0389631	-0.0151176	-0.0509224		-33.16	0.0105362	-0.0140724	-0.00571442	-0.0256882	-0.0526695	-0.0209621		-33.16	0.0725231	-0.0011158	0.000543594	-0.0696926	-0.103468	-0.0278378		-33.16	-0.00843787	-0.00951362	-0.0836465	-0.0620382	-0.0250604	-0.0502622
-33.06	-0.0314786	-0.0188522	-0.00682044	-0.0583954	-0.0352476	-0.032829		-33.16	0.0430222	-0.00247979	-0.00725555	-0.0360339	-0.0180473	-0.0577583		-33.06	0.00955963	-0.0130959	0.00502777	-0.0247116	-0.0419273	-0.0219384		-33.06	0.0725231	-0.0011158	0.00151992	-0.0743809	-0.109327	-0.0276434		-33.06	0.000350595	-0.00853765	-0.0732954	-0.0610622	-0.0283811	-0.0492862
-32.96	-0.0324556	-0.0081104	-0.00662243	-0.0535129	-0.0342714	-0.0318528		-33.06	0.0459518	0.00337934	-0.00627899	-0.0262685	-0.0033989	-0.0470161		-32.96	0.00858307	-0.00625992	0.00795746	-0.0276413	-0.044857	-0.0141261		-32.96	0.0774059	0.00884438	-0.00433922	-0.0765285	-0.104445	-0.0346737		-32.96	-0.00355506	-0.0143964	-0.0723191	-0.0571554	-0.0195924	-0.055145
-32.86	-0.0334328	-0.01104	-0.00096214	-0.0544894	-0.0313424	-0.0250176		-32.96	0.0459518	-0.005409	-0.000419617	-0.0291975	-0.0033989	-0.045063		-32.86	0.0163956	-0.00625992	0.0118637	-0.0178757	-0.044857	-0.0121732		-32.86	0.0832653	0.00181389	0.00640261	-0.0706692	-0.0993671	-0.0297911		-32.86	-0.00453246	0.000251174	-0.0664594	-0.0561796	-0.0234983	-0.0541693
-32.76	-0.0510098	-0.0227584	-0.00877345	-0.0681609	-0.0450131	-0.0328289		-32.86	0.0391159	-0.00130844	0.00251007	-0.0340805	-0.0102348	-0.0538521		-32.76	0.0183487	-0.00625992	0.0235825	-0.0178757	-0.044857	-0.0160791		-32.76	0.0776005	0.0066967	0.000543594	-0.0716457	-0.101515	-0.0336971		-32.76	0.00132775	0.000252008	-0.0615771	-0.0620382	-0.0244753	-0.0502622
-32.66	-0.0555038	-0.0116274	-0.00740814	-0.0667956	-0.0338821	-0.0322418		-32.76	0.03228	-0.00345647	-0.00432587	-0.0252918	-0.0170708	-0.0489693		-32.66	0.0242081	-0.00430679	0.0196762	-0.0159225	-0.0468102	-0.0121726		-32.66	0.07057	0.00279045	0.00347304	-0.0618801	-0.105421	-0.0366269		-32.66	0.00230384	0.00239921	-0.0654829	-0.0552027	-0.0166624	-0.047333
-32.56	-0.0480804	-0.00811005	-0.00975037	-0.0691376	-0.0362244	-0.0259933		-32.66	0.0324745	-0.00208879	0.00641632	-0.0239241	-0.0160942	-0.0499458		-32.56	0.0222549	-0.0101662	0.0130348	-0.00811005	-0.044857	-0.0180322		-32.56	0.0793591	0.00962639	-0.00140953	-0.0628567	-0.108351	-0.0376034		-32.56	0.00347471	0.00122786	-0.0547407	-0.0532498	-0.0156858	-0.0512395
-32.46	-0.0529624	-0.0129926	-0.00486672	-0.0603483	-0.0411063	-0.0308753		-32.56	0.0404835	-0.00736237	0.00583076	-0.0291977	-0.0166798	-0.0368595		-32.46	0.0222549	-0.00235367	0.0196762	-0.00811005	-0.0409508	-0.022915		-32.46	0.0725231	0.00864983	0.00542629	-0.0696926	-0.103468	-0.0405332		-32.46	0.00230455	-0.00658369	-0.0488818	-0.0532489	-0.0137331	-0.0610042
-32.36	-0.0392917	-0.0149463	-0.00291479	-0.0564426	-0.0391544	-0.0289234		-32.46	0.041069	0.00337946	0.00251007	-0.0184559	-0.0200005	-0.0421333		-32.36	0.0271378	-0.00528336	0.0167465	-0.0168991	-0.0438805	-0.0147113		-32.36	0.0695934	0.00572014	0.00581706	-0.0628567	-0.108351	-0.0362359		-32.36	-0.00121105	-0.0159587	-0.0527875	-0.0567645	-0.0137327	-0.0508479
-32.26	-0.0431976	-0.0110399	-0.00291443	-0.0623018	-0.0438385	-0.0230637		-32.36	0.0459518	0.00240302	0.00153351	-0.0194323	-0.020977	-0.0411568		-32.26	0.0208874	-0.00762749	0.00932503	-0.0126019	-0.051302	-0.0121729		-32.26	0.0777969	0.0139236	0.00152016	-0.0644188	-0.10796	-0.0405331		-32.26	-0.00160229	-0.00658429	-0.0570849	-0.0571557	-0.0133418	-0.049286
-32.16	-0.0471032	-0.0129926	0.00489879	-0.0603483	-0.048919	-0.0269692		-32.26	0.056694	0.00338018	0.00251007	-0.0290028	-0.00632858	-0.0421333		-32.16	0.0163956	-0.00821304	0.0216293	-0.0100632	-0.0487633	-0.023891		-32.16	0.0754528	0.0115795	-0.000433087	-0.0569973	-0.112257	-0.0385801		-32.16	0.0120689	-0.00267875	-0.058647	-0.0395783	-0.0117797	-0.0356148
-32.06	-0.045151	-0.00322735	0.000991583	-0.0583955	-0.0372012	-0.025017		-32.16	0.0420456	0.000450015	0.00153351	-0.0233384	-0.0248833	-0.0509224		-32.06	0.0144424	-0.0140724	0.00991058	-0.0264702	-0.0643883	-0.0227206		-32.06	0.0676403	0.0174389	0.00835586	-0.0609035	-0.100538	-0.027838		-32.06	-0.00355506	-0.0143964	-0.0449755	-0.0501249	-0.00474954	-0.0453794
-31.96	-0.0494463	-0.00674462	-0.00838494	-0.0677722	-0.0368121	-0.0246279		-32.06	0.0391159	-0.00443256	0.0044632	-0.028221	-0.0180473	-0.0440865		-31.96	0.0163956	-0.00235367	0.0118637	-0.0276413	-0.0546227	-0.0356097		-31.96	0.0764294	0.0184155	0.00659728	-0.059927	-0.0995617	-0.0190489		-31.96	-0.00843859	-0.00756121	-0.056694	-0.0561795	-0.0176392	-0.0502629
-31.86	-0.0568689	-0.0110395	-0.00291383	-0.0681608	-0.0411066	-0.0152506		-31.96	0.0342331	-0.00443316	0.00934601	-0.0321279	-0.0229301	-0.0489693		-31.86	0.00467682	-0.0140724	0.000144958	-0.0374069	-0.0643883	-0.0238919		-31.86	0.0852184	0.0154858	-0.00140941	-0.0667629	-0.102491	-0.0200253		-31.86	-0.00550795	-0.0163493	-0.0459522	-0.0493426	-0.0108036	-0.0473323
-31.76	-0.0558927	-0.0120163	-0.007797	-0.0535126	-0.0459898	-0.0142744		-31.86	0.0400925	-0.0141981	0.00934601	-0.0340803	-0.0170708	-0.0392036		-31.76	0.0163956	-0.0121193	0.01577	-0.0315475	-0.0690765	-0.0352192		-31.76	0.0783825	0.010603	0.00249636	-0.0618801	-0.0956554	-0.0161194		-31.76	-0.00609422	-0.00521684	-0.0527875	-0.0479758	-0.019592	-0.0479186
-31.66	-0.0490568	0.000678658	-0.00682044	-0.0505832	-0.0450132	-0.0132978		-31.76	0.0244675	-0.00248015	0.00348663	-0.0301749	-0.0287895	-0.045063		-31.66	0.00897408	-0.00977516	0.0103016	-0.038969	-0.0679035	-0.0326811		-31.66	0.0822887	0.0223217	-0.00394821	-0.0540676	-0.0937023	-0.0225639		-31.66	-0.0123439	-0.0173259	-0.0533733	-0.0561786	-0.0182247	-0.0549502
-31.56	-0.0471039	0.0026319	0.000991821	-0.0525362	-0.0411072	-0.00939178		-31.66	0.0264206	-0.00736237	0.00739288	-0.0272446	-0.020977	-0.0419388		-31.56	0.0134659	-0.00528336	0.0226059	-0.0344772	-0.0634117	-0.0287741		-31.56	0.0817032	0.0178299	0.00737929	-0.0585594	-0.0981941	-0.0210021		-31.56	-0.00648522	-0.0173266	-0.0596235	-0.0542262	-0.026428	-0.0561221
-31.46	-0.0363622	0.0125958	0.0117335	-0.0574192	-0.0323186	-0.0006032		-31.56	0.025444	-0.0108778	0.0103226	-0.0288069	-0.0160942	-0.0401802		-31.46	0.00174713	-0.0130959	0.0206528	-0.0364304	-0.0712242	-0.0375631		-31.46	0.0766239	0.0232983	-0.000432849	-0.0589504	-0.0888195	-0.0190486		-31.46	-0.0142974	-0.0114669	-0.06353	-0.0542258	-0.0108032	-0.0522155
-31.36	-0.0383153	0.00360847	-0.00076342	-0.0554659	-0.038178	-0.00646257		-31.46	0.0336475	-0.00833941	0.00797844	-0.0282216	-0.0196095	-0.0378361		-31.36	-0.0109482	-0.0199318	0.0138168	-0.054985	-0.0643883	-0.0365871		-31.36	0.0793591	0.0154858	-0.00531566	-0.0648098	-0.0946789	-0.0239315		-31.36	-0.0152744	-0.0190853	-0.0615768	-0.057156	-0.0166626	-0.0551456
-31.26	-0.0471034	-0.003227	-0.0107265	-0.0728452	-0.0372005	-0.00939131		-31.36	0.0303268	-0.0239637	0.00739288	-0.0282209	-0.0033989	-0.0352974		-31.26	-0.000205994	-0.0209084	0.00893402	-0.0403366	-0.0634117	-0.051235		-31.26	0.0744762	0.0195866	0.00152004	-0.0716457	-0.101515	-0.0268613		-31.26	-0.00941467	-0.0163498	-0.0625535	-0.0610619	-0.0234987	-0.0492859
-31.16	-0.0422207	-0.00420392	1.56164e-05	-0.0652314	-0.036224	-0.010368		-31.26	0.0186081	-0.0151751	-0.00237274	-0.0350573	-0.0139465	-0.0411568		-31.16	-0.00899506	-0.0179787	0.00795746	-0.0491257	-0.0780602	-0.0522121		-31.16	0.0715466	0.0272045	0.00249636	-0.0636387	-0.0935078	-0.0169013		-31.16	-0.00922024	-0.0153733	-0.0684128	-0.0659448	-0.0195923	-0.0541688
-31.06	-0.0295258	0.00849128	0.000991821	-0.0583956	-0.0235291	0.00350189		-31.16	0.0168495	-0.0102923	0.00641632	-0.0360339	-0.0180473	-0.0343208		-31.06	-0.0146599	-0.0189552	0.0128403	-0.0540085	-0.0712242	-0.056118		-31.06	0.0822887	0.0281811	-0.00726891	-0.0696926	-0.0956554	-0.0239315		-31.06	-0.011368	-0.0202563	-0.0537641	-0.0571558	-0.0147092	-0.0551455
-30.96	-0.0334325	0.00458503	0.00294447	-0.0525362	-0.0215764	0.00232649		-31.06	0.0147018	-0.0145893	0.00739288	-0.0395489	-0.00730515	-0.0333443		-30.96	-0.0216904	-0.0130959	0.0186996	-0.0501022	-0.0770836	-0.0522118		-30.96	0.0725231	0.0184155	-0.0101984	-0.0657864	-0.0858898	-0.0170953		-30.96	-0.0103918	-0.0212332	-0.0527878	-0.0561796	-0.0137329	-0.0541693
-30.86	-0.046127	0.00556207	-0.00584376	-0.0496061	-0.0303646	-0.00450861		-30.96	0.0209522	-0.00931573	0.00778389	-0.0428698	-0.0127735	-0.0388126		-30.86	-0.0119247	-0.0189552	0.00815201	-0.0540085	-0.0809898	-0.054165		-30.86	0.0695934	0.00962639	-0.0166435	-0.068716	-0.0927258	-0.0176811		-30.86	-0.0113673	-0.0202556	-0.0576708	-0.070827	-0.018616	-0.0551448
-30.76	-0.0445633	0.00399756	0.00235748	-0.0531237	-0.031929	-0.0119324		-30.86	0.0176315	-0.00638592	0.0044632	-0.0329095	-0.0141411	-0.0304146		-30.76	-0.0138779	-0.0209084	0.00307465	-0.0579147	-0.0790367	-0.0541651		-30.76	0.0631485	0.00513458	-0.00336277	-0.0732079	-0.0894051	-0.0180722		-30.76	-0.0103914	-0.0212327	-0.058647	-0.0620385	-0.0293578	-0.0541688
-30.66	-0.045151	0.0143507	-0.00096154	-0.0388644	-0.0313418	-0.00157952		-30.76	0.016655	-0.00247943	0.0132523	-0.0418929	-0.00730515	-0.0372505		-30.66	-0.0138779	-0.0248146	0.0206528	-0.046196	-0.0790367	-0.0594387		-30.66	0.0725231	0.0125561	-0.00238645	-0.0657864	-0.0897961	-0.0190489		-30.66	-0.0221097	-0.0173261	-0.0576705	-0.0686796	-0.0186156	-0.0658872
-30.56	-0.0496442	0.0098573	0.00431085	-0.0492171	-0.0221632	-0.00607276		-30.66	0.0186081	-0.0112686	0.00153351	-0.0448227	-0.00925827	-0.0352974		-30.56	-0.0183697	-0.0261822	0.016161	-0.0526409	-0.0835285	-0.0512353		-30.56	0.0676403	0.0135326	-0.00336242	-0.0648098	-0.0946789	-0.0278375		-30.56	-0.0142976	-0.0231858	-0.065483	-0.0757104	-0.0303344	-0.0580751
-30.46	-0.0441746	0.011421	0.00196803	-0.0535128	-0.0252842	-0.00450933		-30.56	0.0156784	-0.013222	-0.0033493	-0.0370104	-0.00242233	-0.0382271		-30.46	-0.0246201	-0.0296974	0.0138168	-0.0538139	-0.076107	-0.0580709		-30.46	0.0529919	-0.0011158	-0.000433445	-0.075552	-0.0956554	-0.017096		-30.46	-0.0123439	-0.0270915	-0.0518112	-0.0757098	-0.0322876	-0.065887
-30.36	-0.0490562	0.000679255	-0.00877297	-0.0583951	-0.0372001	-0.0152503		-30.46	0.00981903	-0.00833881	0.00641632	-0.0418929	-0.00828171	-0.0304146		-30.36	-0.0334091	-0.0365334	0.0167465	-0.0579147	-0.083725	-0.049868		-30.36	0.0637341	0.00962639	0.00640273	-0.0628567	-0.0888195	-0.014166		-30.36	-0.0197659	-0.0306072	-0.0604055	-0.0772724	-0.0311162	-0.0694027
-30.26	-0.0510103	-0.00205255	0.00294483	-0.0564425	-0.0254823	-0.0132982		-30.36	0.00298309	-0.0132217	-0.000419617	-0.0409164	-0.0151176	-0.0352974		-30.26	-0.0193462	-0.0283298	0.0112782	-0.0594769	-0.0903645	-0.0502588		-30.26	0.0619755	0.00864983	0.00171471	-0.0696926	-0.0800304	-0.0180721		-30.26	-0.0100005	-0.0286543	-0.0533731	-0.0714133	-0.0358026	-0.0682318
-30.16	-0.0431979	-0.00713384	0.000991583	-0.0583957	-0.0274355	-0.00157952		-30.26	0.0137253	-0.019081	-0.0033493	-0.0487288	-0.00632858	-0.0331497		-30.16	-0.0197372	-0.0287209	0.00502777	-0.046196	-0.0868492	-0.056118		-30.16	0.0647106	0.00279045	-0.00394857	-0.0657864	-0.0858898	-0.0225642		-30.16	-0.0133209	-0.0241623	-0.0514202	-0.0669212	-0.022131	-0.0649109
-30.06	-0.042221	0.00165558	0.00587475	-0.0632782	-0.032318	-0.00450885		-30.16	0.00786591	-0.0171281	-0.00530243	-0.0409166	-0.0141411	-0.0421333		-30.06	-0.0295029	-0.0345802	0.00893402	-0.0501022	-0.082943	-0.0453761		-30.06	0.0660782	0.0178299	-0.0043391	-0.0644188	-0.0845222	-0.0210017		-30.06	-0.0221099	-0.0270919	-0.0606003	-0.0698508	-0.0215454	-0.0678405
-29.96	-0.0422206	-0.00420392	0.00509691	-0.0535127	-0.022552	-0.00060225		-30.06	5.34058e-05	-0.0181049	-0.00920868	-0.0418934	-0.00632858	-0.0343208		-29.96	-0.0246201	-0.023838	0.00991058	-0.054985	-0.0819664	-0.0541646		-29.96	0.0637341	0.0115795	-0.00433969	-0.0667629	-0.0829601	-0.0151429		-29.96	-0.0123451	-0.031781	-0.0557173	-0.0698516	-0.0264281	-0.0678413
-29.86	-0.0344093	0.00360835	0.0117333	-0.0457004	-0.0245063	0.00134969		-29.96	-0.00482941	-0.0167373	0.000751495	-0.0405258	-0.00730515	-0.0392036		-29.86	-0.0373154	-0.0228615	0.0108871	-0.0637741	-0.0848961	-0.0502592		-29.86	0.0598278	0.0213451	-0.0141044	-0.0667629	-0.081007	-0.0249078		-29.86	-0.0228912	-0.0446693	-0.0537646	-0.0659438	-0.0244753	-0.0776054
-29.76	-0.0490568	-0.00713348	0.00099206	-0.0564423	-0.0352476	0.0023272		-29.86	-0.00541496	-0.019081	-0.00100517	-0.0389632	0.0077343	-0.0300236		-29.76	-0.0255966	-0.0189552	0.0147934	-0.0501022	-0.0770836	-0.0522116		-29.76	0.0578747	0.0107975	-0.0160583	-0.0773106	-0.0849133	-0.0131897		-29.76	-0.0260164	-0.0309983	-0.069389	-0.0620385	-0.0264279	-0.0795594
-29.66	-0.042221	0.00556171	0.0136873	-0.0535127	-0.0225524	-0.0013808		-29.76	-0.000728607	-0.0190816	0.00251007	-0.0370107	0.00148392	-0.036274		-29.66	-0.031456	-0.0267677	0.0167465	-0.061821	-0.0848961	-0.06393		-29.66	0.0617809	0.0174389	-0.0121517	-0.0667629	-0.0829601	-0.0170956		-29.66	-0.0172278	-0.0358816	-0.0576705	-0.0669218	-0.0225219	-0.0707709
-29.56	-0.0498353	-0.00127411	0.00685108	-0.0466766	-0.0254823	-0.0093919		-29.66	-0.00580597	-0.0145893	0.00251007	-0.0434551	0.00656128	-0.0401802		-29.56	-0.0431747	-0.0267677	0.0069809	-0.0735397	-0.0848961	-0.0668602		-29.56	0.0676403	0.00767326	0.00444961	-0.0667629	-0.0876484	-0.0161192		-29.56	-0.0211332	-0.0417402	-0.052788	-0.0630147	-0.0234988	-0.0746763
-29.46	-0.0627292	-0.0129931	0.00880396	-0.0533144	-0.0215763	-0.00743902		-29.56	-0.0122509	-0.0161518	-0.00198174	-0.0321277	-0.00105476	-0.0407658		-29.46	-0.0468864	-0.0257912	0.00209808	-0.0647507	-0.0936852	-0.0688136		-29.46	0.07057	0.0184155	0.00444961	-0.0540676	-0.0780773	-0.0161192		-29.46	-0.0191804	-0.0436937	-0.0469282	-0.0649682	-0.0176389	-0.0785829
-29.36	-0.0603858	-0.0106504	0.00333488	-0.0521467	-0.0289985	-0.0129081		-29.46	-0.0106888	-0.0073626	0.00739288	-0.0350573	0.010273	-0.0411568		-29.36	-0.0402451	-0.0316505	0.0118637	-0.07061	-0.0878258	-0.0658834		-29.36	0.0647106	0.0184155	0.00542629	-0.0560207	-0.0780773	-0.0210018		-29.36	-0.02211	-0.0407639	-0.0508347	-0.0628204	-0.0215454	-0.0795593
-29.26	-0.0558929	-0.00615716	0.00587463	-0.0476534	-0.01474	-0.0103683		-29.36	-0.00775909	-0.0161513	0.00641632	-0.0321273	0.00343704	-0.0323677		-29.26	-0.0373154	-0.0353622	0.00307465	-0.0743217	-0.0966148	-0.0764313		-29.26	0.0695934	0.0232983	-0.00492477	-0.0433254	-0.0771008	-0.01651		-29.26	-0.0211338	-0.0417408	-0.0420454	-0.0649685	-0.0225217	-0.0707706
-29.16	-0.060776	-0.00713372	0.0166166	-0.0427706	-0.0157168	-0.00939202		-29.26	-0.0204544	-0.0122458	-0.00627899	-0.0301749	0.000507355	-0.0411568		-29.16	-0.047081	-0.0423927	0.0128403	-0.0813522	-0.101303	-0.0801408		-29.16	0.0651016	0.0188065	-0.00512123	-0.0478172	-0.0835457	-0.0229549		-29.16	-0.0221095	-0.0368571	-0.0469285	-0.0678973	-0.0176393	-0.0776057
-29.06	-0.0607755	-0.00127399	0.00685143	-0.0525359	-0.0106351	-0.0191572		-29.16	-0.0126419	-0.00150323	0.00543976	-0.0299799	0.00246048	-0.0274849		-29.06	-0.055479	-0.0371189	0.00561333	-0.0780315	-0.110872	-0.083462		-29.06	0.0656872	0.00962639	-0.00824559	-0.0569973	-0.0868664	-0.0229551		-29.06	-0.0279692	-0.0466231	-0.0459516	-0.0600852	-0.026428	-0.0717467
-28.96	-0.064293	-0.00947607	0.0091933	-0.0462879	-0.0192338	-0.0129091		-29.06	-0.0136185	-0.00833869	0.00641632	-0.0340803	0.00343704	-0.0323677		-28.96	-0.0529404	-0.0404396	0.0108871	-0.0813522	-0.098568	-0.0957656		-28.96	0.0590458	0.0154858	-0.0121517	-0.053091	-0.0829601	-0.0210018		-28.96	-0.0197659	-0.0403728	-0.05064	-0.0675068	-0.0213507	-0.0733089
-28.86	-0.0549159	-0.0129929	0.00685167	-0.0466766	-0.0215755	-0.0132976		-28.96	-0.0106888	-0.0122457	-0.00627899	-0.034081	0.000507355	-0.0411568		-28.86	-0.0691509	-0.0468845	-0.00532341	-0.0936565	-0.114779	-0.0834622		-28.86	0.0617809	0.00962639	-0.00433981	-0.0589504	-0.0927258	-0.019049		-28.86	-0.0289462	-0.0436938	-0.0553262	-0.0669215	-0.026037	-0.0824893
-28.76	-0.0480809	-0.00029779	0.019546	-0.0496066	-0.0186467	-0.00646257		-28.86	-0.014595	-0.0128307	0.00543976	-0.0385723	0.00636673	-0.03022		-28.76	-0.062706	-0.0365334	0.00307465	-0.0813522	-0.118099	-0.0776025		-28.76	0.0754528	0.0135326	-0.00297153	-0.0550442	-0.081007	-0.0254935		-28.76	-0.0289459	-0.0444756	-0.0488818	-0.0766869	-0.0254519	-0.0785828
-28.66	-0.0627285	-0.0110396	0.00412023	-0.0505828	-0.0332943	-0.0211102		-28.76	-0.0112743	-0.0171283	0.000947952	-0.0428699	-0.00398445	-0.0319767		-28.66	-0.0666122	-0.0384865	-0.000831604	-0.0891647	-0.11224	-0.0863911		-28.66	0.0670547	0.010994	-0.000433445	-0.0575829	-0.0874519	-0.0249083		-28.66	-0.0373435	-0.0579505	-0.0547409	-0.0792251	-0.0293579	-0.0858092
-28.56	-0.0549161	-0.0110397	0.00099206	-0.0408173	-0.0254819	-0.0160291		-28.66	-0.00971222	-0.0141984	0.00563431	-0.0340806	-0.00437546	-0.0323677		-28.56	-0.0754013	-0.0531349	-0.00962067	-0.103813	-0.121029	-0.0854151		-28.56	0.0695934	0.0115795	-0.0062921	-0.0609035	-0.0771008	-0.0249078		-28.56	-0.0336345	-0.045647	-0.05142	-0.0708278	-0.0279901	-0.0844425
-28.46	-0.0510107	-0.00322759	0.0166162	-0.0427707	-0.0215765	-0.019158		-28.56	-0.00756454	-0.0151752	-0.00237274	-0.0331043	0.010273	-0.0216255		-28.46	-0.078331	-0.046299	-0.0125504	-0.0969772	-0.114193	-0.0795555		-28.46	0.0676403	0.0107975	-0.00336289	-0.0726223	-0.0771008	-0.0317442		-28.46	-0.028946	-0.0475999	-0.0527878	-0.0786401	-0.0137329	-0.0863954
-28.36	-0.0523757	-0.00576782	0.00431073	-0.0511703	-0.0299758	-0.0177916		-28.46	5.34058e-05	-0.025722	-0.0033493	-0.0389628	0.0104675	-0.0265083		-28.36	-0.0724716	-0.0521584	-0.0086441	-0.106743	-0.123959	-0.0795562		-28.36	0.0666637	0.00279045	-0.00824583	-0.0646152	-0.0937023	-0.0366271		-28.36	-0.0201567	-0.04467	-0.0449753	-0.0718039	-0.0176392	-0.0932311
-28.26	-0.0578461	-0.0139694	1.52588e-05	-0.042572	-0.0205994	-0.020134		-28.36	-0.00971222	-0.0157607	-0.0033493	-0.037596	0.00343704	-0.0323677		-28.26	-0.0673943	-0.0365334	-0.00278473	-0.102837	-0.110287	-0.0893211		-28.26	0.0715466	0.0115795	-0.00238609	-0.0569973	-0.0849133	-0.0424862		-28.26	-0.0279696	-0.0524828	-0.0459515	-0.0639918	-0.00689662	-0.0873721
-28.16	-0.052963	-0.0208055	0.00489831	-0.050583	-0.0274351	-0.0211103		-28.26	-0.00248528	-0.0132222	-0.00588799	-0.0350575	0.000898361	-0.0349064		-28.16	-0.078331	-0.047081	-0.00278473	-0.0977592	-0.114193	-0.0824853		-28.16	0.0656872	0.0174389	-0.00394845	-0.0609035	-0.0798359	-0.0342828		-28.16	-0.0328517	-0.0534587	-0.0439988	-0.0794215	-0.0147096	-0.0961604
-28.06	-0.057846	-0.00811005	0.009781	-0.0398407	-0.0264586	-0.022087		-28.16	-0.00189972	-0.0190809	0.000556946	-0.03701	0.00734329	-0.0284615		-28.06	-0.0734482	-0.0472755	-0.0123558	-0.0979538	-0.10931	-0.087368		-28.06	0.0738907	0.0100174	-0.0129337	-0.0644188	-0.0884285	-0.0385799		-28.06	-0.0387117	-0.0534593	-0.058647	-0.0864526	-0.0195922	-0.0981141
-27.96	-0.0607753	-0.014946	0.012711	-0.0330048	-0.0332942	-0.0230632		-28.06	-0.0116653	-0.0190818	-0.0111618	-0.0311515	-0.00437546	-0.0401802		-27.96	-0.078331	-0.0580177	-0.0242691	-0.108696	-0.114975	-0.0852206		-27.96	0.0656872	0.0115795	-0.0248469	-0.0569973	-0.0927258	-0.0434626		-27.96	-0.0348048	-0.0534587	-0.0547409	-0.0825458	-0.0215454	-0.10202
-27.86	-0.0480806	-0.00420415	0.00978076	-0.0300754	-0.0370027	-0.0123216		-27.96	5.34058e-05	-0.0249405	0.0044632	-0.0370102	0.0112495	-0.0245552		-27.86	-0.0851669	-0.0609474	-0.0174332	-0.10186	-0.113216	-0.10104		-27.86	0.0588512	0.000837326	-0.0219176	-0.0677395	-0.0858898	-0.0366269		-27.86	-0.0392975	-0.0599045	-0.0605998	-0.0733665	-0.0156856	-0.0986999
-27.76	-0.0412447	-0.00595874	0.0127103	-0.0271456	-0.0313418	-0.0132983		-27.86	-0.00580597	-0.00931585	-0.00139618	-0.0221676	0.00148392	-0.0351028		-27.76	-0.0900497	-0.0599709	-0.0164566	-0.114555	-0.127865	-0.0938132		-27.76	0.0695934	0.00376701	-0.0180111	-0.0648098	-0.0927258	-0.0413151		-27.76	-0.0504304	-0.0601007	-0.0572797	-0.0825464	-0.0221311	-0.10788
-27.66	-0.0461267	-0.00420356	0.00587523	-0.0242155	-0.0225519	-0.014274		-27.76	0.00981903	-0.0181043	0.0044632	-0.0262678	0.00148392	-0.0265083		-27.66	-0.0925884	-0.0527439	-0.0189953	-0.109282	-0.120638	-0.0996723		-27.66	0.0590458	-0.00209236	-0.0219173	-0.0706692	-0.0927258	-0.0424862		-27.66	-0.0426177	-0.0651778	-0.0516168	-0.0903586	-0.0320932	-0.115692
-27.56	-0.0373385	-0.00322735	0.0158384	-0.0232393	-0.0215762	-0.0191576		-27.66	-0.00287628	-0.0220108	0.00543976	-0.0360336	0.00246048	-0.029438		-27.56	-0.0886822	-0.0625095	-0.0189953	-0.113188	-0.126497	-0.0912744		-27.56	0.0578747	0.00376701	-0.0150816	-0.0648098	-0.0985851	-0.0454161		-27.56	-0.0521889	-0.0563889	-0.0606	-0.087429	-0.0274045	-0.110809
-27.46	-0.0437844	-0.00576782	0.00235814	-0.0257797	-0.0241159	-0.0275567		-27.56	0.00102997	-0.0177135	0.00153351	-0.0356426	-0.00144577	-0.0392036		-27.46	-0.0900497	-0.0541115	-0.022316	-0.120415	-0.127865	-0.0990869		-27.46	0.054945	0.00474358	-0.0131282	-0.0677395	-0.0956554	-0.0571345		-27.46	-0.04711	-0.0618576	-0.0557175	-0.0889915	-0.0166626	-0.111201
-27.36	-0.045151	-0.00713372	0.0107572	-0.0271456	-0.0215762	-0.0140765		-27.46	0.00728035	-0.0190814	-0.00862312	-0.0389636	-0.00105476	-0.0349064		-27.36	-0.0880966	-0.0560646	-0.0242691	-0.116508	-0.123959	-0.0990875		-27.36	0.0471325	-0.00189781	-0.00922263	-0.0638332	-0.0937023	-0.0454162		-27.36	-0.0533597	-0.062248	-0.0553265	-0.0932882	-0.0162716	-0.108856
-27.26	-0.0412444	-0.00713336	0.00099194	-0.0271453	-0.0157164	-0.0250167		-27.36	0.00903702	-0.0138075	-0.00725555	-0.0278304	-0.00437546	-0.036274		-27.26	-0.0841904	-0.046299	-0.0145035	-0.106743	-0.120052	-0.108852		-27.26	0.0608044	-0.00502205	-0.00687802	-0.059927	-0.0897961	-0.0469781		-27.26	-0.0416415	-0.0661547	-0.051811	-0.0971949	-0.0166624	-0.106903
-27.16	-0.0353852	-0.0129931	0.000991762	-0.0279238	-0.0254822	-0.0211106		-27.26	0.00728035	-0.0268934	-0.00784111	-0.0409162	0.00597572	-0.0310001		-27.16	-0.0830193	-0.0599709	-0.0281754	-0.121197	-0.118099	-0.099087		-27.16	0.0533829	-0.00267792	-0.0150815	-0.0575829	-0.0874519	-0.0415096		-27.16	-0.0484771	-0.0671309	-0.0498581	-0.0989531	-0.0205688	-0.117645
-27.06	-0.0435866	-0.00479114	0.00919354	-0.0326155	-0.0329055	-0.0226744		-27.16	0.00981903	-0.0220108	-0.00530243	-0.0477524	-0.00828171	-0.0323677		-27.06	-0.0900497	-0.0521584	-0.0348167	-0.118462	-0.114193	-0.10397		-27.06	0.0588512	0.000837326	-0.0107843	-0.0665684	-0.0917492	-0.0313531		-27.06	-0.037735	-0.0720139	-0.0508347	-0.0913353	-0.0215454	-0.108856
-26.96	-0.0500329	-0.0100632	0.0156409	-0.0242158	-0.0284112	-0.0318521		-27.06	-0.000923157	-0.0169342	-0.0160446	-0.0321281	-0.00925827	-0.0431099		-26.96	-0.0910263	-0.0421982	-0.031105	-0.109673	-0.119858	-0.100063		-26.96	0.0592422	-0.000724792	-0.0178168	-0.0634422	-0.0823746	-0.0376036		-26.96	-0.0426182	-0.0671314	-0.0557172	-0.0805935	-0.026428	-0.10788
-26.86	-0.0402684	0.00165522	0.0156398	-0.0242161	-0.022553	-0.0220876		-26.96	0.0127487	-0.0278702	-0.00432587	-0.041893	-0.00535202	-0.0341263		-26.86	-0.0949326	-0.0531349	-0.0408707	-0.113579	-0.126888	-0.0965487		-26.86	0.0666637	0.00864983	-0.0170346	-0.059927	-0.0858898	-0.0317441		-26.86	-0.0475011	-0.0622487	-0.0508347	-0.0854764	-0.0274048	-0.102997
-26.76	-0.0363617	-0.0167007	0.00782776	-0.0261688	-0.0245056	-0.0338058		-26.86	0.00884247	-0.0229876	-0.0140915	-0.0428698	0.000507355	-0.0411568		-26.76	-0.086729	-0.0449314	-0.0287609	-0.105375	-0.112825	-0.100063		-26.76	0.0647106	0.000837326	-0.0199643	-0.0677395	-0.0780773	-0.0327207		-26.76	-0.0494535	-0.0700605	-0.0420457	-0.0971944	-0.0166627	-0.110809
-26.66	-0.0461271	-0.0178756	0.00392175	-0.0359343	-0.0303648	-0.0279462		-26.76	0.0176315	-0.0259173	-0.0150681	-0.0329096	0.00734329	-0.0304146		-26.66	-0.0949326	-0.0531349	-0.0389175	-0.117485	-0.124935	-0.105923		-26.66	0.0676403	-0.00599861	-0.018988	-0.0745754	-0.0849133	-0.0266669		-26.66	-0.0471094	-0.062639	-0.0479048	-0.0948503	-0.0186156	-0.100652
-26.56	-0.0500335	-0.021782	-0.00466913	-0.0300752	-0.0225524	-0.0298995		-26.66	0.0264206	-0.0298233	-0.00627899	-0.0399399	0.010273	-0.0274849		-26.56	-0.0890732	-0.0472755	-0.0389175	-0.117485	-0.124935	-0.0899071		-26.56	0.0619755	0.00279045	-0.0219171	-0.0657864	-0.0800304	-0.042486		-26.56	-0.0445713	-0.0651783	-0.0436072	-0.0962185	-0.0260367	-0.102021
-26.46	-0.0389021	-0.0204163	-0.00057203	-0.0287094	-0.011421	-0.0343931		-26.56	0.016655	-0.0343148	-0.00627899	-0.038572	0.010273	-0.0372505		-26.46	-0.0886822	-0.0429783	-0.0326672	-0.117094	-0.124544	-0.10104		-26.46	0.0598278	0.00376701	-0.0248475	-0.0745754	-0.0946789	-0.0454164		-26.46	-0.0433992	-0.0651773	-0.0457573	-0.0962175	-0.0281868	-0.115692
-26.36	-0.0461278	-0.0159228	0.00587416	-0.0261691	-0.0135655	-0.0318532		-26.46	0.0141163	-0.0337304	-0.0205364	-0.0379876	-0.00398445	-0.0417423		-26.36	-0.0841904	-0.0423927	-0.0438004	-0.118462	-0.122005	-0.0922513		-26.36	0.0725231	5.53131e-05	-0.0180113	-0.0677395	-0.0839367	-0.0385801		-26.36	-0.0344148	-0.058928	-0.0605999	-0.0899682	-0.0313107	-0.106318
-26.26	-0.0431972	-0.0286177	-0.00096083	-0.0349578	-0.0235286	-0.0453258		-26.36	0.0147018	-0.0298237	-0.0207329	-0.0301746	0.00558472	-0.0411568		-26.26	-0.0714951	-0.0472755	-0.0369644	-0.112408	-0.113216	-0.0873682		-26.26	0.0656872	0.00181389	-0.0199643	-0.0648098	-0.0751476	-0.0307676		-26.26	-0.0387118	-0.063225	-0.0504433	-0.0942652	-0.021154	-0.10788
-26.16	-0.0373387	-0.0286182	0.0088039	-0.0193332	-0.00790447	-0.036736		-26.26	0.0217323	-0.0347059	-0.0238571	-0.0389631	0.00246048	-0.0333443		-26.16	-0.0763779	-0.0365334	-0.0418472	-0.114555	-0.114193	-0.0922512		-26.16	0.0617809	-0.00209236	-0.0170348	-0.0636387	-0.0829601	-0.0376035		-26.16	-0.0318756	-0.0563889	-0.0547409	-0.087429	-0.0215454	-0.0990906
-26.06	-0.0476911	-0.0292053	0.0121233	-0.0199203	-0.0182569	-0.0470884		-26.16	0.0176315	-0.0292381	-0.0267868	-0.0268539	-0.000469208	-0.036274		-26.06	-0.0812607	-0.0296974	-0.0330582	-0.117485	-0.11517	-0.083071		-26.06	0.07057	0.0066967	-0.0244561	-0.0677395	-0.0780773	-0.045025		-26.06	-0.0260162	-0.0602951	-0.051811	-0.0823517	-0.0127561	-0.108856
-25.96	-0.0422211	-0.0335007	0.0136871	-0.0203095	-0.0127869	-0.0474778		-26.06	0.0180225	-0.0298231	-0.0224895	-0.0418928	-7.82013e-05	-0.0319767		-25.96	-0.0720806	-0.0349712	-0.0324726	-0.112211	-0.104036	-0.0824856		-25.96	0.0631485	0.00904083	-0.021723	-0.0575829	-0.0862808	-0.0415099		-25.96	-0.0377346	-0.0583416	-0.0615768	-0.0952412	-0.022522	-0.120575
-25.86	-0.0480801	-0.0335007	0.0136875	-0.0152283	-0.0186459	-0.041618		-25.96	0.0147018	-0.0298237	-0.0199509	-0.0321277	-0.0033989	-0.0392036		-25.86	-0.0722771	-0.0375099	-0.0291519	-0.111626	-0.105404	-0.0783848		-25.86	0.0568981	0.0066967	-0.0264089	-0.0638332	-0.0897961	-0.0508841		-25.86	-0.0396887	-0.0544363	-0.0635297	-0.0854765	-0.0244749	-0.112763
-25.76	-0.0478818	-0.0391616	0.0185702	-0.0212859	-0.0176694	-0.0465009		-25.86	0.0186081	-0.0298233	-0.0160446	-0.041893	-0.00925827	-0.0360794		-25.76	-0.0646591	-0.0267677	-0.0340347	-0.106743	-0.0934906	-0.0922507		-25.76	0.0436172	0.00904083	-0.0307064	-0.0634422	-0.0874519	-0.0532284		-25.76	-0.037344	-0.0520916	-0.0654831	-0.0909443	-0.0127563	-0.122137
-25.66	-0.0461271	-0.0335008	0.0117342	-0.0183564	-0.0245054	-0.0435713		-25.76	0.0127487	-0.0347065	-0.0160446	-0.0370106	-0.00535202	-0.0470161		-25.66	-0.0617294	-0.0296974	-0.0369644	-0.109673	-0.107357	-0.0873684		-25.66	0.0510387	0.000837326	-0.020941	-0.0657864	-0.0956554	-0.0501043		-25.66	-0.0426174	-0.0612713	-0.0658741	-0.084499	-0.00650597	-0.131317
-25.56	-0.0418319	-0.0331116	0.0179825	-0.0238266	-0.0299758	-0.0451354		-25.66	0.0234909	-0.0294325	-0.0209274	-0.037596	-0.00437546	-0.0421333		-25.56	-0.0666122	-0.030674	-0.0418472	-0.110649	-0.108334	-0.0840473		-25.56	0.0510387	0.0066967	-0.0268002	-0.0618801	-0.0917492	-0.0610409		-25.56	-0.0318758	-0.0571711	-0.0664593	-0.0796168	-0.0156857	-0.126435
-25.46	-0.0500335	-0.0315475	0.0136873	-0.0164032	-0.0284117	-0.0474776		-25.56	0.0189991	-0.0405654	-0.0156536	-0.0338858	-0.00886726	-0.0466251		-25.46	-0.0769634	-0.0254002	-0.0424328	-0.105375	-0.10306	-0.0795561		-25.46	0.054945	0.000837326	-0.0160583	-0.0618801	-0.0976086	-0.0561584		-25.46	-0.0266021	-0.0628341	-0.0752487	-0.0841087	-0.00689697	-0.117255
-25.36	-0.0480804	-0.0393604	0.0168152	-0.00859106	-0.0323181	-0.0552902		-25.46	0.0176315	-0.0337301	-0.0275688	-0.0379873	-0.0110168	-0.0421333		-25.36	-0.0685654	-0.0228615	-0.0438004	-0.102837	-0.104427	-0.0766261		-25.36	0.0656872	0.00181389	-0.0219179	-0.0667629	-0.0868664	-0.0581115		-25.36	-0.0365635	-0.0622479	-0.0758343	-0.0835224	0.00345421	-0.110809
-25.26	-0.049057	-0.030571	0.00880432	-0.0134735	-0.0223541	-0.0465012		-25.36	0.0244675	-0.0434952	-0.0199509	-0.0477524	-0.0033989	-0.029438		-25.26	-0.0714951	-0.0140724	-0.0408707	-0.0940475	-0.101498	-0.0795554		-25.26	0.062952	0.00962639	-0.0277766	-0.068716	-0.0888195	-0.0581111		-25.26	-0.0299227	-0.054436	-0.085014	-0.0854762	-0.00299037	-0.113545
-25.16	-0.0467146	-0.0379944	0.0013811	-0.0169907	-0.0231398	-0.0410307		-25.26	0.0139198	-0.0507224	-0.0258102	-0.0405257	-0.0131645	-0.0392036		-25.16	-0.0685654	-0.0228615	-0.054348	-0.107525	-0.100521	-0.0863917		-25.16	0.0578747	-0.0048275	-0.0287535	-0.0734043	-0.0927258	-0.0590879		-25.16	-0.0387113	-0.0671308	-0.0772018	-0.0844991	0.0126343	-0.117645
[truncated: 15,257 more rows]

## Sheet: 2d fit
Binding against IL-6 (1:1 binding fit)
[truncated: 110 more rows]

[truncated: 39 more sheets: 2e, 2f, 3b, 3e, 3h, 4c, 4d, 4d fit, 4e, 4f, 5b, 5e, 6c, 6d, 6d fit, 6e, 6f, 7b, 7e, 8c …]
